# Supplementary material for: LipidWrapper: An Algorithm for Generating Large-Scale Membrane Models of Arbitrary Geometry
Source: PLoS Comput Biol. 2014 Jul 17;10(7):e1003720. doi: 10.1371/journal.pcbi.1003720 (PMC4102414; doi:10.1371/journal.pcbi.1003720)
Supplement: Software S1 — The LipidWrapper program, with sample data included. (ZIP) [file pcbi.1003720.s007.zip]

Archive with 17 entries (14 files):
- lipidwrapper/
- lipidwrapper/examples/
- lipidwrapper/examples/example1.quick_test_from_equation
- lipidwrapper/examples/example5.from_DAE_file
- lipidwrapper/examples/example3.from_image
- lipidwrapper/examples/example4.from_PDB_points
- lipidwrapper/examples/example2.from_equation
- lipidwrapper/examples/files/
- lipidwrapper/examples/files/lipid_example.pdb
- lipidwrapper/examples/files/face.png
- lipidwrapper/examples/files/influenza_mesh.pdb
- lipidwrapper/examples/files/concave_model.dae
- lipidwrapper/Screenshot.png
- lipidwrapper/lipidwrapper.py
- lipidwrapper/README
- lipidwrapper/lipidwrapperGUI.py
- lipidwrapper/LICENSE
