# Supplementary material for: LipidWrapper: An Algorithm for Generating Large-Scale Membrane Models of Arbitrary Geometry
Source: PLoS Comput Biol. 2014 Jul 17;10(7):e1003720. doi: 10.1371/journal.pcbi.1003720 (PMC4102414; doi:10.1371/journal.pcbi.1003720)
Supplement: Software S1 — The LipidWrapper program, with sample data included. (ZIP) [file pcbi.1003720.s007.zip › lipidwrapper/examples/example5.from_DAE_file]

python ../lipidwrapper.py --surface_filename ./files/concave_model.dae --lipid_pdb_filename ./files/lipid_example.pdb --delete_clashing_lipids TRUE --fill_holes TRUE --clash_cutoff 1.0 --output_directory example5.from_DAE_file.output_dir --number_of_processors 24 --use_disk_instead_of_memory FALSE --show_grid_points TRUE --create_triangle_tcl_file TRUE --clashing_potential_margin 15.0 --memory_optimization_factor 1
