# Supplementary material for: LipidWrapper: An Algorithm for Generating Large-Scale Membrane Models of Arbitrary Geometry
Source: PLoS Comput Biol. 2014 Jul 17;10(7):e1003720. doi: 10.1371/journal.pcbi.1003720 (PMC4102414; doi:10.1371/journal.pcbi.1003720)
Supplement: Software S1 — The LipidWrapper program, with sample data included. (ZIP) [file pcbi.1003720.s007.zip › lipidwrapper/examples/example3.from_image]

python ../lipidwrapper.py --surface_filename ./files/face.png --min_x -500 --max_x 500 --min_y -500 --max_y 500 --step_x 25 --step_y 25 --lipid_pdb_filename ./files/lipid_example.pdb --max_height 150 --delete_clashing_lipids TRUE --fill_holes TRUE --clash_cutoff 1.0 --output_directory example3.from_image.output_dir --number_of_processors 24 --use_disk_instead_of_memory FALSE --show_grid_points TRUE --create_triangle_tcl_file TRUE --clashing_potential_margin 15.0 --memory_optimization_factor 1
