# Supplementary material for: LipidWrapper: An Algorithm for Generating Large-Scale Membrane Models of Arbitrary Geometry
Source: PLoS Comput Biol. 2014 Jul 17;10(7):e1003720. doi: 10.1371/journal.pcbi.1003720 (PMC4102414; doi:10.1371/journal.pcbi.1003720)
Supplement: Software S1 — The LipidWrapper program, with sample data included. (ZIP) [file pcbi.1003720.s007.zip › lipidwrapper/examples/example2.from_equation]

python ../lipidwrapper.py --surface_equation "z = 250*numpy.sin(x*x/60000 +y*y/60000) * (-numpy.sqrt(x*x+y*y)/(560 * numpy.sqrt(2)) + 1)" --min_x -500 --max_x 500 --min_y -500 --max_y 500 --step_x 25 --step_y 25 --lipid_pdb_filename ./files/lipid_example.pdb --delete_clashing_lipids TRUE --fill_holes TRUE --clash_cutoff 1.0 --output_directory example2.from_equation.output_dir --number_of_processors 24 --use_disk_instead_of_memory TRUE --show_grid_points TRUE --create_triangle_tcl_file TRUE --clashing_potential_margin 15.0 --memory_optimization_factor 1
