# Supplementary material for: LipidWrapper: An Algorithm for Generating Large-Scale Membrane Models of Arbitrary Geometry
Source: PLoS Comput Biol. 2014 Jul 17;10(7):e1003720. doi: 10.1371/journal.pcbi.1003720 (PMC4102414; doi:10.1371/journal.pcbi.1003720)
Supplement: Software S1 — The LipidWrapper program, with sample data included. (ZIP) [file pcbi.1003720.s007.zip › lipidwrapper/examples/files/lipid_example.pdb]

ATOM      1   C3 CHL1X   1     196.289  28.370  15.772
ATOM      2   O3 CHL1X   1     196.080  28.412  17.149
ATOM      3  H3' CHL1X   1     196.589  29.164  17.460
ATOM      4   H3 CHL1X   1     197.384  28.211  15.674
ATOM      5   C4 CHL1X   1     195.776  29.669  15.088
ATOM      6  H4A CHL1X   1     194.705  29.669  15.379
ATOM      7  H4B CHL1X   1     196.150  30.614  15.540
ATOM      8   C5 CHL1X   1     195.986  29.522  13.581
ATOM      9   C6 CHL1X   1     196.608  30.458  12.850
ATOM     10   H6 CHL1X   1     197.015  31.292  13.442
ATOM     11   C7 CHL1X   1     196.687  30.432  11.354
ATOM     12  H7A CHL1X   1     196.478  31.441  10.934
ATOM     13  H7B CHL1X   1     197.750  30.170  11.169
ATOM     14   C8 CHL1X   1     195.609  29.499  10.761
ATOM     15   H8 CHL1X   1     194.626  30.014  10.821
ATOM     16  C14 CHL1X   1     195.905  29.209   9.284
ATOM     17  H14 CHL1X   1     196.913  28.741   9.309
ATOM     18  C15 CHL1X   1     195.947  30.451   8.323
ATOM     19 H15A CHL1X   1     195.066  31.115   8.446
ATOM     20 H15B CHL1X   1     196.849  31.096   8.401
ATOM     21  C16 CHL1X   1     195.852  29.851   6.910
ATOM     22 H16A CHL1X   1     195.023  30.411   6.427
ATOM     23 H16B CHL1X   1     196.780  29.883   6.300
ATOM     24  C17 CHL1X   1     195.609  28.265   7.078
ATOM     25  H17 CHL1X   1     196.582  27.733   7.156
ATOM     26  C13 CHL1X   1     195.078  28.177   8.518
ATOM     27  C18 CHL1X   1     193.591  28.644   8.612
ATOM     28 H18A CHL1X   1     193.355  29.476   7.915
ATOM     29 H18B CHL1X   1     193.001  27.754   8.305
ATOM     30 H18C CHL1X   1     193.243  28.977   9.614
ATOM     31  C12 CHL1X   1     195.246  26.821   9.212
ATOM     32 H12A CHL1X   1     194.610  25.986   8.849
ATOM     33 H12B CHL1X   1     196.321  26.542   9.199
ATOM     34  C11 CHL1X   1     194.950  26.982  10.671
ATOM     35 H11A CHL1X   1     193.862  27.208  10.649
ATOM     36 H11B CHL1X   1     195.120  26.069  11.281
ATOM     37   C9 CHL1X   1     195.724  28.140  11.424
ATOM     38   H9 CHL1X   1     196.806  27.900  11.347
ATOM     39  C10 CHL1X   1     195.344  28.301  12.956
ATOM     40  C19 CHL1X   1     193.774  28.429  13.073
ATOM     41 H19A CHL1X   1     193.502  28.615  14.134
ATOM     42 H19B CHL1X   1     193.233  29.223  12.516
ATOM     43 H19C CHL1X   1     193.296  27.496  12.702
ATOM     44   C1 CHL1X   1     195.891  27.049  13.666
ATOM     45  H1A CHL1X   1     195.327  26.147  13.346
ATOM     46  H1B CHL1X   1     196.973  26.833  13.537
ATOM     47   C2 CHL1X   1     195.679  27.110  15.168
ATOM     48  H2A CHL1X   1     196.012  26.176  15.668
ATOM     49  H2B CHL1X   1     194.577  27.095  15.311
ATOM     50  C20 CHL1X   1     194.865  27.607   5.869
ATOM     51  H20 CHL1X   1     193.996  28.211   5.530
ATOM     52  C21 CHL1X   1     194.326  26.167   6.186
ATOM     53 H21A CHL1X   1     193.755  26.167   7.139
ATOM     54 H21B CHL1X   1     195.157  25.477   6.446
ATOM     55 H21C CHL1X   1     193.858  25.646   5.324
ATOM     56  C22 CHL1X   1     195.735  27.429   4.627
ATOM     57 H22A CHL1X   1     196.572  28.160   4.618
ATOM     58 H22B CHL1X   1     196.218  26.442   4.789
ATOM     59  C23 CHL1X   1     194.892  27.493   3.316
ATOM     60 H23A CHL1X   1     194.024  26.802   3.379
ATOM     61 H23B CHL1X   1     194.523  28.514   3.081
ATOM     62  C24 CHL1X   1     195.923  27.275   2.182
ATOM     63 H24A CHL1X   1     196.788  27.963   2.299
ATOM     64 H24B CHL1X   1     196.276  26.222   2.221
ATOM     65  C25 CHL1X   1     195.395  27.498   0.777
ATOM     66  H25 CHL1X   1     195.146  28.581   0.790
ATOM     67  C26 CHL1X   1     196.493  27.283  -0.281
ATOM     68 H26A CHL1X   1     196.758  26.238  -0.547
ATOM     69 H26B CHL1X   1     196.201  27.779  -1.232
ATOM     70 H26C CHL1X   1     197.474  27.690   0.046
ATOM     71  C27 CHL1X   1     194.156  26.491   0.529
ATOM     72 H27A CHL1X   1     194.522  25.474   0.791
ATOM     73 H27B CHL1X   1     193.285  26.776   1.157
ATOM     74 H27C CHL1X   1     193.977  26.438  -0.565
ATOM     75   C3 CHL1X   2     191.532  34.245  15.772
ATOM     76   O3 CHL1X   2     191.394  33.966  17.177
ATOM     77  H3' CHL1X   2     191.913  34.663  17.584
ATOM     78   H3 CHL1X   2     191.432  35.346  15.657
ATOM     79   C4 CHL1X   2     190.486  33.484  14.976
ATOM     80  H4A CHL1X   2     190.822  32.468  15.272
ATOM     81  H4B CHL1X   2     189.433  33.693  15.264
ATOM     82   C5 CHL1X   2     190.809  33.665  13.508
ATOM     83   C6 CHL1X   2     189.871  34.188  12.696
ATOM     84   H6 CHL1X   2     188.885  34.268  13.177
ATOM     85   C7 CHL1X   2     189.939  34.392  11.234
ATOM     86  H7A CHL1X   2     188.951  34.094  10.821
ATOM     87  H7B CHL1X   2     190.025  35.478  11.018
ATOM     88   C8 CHL1X   2     191.205  33.663  10.624
ATOM     89   H8 CHL1X   2     190.949  32.583  10.608
ATOM     90  C14 CHL1X   2     191.465  34.166   9.233
ATOM     91  H14 CHL1X   2     191.689  35.233   9.445
ATOM     92  C15 CHL1X   2     190.266  34.241   8.271
ATOM     93 H15A CHL1X   2     189.757  33.260   8.384
ATOM     94 H15B CHL1X   2     189.532  35.025   8.557
ATOM     95  C16 CHL1X   2     190.885  34.446   6.976
ATOM     96 H16A CHL1X   2     190.615  33.548   6.383
ATOM     97 H16B CHL1X   2     190.683  35.455   6.554
ATOM     98  C17 CHL1X   2     192.434  34.293   7.156
ATOM     99  H17 CHL1X   2     192.701  35.350   7.370
ATOM    100  C13 CHL1X   2     192.464  33.420   8.489
ATOM    101  C18 CHL1X   2     192.113  31.863   8.233
ATOM    102 H18A CHL1X   2     192.032  31.452   9.262
ATOM    103 H18B CHL1X   2     191.137  31.805   7.707
ATOM    104 H18C CHL1X   2     192.813  31.397   7.507
ATOM    105  C12 CHL1X   2     193.782  33.576   9.282
ATOM    106 H12A CHL1X   2     194.756  33.195   8.907
ATOM    107 H12B CHL1X   2     194.061  34.633   9.479
ATOM    108  C11 CHL1X   2     193.654  33.034  10.711
ATOM    109 H11A CHL1X   2     193.509  31.934  10.775
ATOM    110 H11B CHL1X   2     194.620  33.164  11.246
ATOM    111   C9 CHL1X   2     192.483  33.653  11.501
ATOM    112   H9 CHL1X   2     192.618  34.755  11.519
ATOM    113  C10 CHL1X   2     192.257  33.275  12.953
ATOM    114  C19 CHL1X   2     192.601  31.733  13.085
ATOM    115 H19A CHL1X   2     192.389  31.443  14.137
ATOM    116 H19B CHL1X   2     191.967  31.253  12.311
ATOM    117 H19C CHL1X   2     193.662  31.500  12.852
ATOM    118   C1 CHL1X   2     193.271  34.068  13.849
ATOM    119  H1A CHL1X   2     194.299  33.670  13.713
ATOM    120  H1B CHL1X   2     193.328  35.144  13.583
ATOM    121   C2 CHL1X   2     193.012  34.008  15.360
ATOM    122  H2A CHL1X   2     193.702  34.704  15.884
ATOM    123  H2B CHL1X   2     193.331  32.967  15.576
ATOM    124  C20 CHL1X   2     193.263  34.000   5.844
ATOM    125  H20 CHL1X   2     193.074  32.933   5.598
ATOM    126  C21 CHL1X   2     194.785  34.286   5.932
ATOM    127 H21A CHL1X   2     194.835  35.389   5.811
ATOM    128 H21B CHL1X   2     195.305  33.790   5.083
ATOM    129 H21C CHL1X   2     195.210  33.987   6.914
ATOM    130  C22 CHL1X   2     192.743  34.715   4.600
ATOM    131 H22A CHL1X   2     191.659  34.500   4.486
ATOM    132 H22B CHL1X   2     192.885  35.798   4.799
ATOM    133  C23 CHL1X   2     193.332  34.309   3.227
ATOM    134 H23A CHL1X   2     194.279  34.841   2.998
ATOM    135 H23B CHL1X   2     193.421  33.202   3.283
ATOM    136  C24 CHL1X   2     192.357  34.587   2.105
ATOM    137 H24A CHL1X   2     191.357  34.137   2.288
ATOM    138 H24B CHL1X   2     192.255  35.657   1.826
ATOM    139  C25 CHL1X   2     192.783  33.925   0.814
ATOM    140  H25 CHL1X   2     192.091  34.310   0.036
ATOM    141  C26 CHL1X   2     194.161  34.143   0.348
ATOM    142 H26A CHL1X   2     194.859  33.441   0.852
ATOM    143 H26B CHL1X   2     194.214  34.043  -0.757
ATOM    144 H26C CHL1X   2     194.591  35.148   0.548
ATOM    145  C27 CHL1X   2     192.522  32.400   0.763
ATOM    146 H27A CHL1X   2     192.409  32.042  -0.282
ATOM    147 H27B CHL1X   2     193.409  31.847   1.138
ATOM    148 H27C CHL1X   2     191.702  31.997   1.396
ATOM    149   C3 CHL1X   3     190.808  32.550 -17.844
ATOM    150   O3 CHL1X   3     190.479  32.243 -19.205
ATOM    151  H3' CHL1X   3     191.269  32.343 -19.741
ATOM    152   H3 CHL1X   3     191.034  33.637 -17.864
ATOM    153   C4 CHL1X   3     192.063  31.765 -17.408
ATOM    154  H4A CHL1X   3     191.914  30.703 -17.699
ATOM    155  H4B CHL1X   3     192.905  32.069 -18.066
ATOM    156   C5 CHL1X   3     192.354  31.948 -15.916
ATOM    157   C6 CHL1X   3     193.609  32.199 -15.534
ATOM    158   H6 CHL1X   3     194.307  32.229 -16.383
ATOM    159   C7 CHL1X   3     194.032  32.245 -14.055
ATOM    160  H7A CHL1X   3     194.859  31.508 -13.992
ATOM    161  H7B CHL1X   3     194.520  33.218 -13.836
ATOM    162   C8 CHL1X   3     192.983  32.008 -12.993
ATOM    163   H8 CHL1X   3     192.936  30.901 -12.929
ATOM    164  C14 CHL1X   3     193.394  32.331 -11.568
ATOM    165  H14 CHL1X   3     193.293  33.437 -11.576
ATOM    166  C15 CHL1X   3     194.774  32.044 -11.060
ATOM    167 H15A CHL1X   3     195.096  30.996 -11.236
ATOM    168 H15B CHL1X   3     195.503  32.622 -11.669
ATOM    169  C16 CHL1X   3     194.638  32.402  -9.558
ATOM    170 H16A CHL1X   3     194.963  31.480  -9.031
ATOM    171 H16B CHL1X   3     195.186  33.311  -9.228
ATOM    172  C17 CHL1X   3     193.099  32.539  -9.264
ATOM    173  H17 CHL1X   3     192.879  33.626  -9.226
ATOM    174  C13 CHL1X   3     192.363  32.031 -10.509
ATOM    175  C18 CHL1X   3     192.287  30.479 -10.386
ATOM    176 H18A CHL1X   3     191.820  30.109  -9.448
ATOM    177 H18B CHL1X   3     191.634  30.101 -11.201
ATOM    178 H18C CHL1X   3     193.200  29.848 -10.434
ATOM    179  C12 CHL1X   3     191.000  32.670 -10.899
ATOM    180 H12A CHL1X   3     190.238  32.370 -10.149
ATOM    181 H12B CHL1X   3     191.142  33.766 -10.789
ATOM    182  C11 CHL1X   3     190.455  32.404 -12.319
ATOM    183 H11A CHL1X   3     190.207  31.320 -12.301
ATOM    184 H11B CHL1X   3     189.548  33.023 -12.482
ATOM    185   C9 CHL1X   3     191.564  32.548 -13.415
ATOM    186   H9 CHL1X   3     191.781  33.611 -13.658
ATOM    187  C10 CHL1X   3     191.167  31.848 -14.857
ATOM    188  C19 CHL1X   3     190.787  30.379 -14.789
ATOM    189 H19A CHL1X   3     191.612  29.758 -14.380
ATOM    190 H19B CHL1X   3     189.795  30.168 -14.334
ATOM    191 H19C CHL1X   3     190.656  29.997 -15.823
ATOM    192   C1 CHL1X   3     189.880  32.678 -15.421
ATOM    193  H1A CHL1X   3     188.948  32.484 -14.846
ATOM    194  H1B CHL1X   3     190.031  33.778 -15.365
ATOM    195   C2 CHL1X   3     189.615  32.330 -16.951
ATOM    196  H2A CHL1X   3     188.732  32.898 -17.316
ATOM    197  H2B CHL1X   3     189.246  31.281 -16.941
ATOM    198  C20 CHL1X   3     192.675  32.031  -7.884
ATOM    199  H20 CHL1X   3     192.905  30.949  -7.788
ATOM    200  C21 CHL1X   3     191.225  32.257  -7.428
ATOM    201 H21A CHL1X   3     190.601  31.842  -8.247
ATOM    202 H21B CHL1X   3     191.042  33.339  -7.250
ATOM    203 H21C CHL1X   3     191.001  31.763  -6.458
ATOM    204  C22 CHL1X   3     193.634  32.712  -6.829
ATOM    205 H22A CHL1X   3     194.717  32.526  -7.000
ATOM    206 H22B CHL1X   3     193.513  33.816  -6.823
ATOM    207  C23 CHL1X   3     193.478  32.391  -5.344
ATOM    208 H23A CHL1X   3     194.278  32.925  -4.787
ATOM    209 H23B CHL1X   3     192.471  32.653  -4.953
ATOM    210  C24 CHL1X   3     193.805  30.972  -4.994
ATOM    211 H24A CHL1X   3     193.207  30.330  -5.677
ATOM    212 H24B CHL1X   3     194.899  30.834  -5.128
ATOM    213  C25 CHL1X   3     193.434  30.759  -3.509
ATOM    214  H25 CHL1X   3     192.433  31.194  -3.305
ATOM    215  C26 CHL1X   3     193.230  29.230  -3.219
ATOM    216 H26A CHL1X   3     194.155  28.615  -3.200
ATOM    217 H26B CHL1X   3     192.657  29.079  -2.279
ATOM    218 H26C CHL1X   3     192.711  28.763  -4.082
ATOM    219  C27 CHL1X   3     194.397  31.490  -2.522
ATOM    220 H27A CHL1X   3     194.021  31.376  -1.483
ATOM    221 H27B CHL1X   3     195.419  31.082  -2.676
ATOM    222 H27C CHL1X   3     194.454  32.586  -2.688
ATOM    223   C3 CHL1X   4     186.823  27.241 -14.279
ATOM    224   O3 CHL1X   4     186.441  27.314 -15.603
ATOM    225  H3' CHL1X   4     185.823  26.607 -15.800
ATOM    226   H3 CHL1X   4     186.937  26.149 -14.107
ATOM    227   C4 CHL1X   4     185.653  27.865 -13.394
ATOM    228  H4A CHL1X   4     185.563  28.953 -13.595
ATOM    229  H4B CHL1X   4     184.642  27.450 -13.594
ATOM    230   C5 CHL1X   4     186.000  27.568 -11.940
ATOM    231   C6 CHL1X   4     185.172  26.835 -11.146
ATOM    232   H6 CHL1X   4     184.255  26.437 -11.606
ATOM    233   C7 CHL1X   4     185.474  26.678  -9.709
ATOM    234  H7A CHL1X   4     184.531  26.715  -9.123
ATOM    235  H7B CHL1X   4     185.929  25.675  -9.567
ATOM    236   C8 CHL1X   4     186.445  27.755  -9.129
ATOM    237   H8 CHL1X   4     186.008  28.773  -9.043
ATOM    238  C14 CHL1X   4     187.003  27.383  -7.756
ATOM    239  H14 CHL1X   4     187.609  26.468  -7.925
ATOM    240  C15 CHL1X   4     185.945  27.050  -6.743
ATOM    241 H15A CHL1X   4     184.928  27.451  -6.939
ATOM    242 H15B CHL1X   4     185.704  25.971  -6.628
ATOM    243  C16 CHL1X   4     186.447  27.527  -5.365
ATOM    244 H16A CHL1X   4     185.856  28.437  -5.133
ATOM    245 H16B CHL1X   4     186.217  26.827  -4.533
ATOM    246  C17 CHL1X   4     187.944  27.902  -5.730
ATOM    247  H17 CHL1X   4     188.459  26.918  -5.728
ATOM    248  C13 CHL1X   4     187.919  28.430  -7.154
ATOM    249  C18 CHL1X   4     187.301  29.831  -7.162
ATOM    250 H18A CHL1X   4     186.583  30.025  -6.338
ATOM    251 H18B CHL1X   4     188.126  30.553  -6.974
ATOM    252 H18C CHL1X   4     186.818  30.139  -8.114
ATOM    253  C12 CHL1X   4     189.125  28.238  -7.962
ATOM    254 H12A CHL1X   4     189.850  28.940  -7.497
ATOM    255 H12B CHL1X   4     189.502  27.201  -7.831
ATOM    256  C11 CHL1X   4     188.873  28.543  -9.433
ATOM    257 H11A CHL1X   4     188.655  29.632  -9.460
ATOM    258 H11B CHL1X   4     189.804  28.239  -9.955
ATOM    259   C9 CHL1X   4     187.718  27.737 -10.038
ATOM    260   H9 CHL1X   4     188.042  26.675 -10.027
ATOM    261  C10 CHL1X   4     187.334  28.158 -11.464
ATOM    262  C19 CHL1X   4     187.308  29.741 -11.478
ATOM    263 H19A CHL1X   4     186.944  30.275 -12.382
ATOM    264 H19B CHL1X   4     186.682  30.065 -10.618
ATOM    265 H19C CHL1X   4     188.321  30.188 -11.378
ATOM    266   C1 CHL1X   4     188.491  27.731 -12.480
ATOM    267  H1A CHL1X   4     189.420  28.318 -12.320
ATOM    268  H1B CHL1X   4     188.726  26.653 -12.351
ATOM    269   C2 CHL1X   4     188.104  27.934 -13.937
ATOM    270  H2A CHL1X   4     188.849  27.641 -14.707
ATOM    271  H2B CHL1X   4     188.012  29.033 -14.064
ATOM    272  C20 CHL1X   4     188.544  28.798  -4.661
ATOM    273  H20 CHL1X   4     187.907  29.707  -4.684
ATOM    274  C21 CHL1X   4     190.007  29.216  -4.893
ATOM    275 H21A CHL1X   4     190.459  29.804  -4.066
ATOM    276 H21B CHL1X   4     190.049  29.913  -5.758
ATOM    277 H21C CHL1X   4     190.738  28.398  -5.068
ATOM    278  C22 CHL1X   4     188.352  28.066  -3.327
ATOM    279 H22A CHL1X   4     188.353  28.826  -2.516
ATOM    280 H22B CHL1X   4     187.354  27.616  -3.135
ATOM    281  C23 CHL1X   4     189.491  26.995  -3.151
ATOM    282 H23A CHL1X   4     189.778  26.621  -4.159
ATOM    283 H23B CHL1X   4     190.373  27.504  -2.706
ATOM    284  C24 CHL1X   4     189.099  25.715  -2.423
ATOM    285 H24A CHL1X   4     188.218  25.820  -1.754
ATOM    286 H24B CHL1X   4     188.758  24.984  -3.187
ATOM    287  C25 CHL1X   4     190.278  25.023  -1.722
ATOM    288  H25 CHL1X   4     190.849  25.839  -1.231
ATOM    289  C26 CHL1X   4     189.861  24.011  -0.652
ATOM    290 H26A CHL1X   4     190.770  23.485  -0.290
ATOM    291 H26B CHL1X   4     189.527  24.653   0.192
ATOM    292 H26C CHL1X   4     189.174  23.256  -1.090
ATOM    293  C27 CHL1X   4     191.258  24.370  -2.689
ATOM    294 H27A CHL1X   4     190.778  23.661  -3.398
ATOM    295 H27B CHL1X   4     191.782  25.117  -3.323
ATOM    296 H27C CHL1X   4     192.128  23.886  -2.195
ATOM    297   C3 CHL1X   5     187.031  35.401 -16.600
ATOM    298   O3 CHL1X   5     186.638  35.556 -17.947
ATOM    299  H3' CHL1X   5     186.061  34.817 -18.153
ATOM    300   H3 CHL1X   5     187.640  34.478 -16.493
ATOM    301   C4 CHL1X   5     185.849  35.442 -15.653
ATOM    302  H4A CHL1X   5     185.240  36.349 -15.856
ATOM    303  H4B CHL1X   5     185.129  34.681 -16.023
ATOM    304   C5 CHL1X   5     186.193  35.358 -14.212
ATOM    305   C6 CHL1X   5     185.740  34.363 -13.525
ATOM    306   H6 CHL1X   5     185.012  33.689 -13.999
ATOM    307   C7 CHL1X   5     186.153  33.989 -12.124
ATOM    308  H7A CHL1X   5     185.181  33.631 -11.720
ATOM    309  H7B CHL1X   5     186.890  33.159 -12.094
ATOM    310   C8 CHL1X   5     186.792  35.232 -11.404
ATOM    311   H8 CHL1X   5     186.043  36.042 -11.271
ATOM    312  C14 CHL1X   5     187.441  34.840 -10.138
ATOM    313  H14 CHL1X   5     188.218  34.107 -10.445
ATOM    314  C15 CHL1X   5     186.630  34.015  -9.085
ATOM    315 H15A CHL1X   5     185.561  34.313  -9.064
ATOM    316 H15B CHL1X   5     186.679  32.940  -9.362
ATOM    317  C16 CHL1X   5     187.348  34.202  -7.790
ATOM    318 H16A CHL1X   5     186.574  34.748  -7.211
ATOM    319 H16B CHL1X   5     187.801  33.366  -7.214
ATOM    320  C17 CHL1X   5     188.582  35.084  -8.143
ATOM    321  H17 CHL1X   5     189.397  34.360  -8.364
ATOM    322  C13 CHL1X   5     188.118  35.845  -9.428
ATOM    323  C18 CHL1X   5     187.067  36.991  -9.179
ATOM    324 H18A CHL1X   5     186.120  36.566  -8.780
ATOM    325 H18B CHL1X   5     187.436  37.565  -8.304
ATOM    326 H18C CHL1X   5     187.052  37.647 -10.076
ATOM    327  C12 CHL1X   5     189.253  36.377 -10.242
ATOM    328 H12A CHL1X   5     189.608  37.307  -9.751
ATOM    329 H12B CHL1X   5     190.043  35.607 -10.367
ATOM    330  C11 CHL1X   5     188.782  36.838 -11.643
ATOM    331 H11A CHL1X   5     188.389  37.870 -11.517
ATOM    332 H11B CHL1X   5     189.731  36.912 -12.216
ATOM    333   C9 CHL1X   5     187.855  35.833 -12.348
ATOM    334   H9 CHL1X   5     188.541  35.025 -12.682
ATOM    335  C10 CHL1X   5     187.233  36.338 -13.727
ATOM    336  C19 CHL1X   5     186.433  37.650 -13.462
ATOM    337 H19A CHL1X   5     185.637  37.532 -12.696
ATOM    338 H19B CHL1X   5     186.963  38.564 -13.118
ATOM    339 H19C CHL1X   5     185.780  37.963 -14.305
ATOM    340   C1 CHL1X   5     188.356  36.601 -14.804
ATOM    341  H1A CHL1X   5     188.873  37.550 -14.549
ATOM    342  H1B CHL1X   5     188.962  35.680 -14.673
ATOM    343   C2 CHL1X   5     187.882  36.652 -16.261
ATOM    344  H2A CHL1X   5     188.795  36.553 -16.887
ATOM    345  H2B CHL1X   5     187.331  37.592 -16.482
ATOM    346  C20 CHL1X   5     189.091  35.876  -6.906
ATOM    347  H20 CHL1X   5     188.597  36.865  -6.787
ATOM    348  C21 CHL1X   5     190.633  36.248  -7.033
ATOM    349 H21A CHL1X   5     190.991  36.897  -6.205
ATOM    350 H21B CHL1X   5     190.763  36.829  -7.971
ATOM    351 H21C CHL1X   5     191.201  35.295  -7.108
ATOM    352  C22 CHL1X   5     188.753  35.107  -5.562
ATOM    353 H22A CHL1X   5     187.674  35.045  -5.307
ATOM    354 H22B CHL1X   5     189.188  34.085  -5.543
ATOM    355  C23 CHL1X   5     189.354  35.796  -4.307
ATOM    356 H23A CHL1X   5     190.460  35.697  -4.256
ATOM    357 H23B CHL1X   5     189.076  36.863  -4.435
ATOM    358  C24 CHL1X   5     188.666  35.322  -3.072
ATOM    359 H24A CHL1X   5     188.988  35.922  -2.193
ATOM    360 H24B CHL1X   5     187.583  35.344  -3.314
ATOM    361  C25 CHL1X   5     189.084  33.885  -2.686
ATOM    362  H25 CHL1X   5     188.835  33.236  -3.553
ATOM    363  C26 CHL1X   5     190.598  33.789  -2.556
ATOM    364 H26A CHL1X   5     191.175  33.995  -3.483
ATOM    365 H26B CHL1X   5     190.924  34.555  -1.821
ATOM    366 H26C CHL1X   5     190.868  32.770  -2.206
ATOM    367  C27 CHL1X   5     188.311  33.283  -1.478
ATOM    368 H27A CHL1X   5     187.203  33.304  -1.563
ATOM    369 H27B CHL1X   5     188.682  32.247  -1.323
ATOM    370 H27C CHL1X   5     188.594  33.750  -0.511
ATOM    371    N POPEX   6     183.385  36.888 -22.764
ATOM    372  HN1 POPEX   6     183.105  35.897 -22.623
ATOM    373  HN2 POPEX   6     182.724  37.412 -22.155
ATOM    374  HN3 POPEX   6     183.307  37.178 -23.760
ATOM    375  C12 POPEX   6     184.816  37.052 -22.358
ATOM    376 H12A POPEX   6     185.036  38.065 -21.960
ATOM    377 H12B POPEX   6     185.409  36.708 -23.231
ATOM    378  C11 POPEX   6     185.154  35.972 -21.240
ATOM    379 H11A POPEX   6     184.494  36.189 -20.372
ATOM    380 H11B POPEX   6     186.155  36.170 -20.800
ATOM    381    P POPEX   6     185.428  33.399 -20.722
ATOM    382  O13 POPEX   6     186.893  33.360 -20.910
ATOM    383  O14 POPEX   6     184.706  32.166 -21.089
ATOM    384  O11 POPEX   6     185.055  33.858 -19.260
ATOM    385  O12 POPEX   6     184.858  34.586 -21.611
ATOM    386   C1 POPEX   6     183.969  33.237 -18.520
ATOM    387   HA POPEX   6     184.189  33.333 -17.435
ATOM    388   HB POPEX   6     183.654  32.196 -18.749
ATOM    389   C2 POPEX   6     182.639  34.027 -18.792
ATOM    390   HS POPEX   6     182.430  33.923 -19.878
ATOM    391  O21 POPEX   6     182.973  35.313 -18.247
ATOM    392  C21 POPEX   6     182.182  36.317 -18.653
ATOM    393  O22 POPEX   6     181.303  36.190 -19.466
ATOM    394  C22 POPEX   6     182.595  37.526 -17.783
ATOM    395  H2R POPEX   6     183.143  38.255 -18.416
ATOM    396  H2S POPEX   6     183.115  37.048 -16.924
ATOM    397   C3 POPEX   6     181.286  33.370 -18.221
ATOM    398   HX POPEX   6     181.399  32.338 -18.617
ATOM    399   HY POPEX   6     180.380  33.780 -18.716
ATOM    400  O31 POPEX   6     181.133  33.452 -16.801
ATOM    401  C31 POPEX   6     181.383  32.420 -16.045
ATOM    402  O32 POPEX   6     181.569  31.241 -16.397
ATOM    403  C32 POPEX   6     181.095  32.878 -14.522
ATOM    404  H2X POPEX   6     179.992  32.985 -14.447
ATOM    405  H2Y POPEX   6     181.452  33.903 -14.287
ATOM    406  C23 POPEX   6     181.405  38.429 -17.353
ATOM    407  H3R POPEX   6     180.634  38.658 -18.119
ATOM    408  H3S POPEX   6     181.784  39.458 -17.177
ATOM    409  C24 POPEX   6     180.754  38.090 -16.025
ATOM    410  H4R POPEX   6     180.382  37.043 -16.040
ATOM    411  H4S POPEX   6     179.922  38.791 -15.798
ATOM    412  C25 POPEX   6     181.687  38.183 -14.772
ATOM    413  H5R POPEX   6     182.071  39.202 -14.548
ATOM    414  H5S POPEX   6     182.601  37.592 -14.993
ATOM    415  C26 POPEX   6     181.125  37.584 -13.447
ATOM    416  H6R POPEX   6     180.709  36.559 -13.553
ATOM    417  H6S POPEX   6     180.221  38.204 -13.264
ATOM    418  C27 POPEX   6     182.157  37.598 -12.320
ATOM    419  H7R POPEX   6     182.656  38.589 -12.269
ATOM    420  H7S POPEX   6     182.877  36.848 -12.714
ATOM    421  C28 POPEX   6     181.475  37.485 -10.984
ATOM    422  H8R POPEX   6     180.913  36.558 -10.738
ATOM    423  H8S POPEX   6     180.878  38.400 -10.784
ATOM    424  C29 POPEX   6     182.485  37.602  -9.885
ATOM    425  H91 POPEX   6     182.753  38.655  -9.718
ATOM    426 C210 POPEX   6     182.740  36.734  -8.919
ATOM    427 H101 POPEX   6     183.541  36.818  -8.170
ATOM    428 C211 POPEX   6     182.097  35.344  -8.860
ATOM    429 H11R POPEX   6     182.834  34.561  -8.584
ATOM    430 H11S POPEX   6     181.793  35.105  -9.901
ATOM    431 C212 POPEX   6     180.811  35.151  -7.916
ATOM    432 H12R POPEX   6     180.396  34.127  -8.028
ATOM    433 H12S POPEX   6     180.072  35.928  -8.204
ATOM    434 C213 POPEX   6     181.209  35.147  -6.433
ATOM    435 H13R POPEX   6     181.855  34.271  -6.208
ATOM    436 H13S POPEX   6     180.209  34.969  -5.981
ATOM    437 C214 POPEX   6     181.945  36.368  -5.758
ATOM    438 H14R POPEX   6     181.346  37.277  -5.984
ATOM    439 H14S POPEX   6     182.945  36.390  -6.241
ATOM    440 C215 POPEX   6     182.063  36.142  -4.220
ATOM    441 H15R POPEX   6     181.129  35.766  -3.752
ATOM    442 H15S POPEX   6     182.284  37.125  -3.750
ATOM    443 C216 POPEX   6     183.194  35.225  -3.754
ATOM    444 H16R POPEX   6     184.155  35.400  -4.284
ATOM    445 H16S POPEX   6     183.042  34.141  -3.941
ATOM    446 C217 POPEX   6     183.512  35.545  -2.233
ATOM    447 H17R POPEX   6     182.635  35.335  -1.584
ATOM    448 H17S POPEX   6     183.624  36.650  -2.237
ATOM    449 C218 POPEX   6     184.737  34.778  -1.667
ATOM    450 H18R POPEX   6     184.903  35.072  -0.608
ATOM    451 H18S POPEX   6     185.664  34.962  -2.251
ATOM    452 H18T POPEX   6     184.505  33.691  -1.679
ATOM    453  C33 POPEX   6     181.611  31.799 -13.504
ATOM    454  H3X POPEX   6     181.462  30.752 -13.844
ATOM    455  H3Y POPEX   6     181.191  31.990 -12.493
ATOM    456  C34 POPEX   6     183.099  31.956 -13.153
ATOM    457  H4X POPEX   6     183.175  32.969 -12.704
ATOM    458  H4Y POPEX   6     183.560  31.988 -14.164
ATOM    459  C35 POPEX   6     183.765  30.741 -12.287
ATOM    460  H5X POPEX   6     184.853  30.970 -12.272
ATOM    461  H5Y POPEX   6     183.687  29.900 -13.008
ATOM    462  C36 POPEX   6     183.210  30.548 -10.924
ATOM    463  H6X POPEX   6     183.728  29.763 -10.333
ATOM    464  H6Y POPEX   6     182.237  30.035 -11.081
ATOM    465  C37 POPEX   6     183.084  31.862 -10.103
ATOM    466  H7X POPEX   6     182.576  32.663 -10.680
ATOM    467  H7Y POPEX   6     184.066  32.376 -10.014
ATOM    468  C38 POPEX   6     182.379  31.612  -8.731
ATOM    469  H8X POPEX   6     181.577  30.852  -8.858
ATOM    470  H8Y POPEX   6     181.946  32.531  -8.280
ATOM    471  C39 POPEX   6     183.324  31.012  -7.648
ATOM    472  H9X POPEX   6     184.305  31.531  -7.698
ATOM    473  H9Y POPEX   6     183.729  30.014  -7.923
ATOM    474 C310 POPEX   6     182.650  30.929  -6.286
ATOM    475 H10X POPEX   6     181.828  30.216  -6.509
ATOM    476 H10Y POPEX   6     182.014  31.808  -6.046
ATOM    477 C311 POPEX   6     183.548  30.459  -5.099
ATOM    478 H11X POPEX   6     184.474  31.068  -5.178
ATOM    479 H11Y POPEX   6     183.831  29.409  -5.329
ATOM    480 C312 POPEX   6     182.935  30.594  -3.703
ATOM    481 H12X POPEX   6     182.141  29.826  -3.584
ATOM    482 H12Y POPEX   6     182.579  31.630  -3.521
ATOM    483 C313 POPEX   6     183.973  30.303  -2.623
ATOM    484 H13X POPEX   6     184.954  30.814  -2.725
ATOM    485 H13Y POPEX   6     184.297  29.244  -2.722
ATOM    486 C314 POPEX   6     183.493  30.558  -1.156
ATOM    487 H14X POPEX   6     182.740  29.808  -0.831
ATOM    488 H14Y POPEX   6     182.990  31.545  -1.063
ATOM    489 C315 POPEX   6     184.601  30.591  -0.093
ATOM    490 H15X POPEX   6     185.266  31.435  -0.373
ATOM    491 H15Y POPEX   6     185.302  29.730  -0.032
ATOM    492 C316 POPEX   6     184.134  30.863   1.341
ATOM    493 H16X POPEX   6     183.405  31.698   1.399
ATOM    494 H16Y POPEX   6     184.945  31.153   2.044
ATOM    495 H16Z POPEX   6     183.623  30.021   1.854
ATOM    496    N DSPSX   7     192.509  42.834 -23.138
ATOM    497  HN1 DSPSX   7     191.936  43.362 -23.827
ATOM    498  HN2 DSPSX   7     191.954  42.796 -22.260
ATOM    499  HN3 DSPSX   7     193.343  43.425 -22.945
ATOM    500  C12 DSPSX   7     192.759  41.395 -23.410
ATOM    501 H12A DSPSX   7     193.049  40.917 -22.487
ATOM    502  C13 DSPSX   7     191.504  40.683 -23.997
ATOM    503 O13A DSPSX   7     191.515  39.444 -24.213
ATOM    504 O13B DSPSX   7     190.456  41.348 -24.164
ATOM    505  C11 DSPSX   7     193.856  41.246 -24.493
ATOM    506 H11A DSPSX   7     193.686  42.011 -25.280
ATOM    507 H11B DSPSX   7     193.905  40.217 -24.907
ATOM    508    P DSPSX   7     196.350  41.870 -24.472
ATOM    509  O13 DSPSX   7     196.139  42.635 -25.765
ATOM    510  O14 DSPSX   7     197.163  40.634 -24.615
ATOM    511  O12 DSPSX   7     195.019  41.546 -23.747
ATOM    512  O11 DSPSX   7     197.131  42.816 -23.444
ATOM    513   C1 DSPSX   7     196.465  43.948 -22.853
ATOM    514   HA DSPSX   7     195.378  43.956 -23.082
ATOM    515   HB DSPSX   7     196.846  44.874 -23.335
ATOM    516   C2 DSPSX   7     196.766  44.009 -21.344
ATOM    517   HS DSPSX   7     197.849  43.872 -21.138
ATOM    518  O21 DSPSX   7     195.965  43.018 -20.566
ATOM    519  C21 DSPSX   7     196.546  41.816 -20.592
ATOM    520  O22 DSPSX   7     197.640  41.557 -21.004
ATOM    521  C22 DSPSX   7     195.582  40.910 -19.920
ATOM    522  H2R DSPSX   7     195.396  40.099 -20.657
ATOM    523  H2S DSPSX   7     194.607  41.373 -19.658
ATOM    524   C3 DSPSX   7     196.487  45.457 -20.821
ATOM    525   HX DSPSX   7     195.379  45.539 -20.852
ATOM    526   HY DSPSX   7     196.857  46.237 -21.521
ATOM    527  O31 DSPSX   7     196.780  45.692 -19.414
ATOM    528  C31 DSPSX   7     198.062  46.263 -19.338
ATOM    529  O32 DSPSX   7     198.962  46.215 -20.152
ATOM    530  C32 DSPSX   7     198.106  46.965 -18.000
ATOM    531  H2X DSPSX   7     197.767  47.968 -18.335
ATOM    532  H2Y DSPSX   7     199.184  46.992 -17.736
ATOM    533  C23 DSPSX   7     196.296  40.216 -18.789
ATOM    534  H3R DSPSX   7     196.857  40.906 -18.123
ATOM    535  H3S DSPSX   7     197.038  39.521 -19.238
ATOM    536  C24 DSPSX   7     195.283  39.354 -17.973
ATOM    537  H4R DSPSX   7     195.846  38.508 -17.523
ATOM    538  H4S DSPSX   7     194.610  38.873 -18.716
ATOM    539  C25 DSPSX   7     194.559  40.062 -16.899
ATOM    540  H5R DSPSX   7     193.694  39.487 -16.506
ATOM    541  H5S DSPSX   7     194.320  41.103 -17.207
ATOM    542  C26 DSPSX   7     195.444  40.141 -15.724
ATOM    543  H6R DSPSX   7     196.360  40.745 -15.900
ATOM    544  H6S DSPSX   7     195.826  39.127 -15.479
ATOM    545  C27 DSPSX   7     194.671  40.626 -14.486
ATOM    546  H7R DSPSX   7     193.736  40.049 -14.316
ATOM    547  H7S DSPSX   7     194.430  41.684 -14.722
ATOM    548  C28 DSPSX   7     195.578  40.664 -13.240
ATOM    549  H8R DSPSX   7     196.311  41.484 -13.403
ATOM    550  H8S DSPSX   7     195.938  39.624 -13.088
ATOM    551  C29 DSPSX   7     194.833  41.044 -11.974
ATOM    552  H9R DSPSX   7     194.045  40.337 -11.641
ATOM    553  H9S DSPSX   7     194.264  41.993 -12.082
ATOM    554 C210 DSPSX   7     195.715  41.238 -10.695
ATOM    555 H10R DSPSX   7     196.432  42.055 -10.930
ATOM    556 H10S DSPSX   7     196.222  40.322 -10.328
ATOM    557 C211 DSPSX   7     194.859  41.769  -9.493
ATOM    558 H11R DSPSX   7     193.845  41.321  -9.555
ATOM    559 H11S DSPSX   7     194.624  42.801  -9.832
ATOM    560 C212 DSPSX   7     195.471  41.656  -8.086
ATOM    561 H12R DSPSX   7     196.152  42.533  -8.033
ATOM    562 H12S DSPSX   7     196.037  40.719  -7.894
ATOM    563 C213 DSPSX   7     194.415  41.704  -6.962
ATOM    564 H13R DSPSX   7     193.746  40.874  -7.276
ATOM    565 H13S DSPSX   7     193.865  42.665  -7.062
ATOM    566 C214 DSPSX   7     195.087  41.361  -5.660
ATOM    567 H14R DSPSX   7     195.729  42.233  -5.415
ATOM    568 H14S DSPSX   7     195.677  40.424  -5.575
ATOM    569 C215 DSPSX   7     194.131  41.324  -4.405
ATOM    570 H15R DSPSX   7     193.703  40.300  -4.369
ATOM    571 H15S DSPSX   7     193.228  41.963  -4.510
ATOM    572 C216 DSPSX   7     194.877  41.637  -3.105
ATOM    573 H16R DSPSX   7     195.561  42.506  -3.211
ATOM    574 H16S DSPSX   7     195.514  40.756  -2.874
ATOM    575 C217 DSPSX   7     193.844  42.035  -2.056
ATOM    576 H17R DSPSX   7     193.180  42.817  -2.486
ATOM    577 H17S DSPSX   7     193.195  41.142  -1.934
ATOM    578 C218 DSPSX   7     194.346  42.344  -0.641
ATOM    579 H18R DSPSX   7     194.461  41.402  -0.063
ATOM    580 H18S DSPSX   7     195.319  42.828  -0.872
ATOM    581 H18T DSPSX   7     193.632  43.027  -0.133
ATOM    582  C33 DSPSX   7     197.311  46.368 -16.869
ATOM    583  H3X DSPSX   7     197.627  45.325 -16.657
ATOM    584  H3Y DSPSX   7     196.207  46.350 -17.000
ATOM    585  C34 DSPSX   7     197.622  47.212 -15.641
ATOM    586  H4X DSPSX   7     197.248  48.257 -15.662
ATOM    587  H4Y DSPSX   7     198.718  47.273 -15.471
ATOM    588  C35 DSPSX   7     196.914  46.471 -14.566
ATOM    589  H5X DSPSX   7     197.181  45.393 -14.603
ATOM    590  H5Y DSPSX   7     195.815  46.501 -14.726
ATOM    591  C36 DSPSX   7     197.335  46.909 -13.152
ATOM    592  H6X DSPSX   7     197.146  47.999 -13.044
ATOM    593  H6Y DSPSX   7     198.407  46.775 -12.896
ATOM    594  C37 DSPSX   7     196.683  46.170 -11.945
ATOM    595  H7X DSPSX   7     196.994  45.107 -11.857
ATOM    596  H7Y DSPSX   7     195.590  46.262 -12.121
ATOM    597  C38 DSPSX   7     197.068  46.859 -10.683
ATOM    598  H8X DSPSX   7     197.040  47.968 -10.764
ATOM    599  H8Y DSPSX   7     198.167  46.729 -10.587
ATOM    600  C39 DSPSX   7     196.371  46.364  -9.420
ATOM    601  H9X DSPSX   7     196.371  45.254  -9.362
ATOM    602  H9Y DSPSX   7     195.289  46.615  -9.428
ATOM    603 C310 DSPSX   7     196.963  46.803  -8.057
ATOM    604 H10X DSPSX   7     196.336  46.309  -7.285
ATOM    605 H10Y DSPSX   7     196.685  47.869  -7.909
ATOM    606 C311 DSPSX   7     198.478  46.558  -7.657
ATOM    607 H11X DSPSX   7     199.083  47.415  -8.020
ATOM    608 H11Y DSPSX   7     198.863  45.570  -7.991
ATOM    609 C312 DSPSX   7     198.601  46.343  -6.195
ATOM    610 H12X DSPSX   7     198.196  47.207  -5.625
ATOM    611 H12Y DSPSX   7     199.673  46.360  -5.907
ATOM    612 C313 DSPSX   7     198.242  44.954  -5.622
ATOM    613 H13X DSPSX   7     198.826  44.135  -6.091
ATOM    614 H13Y DSPSX   7     197.212  44.655  -5.916
ATOM    615 C314 DSPSX   7     198.474  44.753  -4.106
ATOM    616 H14X DSPSX   7     199.326  45.191  -3.546
ATOM    617 H14Y DSPSX   7     198.793  43.689  -4.143
ATOM    618 C315 DSPSX   7     197.207  44.944  -3.234
ATOM    619 H15X DSPSX   7     197.430  44.263  -2.386
ATOM    620 H15Y DSPSX   7     196.375  44.538  -3.849
ATOM    621 C316 DSPSX   7     196.834  46.331  -2.735
ATOM    622 H16X DSPSX   7     195.880  46.242  -2.174
ATOM    623 H16Y DSPSX   7     196.597  47.035  -3.560
ATOM    624 C317 DSPSX   7     197.790  46.896  -1.680
ATOM    625 H17X DSPSX   7     198.799  46.858  -2.143
ATOM    626 H17Y DSPSX   7     197.735  46.246  -0.780
ATOM    627 C318 DSPSX   7     197.424  48.263  -1.297
ATOM    628 H18X DSPSX   7     196.396  48.272  -0.877
ATOM    629 H18Y DSPSX   7     198.096  48.671  -0.512
ATOM    630 H18Z DSPSX   7     197.493  48.956  -2.163
ATOM    631    N DSPSX   8     183.836  29.730 -20.700
ATOM    632  HN1 DSPSX   8     182.813  29.726 -20.885
ATOM    633  HN2 DSPSX   8     184.010  29.565 -19.687
ATOM    634  HN3 DSPSX   8     184.172  30.674 -20.981
ATOM    635  C12 DSPSX   8     184.431  28.583 -21.570
ATOM    636 H12A DSPSX   8     184.310  28.888 -22.600
ATOM    637  C13 DSPSX   8     185.890  28.352 -21.447
ATOM    638 O13A DSPSX   8     186.472  27.447 -22.099
ATOM    639 O13B DSPSX   8     186.578  29.166 -20.812
ATOM    640  C11 DSPSX   8     183.771  27.180 -21.404
ATOM    641 H11A DSPSX   8     183.995  26.860 -20.364
ATOM    642 H11B DSPSX   8     184.177  26.546 -22.221
ATOM    643    P DSPSX   8     181.567  25.884 -21.927
ATOM    644  O13 DSPSX   8     182.292  24.851 -21.162
ATOM    645  O14 DSPSX   8     181.363  25.655 -23.393
ATOM    646  O12 DSPSX   8     182.351  27.293 -21.739
ATOM    647  O11 DSPSX   8     180.147  26.153 -21.344
ATOM    648   C1 DSPSX   8     179.642  27.500 -21.363
ATOM    649   HA DSPSX   8     179.296  27.871 -22.352
ATOM    650   HB DSPSX   8     180.332  28.270 -20.954
ATOM    651   C2 DSPSX   8     178.433  27.503 -20.429
ATOM    652   HS DSPSX   8     178.077  28.554 -20.396
ATOM    653  O21 DSPSX   8     178.889  26.934 -19.192
ATOM    654  C21 DSPSX   8     179.678  27.732 -18.504
ATOM    655  O22 DSPSX   8     180.043  28.868 -18.831
ATOM    656  C22 DSPSX   8     180.017  27.143 -17.138
ATOM    657  H2R DSPSX   8     180.023  26.041 -17.274
ATOM    658  H2S DSPSX   8     179.240  27.366 -16.375
ATOM    659   C3 DSPSX   8     177.268  26.697 -21.089
ATOM    660   HX DSPSX   8     177.650  25.653 -21.065
ATOM    661   HY DSPSX   8     177.255  26.876 -22.186
ATOM    662  O31 DSPSX   8     175.967  26.927 -20.615
ATOM    663  C31 DSPSX   8     175.606  26.165 -19.673
ATOM    664  O32 DSPSX   8     176.137  25.140 -19.274
ATOM    665  C32 DSPSX   8     174.508  26.857 -18.842
ATOM    666  H2X DSPSX   8     173.644  26.163 -18.768
ATOM    667  H2Y DSPSX   8     174.107  27.663 -19.494
ATOM    668  C23 DSPSX   8     181.331  27.783 -16.639
ATOM    669  H3R DSPSX   8     181.283  28.893 -16.643
ATOM    670  H3S DSPSX   8     182.009  27.623 -17.505
ATOM    671  C24 DSPSX   8     181.999  27.246 -15.367
ATOM    672  H4R DSPSX   8     182.992  27.721 -15.222
ATOM    673  H4S DSPSX   8     182.049  26.136 -15.346
ATOM    674  C25 DSPSX   8     181.094  27.521 -14.220
ATOM    675  H5R DSPSX   8     180.213  26.846 -14.234
ATOM    676  H5S DSPSX   8     180.723  28.568 -14.224
ATOM    677  C26 DSPSX   8     181.727  27.299 -12.858
ATOM    678  H6R DSPSX   8     182.482  28.059 -12.563
ATOM    679  H6S DSPSX   8     182.261  26.324 -12.842
ATOM    680  C27 DSPSX   8     180.652  27.423 -11.755
ATOM    681  H7R DSPSX   8     179.660  26.992 -12.009
ATOM    682  H7S DSPSX   8     180.501  28.513 -11.609
ATOM    683  C28 DSPSX   8     181.114  27.013 -10.330
ATOM    684  H8R DSPSX   8     182.210  27.146 -10.204
ATOM    685  H8S DSPSX   8     180.831  25.942 -10.241
ATOM    686  C29 DSPSX   8     180.300  27.784  -9.303
ATOM    687  H9R DSPSX   8     179.278  27.992  -9.686
ATOM    688  H9S DSPSX   8     180.823  28.760  -9.207
ATOM    689 C210 DSPSX   8     180.213  27.168  -7.816
ATOM    690 H10R DSPSX   8     179.606  26.240  -7.730
ATOM    691 H10S DSPSX   8     179.593  27.882  -7.235
ATOM    692 C211 DSPSX   8     181.540  26.914  -7.093
ATOM    693 H11R DSPSX   8     181.932  27.938  -6.910
ATOM    694 H11S DSPSX   8     182.235  26.353  -7.753
ATOM    695 C212 DSPSX   8     181.436  26.132  -5.775
ATOM    696 H12R DSPSX   8     180.864  25.182  -5.706
ATOM    697 H12S DSPSX   8     180.761  26.804  -5.204
ATOM    698 C213 DSPSX   8     182.739  26.125  -4.930
ATOM    699 H13R DSPSX   8     183.511  26.758  -5.415
ATOM    700 H13S DSPSX   8     183.008  25.070  -5.159
ATOM    701 C214 DSPSX   8     182.611  26.457  -3.373
ATOM    702 H14R DSPSX   8     182.181  27.452  -3.137
ATOM    703 H14S DSPSX   8     183.640  26.384  -2.958
ATOM    704 C215 DSPSX   8     181.650  25.470  -2.693
ATOM    705 H15R DSPSX   8     180.697  25.337  -3.248
ATOM    706 H15S DSPSX   8     181.390  25.963  -1.731
ATOM    707 C216 DSPSX   8     182.254  24.102  -2.284
ATOM    708 H16R DSPSX   8     183.302  24.112  -1.915
ATOM    709 H16S DSPSX   8     182.351  23.459  -3.185
ATOM    710 C217 DSPSX   8     181.284  23.294  -1.396
ATOM    711 H17R DSPSX   8     180.269  23.654  -1.668
ATOM    712 H17S DSPSX   8     181.380  22.191  -1.477
ATOM    713 C218 DSPSX   8     181.538  23.506   0.076
ATOM    714 H18R DSPSX   8     182.374  23.015   0.619
ATOM    715 H18S DSPSX   8     181.604  24.593   0.299
ATOM    716 H18T DSPSX   8     180.636  23.193   0.646
ATOM    717  C33 DSPSX   8     174.841  27.564 -17.496
ATOM    718  H3X DSPSX   8     175.858  28.003 -17.408
ATOM    719  H3Y DSPSX   8     174.645  26.761 -16.754
ATOM    720  C34 DSPSX   8     173.826  28.719 -17.170
ATOM    721  H4X DSPSX   8     174.403  29.474 -16.594
ATOM    722  H4Y DSPSX   8     173.605  29.145 -18.174
ATOM    723  C35 DSPSX   8     172.542  28.112 -16.536
ATOM    724  H5X DSPSX   8     171.702  28.832 -16.642
ATOM    725  H5Y DSPSX   8     172.196  27.240 -17.130
ATOM    726  C36 DSPSX   8     172.606  27.603 -15.096
ATOM    727  H6X DSPSX   8     173.414  26.842 -15.072
ATOM    728  H6Y DSPSX   8     171.641  27.146 -14.787
ATOM    729  C37 DSPSX   8     172.957  28.654 -14.030
ATOM    730  H7X DSPSX   8     172.121  29.384 -13.996
ATOM    731  H7Y DSPSX   8     173.950  29.099 -14.256
ATOM    732  C38 DSPSX   8     173.033  27.841 -12.732
ATOM    733  H8X DSPSX   8     173.612  26.914 -12.940
ATOM    734  H8Y DSPSX   8     172.022  27.455 -12.479
ATOM    735  C39 DSPSX   8     173.622  28.455 -11.531
ATOM    736  H9X DSPSX   8     173.271  29.509 -11.485
ATOM    737  H9Y DSPSX   8     174.723  28.587 -11.605
ATOM    738 C310 DSPSX   8     173.476  27.822 -10.174
ATOM    739 H10X DSPSX   8     173.950  26.818 -10.152
ATOM    740 H10Y DSPSX   8     172.387  27.747  -9.964
ATOM    741 C311 DSPSX   8     174.207  28.547  -9.045
ATOM    742 H11X DSPSX   8     173.934  29.624  -9.071
ATOM    743 H11Y DSPSX   8     175.295  28.469  -9.251
ATOM    744 C312 DSPSX   8     173.945  28.124  -7.581
ATOM    745 H12X DSPSX   8     174.101  27.044  -7.377
ATOM    746 H12Y DSPSX   8     172.886  28.264  -7.275
ATOM    747 C313 DSPSX   8     174.884  28.800  -6.536
ATOM    748 H13X DSPSX   8     175.050  29.869  -6.786
ATOM    749 H13Y DSPSX   8     175.942  28.468  -6.474
ATOM    750 C314 DSPSX   8     174.269  28.573  -5.095
ATOM    751 H14X DSPSX   8     173.837  27.552  -5.034
ATOM    752 H14Y DSPSX   8     173.412  29.259  -4.928
ATOM    753 C315 DSPSX   8     175.461  28.555  -4.067
ATOM    754 H15X DSPSX   8     175.982  29.534  -4.076
ATOM    755 H15Y DSPSX   8     176.194  27.781  -4.380
ATOM    756 C316 DSPSX   8     175.116  28.297  -2.631
ATOM    757 H16X DSPSX   8     174.563  27.336  -2.554
ATOM    758 H16Y DSPSX   8     174.429  29.048  -2.190
ATOM    759 C317 DSPSX   8     176.355  28.100  -1.695
ATOM    760 H17X DSPSX   8     177.281  27.793  -2.229
ATOM    761 H17Y DSPSX   8     176.049  27.284  -1.008
ATOM    762 C318 DSPSX   8     176.581  29.332  -0.876
ATOM    763 H18X DSPSX   8     177.312  29.078  -0.079
ATOM    764 H18Y DSPSX   8     176.985  30.148  -1.514
ATOM    765 H18Z DSPSX   8     175.663  29.682  -0.357
ATOM    766   C3 CHL1X   9     181.803  26.637  17.892
ATOM    767   O3 CHL1X   9     181.767  26.262  19.275
ATOM    768  H3' CHL1X   9     180.896  26.464  19.624
ATOM    769   H3 CHL1X   9     181.728  27.744  17.915
ATOM    770   C4 CHL1X   9     180.588  26.046  17.147
ATOM    771  H4A CHL1X   9     180.522  24.970  17.410
ATOM    772  H4B CHL1X   9     179.667  26.455  17.613
ATOM    773   C5 CHL1X   9     180.676  26.296  15.639
ATOM    774   C6 CHL1X   9     179.587  26.730  14.997
ATOM    775   H6 CHL1X   9     178.723  26.843  15.668
ATOM    776   C7 CHL1X   9     179.525  26.862  13.465
ATOM    777  H7A CHL1X   9     178.643  26.251  13.181
ATOM    778  H7B CHL1X   9     179.236  27.898  13.191
ATOM    779   C8 CHL1X   9     180.748  26.497  12.656
ATOM    780   H8 CHL1X   9     180.659  25.395  12.549
ATOM    781  C14 CHL1X   9     180.723  26.900  11.193
ATOM    782  H14 CHL1X   9     180.968  27.980  11.278
ATOM    783  C15 CHL1X   9     179.470  26.822  10.373
ATOM    784 H15A CHL1X   9     178.978  25.827  10.420
ATOM    785 H15B CHL1X   9     178.706  27.486  10.831
ATOM    786  C16 CHL1X   9     179.995  27.183   8.960
ATOM    787 H16A CHL1X   9     179.679  26.326   8.329
ATOM    788 H16B CHL1X   9     179.665  28.167   8.561
ATOM    789  C17 CHL1X   9     181.564  27.104   9.027
ATOM    790  H17 CHL1X   9     181.931  28.150   9.094
ATOM    791  C13 CHL1X   9     181.920  26.475  10.379
ATOM    792  C18 CHL1X   9     181.812  24.930  10.199
ATOM    793 H18A CHL1X   9     182.428  24.514   9.373
ATOM    794 H18B CHL1X   9     182.204  24.449  11.120
ATOM    795 H18C CHL1X   9     180.836  24.436  10.009
ATOM    796  C12 CHL1X   9     183.229  26.906  11.097
ATOM    797 H12A CHL1X   9     184.096  26.514  10.524
ATOM    798 H12B CHL1X   9     183.266  28.014  11.013
ATOM    799  C11 CHL1X   9     183.393  26.540  12.588
ATOM    800 H11A CHL1X   9     183.490  25.433  12.572
ATOM    801 H11B CHL1X   9     184.314  27.021  12.981
ATOM    802   C9 CHL1X   9     182.092  26.821  13.412
ATOM    803   H9 CHL1X   9     181.970  27.900  13.653
ATOM    804  C10 CHL1X   9     182.050  26.046  14.870
ATOM    805  C19 CHL1X   9     182.234  24.539  14.816
ATOM    806 H19A CHL1X   9     181.448  24.050  14.201
ATOM    807 H19B CHL1X   9     183.266  24.197  14.586
ATOM    808 H19C CHL1X   9     182.071  24.124  15.833
ATOM    809   C1 CHL1X   9     183.272  26.675  15.750
ATOM    810  H1A CHL1X   9     184.276  26.360  15.390
ATOM    811  H1B CHL1X   9     183.288  27.785  15.716
ATOM    812   C2 CHL1X   9     183.129  26.265  17.281
ATOM    813  H2A CHL1X   9     183.973  26.695  17.863
ATOM    814  H2B CHL1X   9     183.345  25.174  17.301
ATOM    815  C20 CHL1X   9     182.222  26.567   7.754
ATOM    816  H20 CHL1X   9     181.876  25.530   7.555
ATOM    817  C21 CHL1X   9     183.754  26.592   7.648
ATOM    818 H21A CHL1X   9     184.112  26.077   8.565
ATOM    819 H21B CHL1X   9     184.117  27.640   7.570
ATOM    820 H21C CHL1X   9     184.127  26.088   6.730
ATOM    821  C22 CHL1X   9     181.631  27.396   6.546
ATOM    822 H22A CHL1X   9     180.523  27.363   6.460
ATOM    823 H22B CHL1X   9     181.898  28.471   6.622
ATOM    824  C23 CHL1X   9     182.080  27.082   5.120
ATOM    825 H23A CHL1X   9     181.508  27.735   4.425
ATOM    826 H23B CHL1X   9     183.175  27.205   4.979
ATOM    827  C24 CHL1X   9     181.654  25.731   4.635
ATOM    828 H24A CHL1X   9     181.986  24.998   5.402
ATOM    829 H24B CHL1X   9     180.550  25.747   4.513
ATOM    830  C25 CHL1X   9     182.324  25.494   3.263
ATOM    831  H25 CHL1X   9     183.394  25.785   3.311
ATOM    832  C26 CHL1X   9     182.381  23.956   2.950
ATOM    833 H26A CHL1X   9     181.411  23.479   2.693
ATOM    834 H26B CHL1X   9     183.129  23.742   2.157
ATOM    835 H26C CHL1X   9     182.621  23.405   3.884
ATOM    836  C27 CHL1X   9     181.721  26.371   2.122
ATOM    837 H27A CHL1X   9     182.306  26.223   1.190
ATOM    838 H27B CHL1X   9     180.645  26.110   2.022
ATOM    839 H27C CHL1X   9     181.775  27.461   2.326
ATOM    840   C3 CHL1X  10     196.101  26.155 -17.881
ATOM    841   O3 CHL1X  10     195.909  26.262 -19.275
ATOM    842  H3' CHL1X  10     195.482  25.451 -19.558
ATOM    843   H3 CHL1X  10     196.809  25.326 -17.665
ATOM    844   C4 CHL1X  10     194.790  26.022 -17.133
ATOM    845  H4A CHL1X  10     194.100  26.836 -17.444
ATOM    846  H4B CHL1X  10     194.252  25.171 -17.601
ATOM    847   C5 CHL1X  10     194.909  25.978 -15.655
ATOM    848   C6 CHL1X  10     194.498  24.925 -15.033
ATOM    849   H6 CHL1X  10     193.955  24.158 -15.605
ATOM    850   C7 CHL1X  10     194.731  24.603 -13.578
ATOM    851  H7A CHL1X  10     193.767  24.109 -13.328
ATOM    852  H7B CHL1X  10     195.563  23.885 -13.419
ATOM    853   C8 CHL1X  10     195.067  25.919 -12.786
ATOM    854   H8 CHL1X  10     194.200  26.614 -12.786
ATOM    855  C14 CHL1X  10     195.556  25.613 -11.427
ATOM    856  H14 CHL1X  10     196.466  24.999 -11.596
ATOM    857  C15 CHL1X  10     194.712  24.675 -10.503
ATOM    858 H15A CHL1X  10     193.621  24.819 -10.656
ATOM    859 H15B CHL1X  10     194.954  23.619 -10.752
ATOM    860  C16 CHL1X  10     195.181  24.952  -9.114
ATOM    861 H16A CHL1X  10     194.256  25.380  -8.673
ATOM    862 H16B CHL1X  10     195.649  24.184  -8.461
ATOM    863  C17 CHL1X  10     196.319  26.002  -9.281
ATOM    864  H17 CHL1X  10     197.252  25.401  -9.359
ATOM    865  C13 CHL1X  10     195.963  26.699 -10.635
ATOM    866  C18 CHL1X  10     194.736  27.684 -10.573
ATOM    867 H18A CHL1X  10     193.807  27.126 -10.322
ATOM    868 H18B CHL1X  10     194.877  28.297  -9.660
ATOM    869 H18C CHL1X  10     194.772  28.337 -11.472
ATOM    870  C12 CHL1X  10     197.127  27.390 -11.268
ATOM    871 H12A CHL1X  10     197.266  28.358 -10.741
ATOM    872 H12B CHL1X  10     198.027  26.741 -11.254
ATOM    873  C11 CHL1X  10     196.825  27.790 -12.733
ATOM    874 H11A CHL1X  10     196.275  28.756 -12.687
ATOM    875 H11B CHL1X  10     197.833  28.001 -13.149
ATOM    876   C9 CHL1X  10     196.172  26.670 -13.559
ATOM    877   H9 CHL1X  10     197.008  25.969 -13.768
ATOM    878  C10 CHL1X  10     195.711  27.092 -15.027
ATOM    879  C19 CHL1X  10     194.703  28.276 -14.913
ATOM    880 H19A CHL1X  10     193.821  28.041 -14.280
ATOM    881 H19B CHL1X  10     195.039  29.253 -14.503
ATOM    882 H19C CHL1X  10     194.156  28.499 -15.853
ATOM    883   C1 CHL1X  10     196.943  27.517 -15.917
ATOM    884  H1A CHL1X  10     197.275  28.528 -15.598
ATOM    885  H1B CHL1X  10     197.644  26.690 -15.678
ATOM    886   C2 CHL1X  10     196.704  27.511 -17.431
ATOM    887  H2A CHL1X  10     197.709  27.546 -17.904
ATOM    888  H2B CHL1X  10     196.069  28.366 -17.751
ATOM    889  C20 CHL1X  10     196.510  26.849  -7.992
ATOM    890  H20 CHL1X  10     195.870  27.757  -7.968
ATOM    891  C21 CHL1X  10     197.984  27.435  -7.879
ATOM    892 H21A CHL1X  10     198.112  28.123  -7.015
ATOM    893 H21B CHL1X  10     198.179  28.035  -8.794
ATOM    894 H21C CHL1X  10     198.685  26.573  -7.849
ATOM    895  C22 CHL1X  10     196.074  26.031  -6.706
ATOM    896 H22A CHL1X  10     194.987  25.816  -6.624
ATOM    897 H22B CHL1X  10     196.639  25.080  -6.603
ATOM    898  C23 CHL1X  10     196.366  26.788  -5.383
ATOM    899 H23A CHL1X  10     197.453  26.846  -5.156
ATOM    900 H23B CHL1X  10     195.964  27.807  -5.570
ATOM    901  C24 CHL1X  10     195.564  26.214  -4.265
ATOM    902 H24A CHL1X  10     195.654  26.847  -3.356
ATOM    903 H24B CHL1X  10     194.540  26.084  -4.676
ATOM    904  C25 CHL1X  10     196.113  24.848  -3.795
ATOM    905  H25 CHL1X  10     196.097  24.176  -4.681
ATOM    906  C26 CHL1X  10     197.585  24.965  -3.426
ATOM    907 H26A CHL1X  10     198.267  25.256  -4.254
ATOM    908 H26B CHL1X  10     197.680  25.764  -2.661
ATOM    909 H26C CHL1X  10     197.936  23.992  -3.022
ATOM    910  C27 CHL1X  10     195.250  24.135  -2.715
ATOM    911 H27A CHL1X  10     194.177  24.000  -2.975
ATOM    912 H27B CHL1X  10     195.733  23.160  -2.488
ATOM    913 H27C CHL1X  10     195.307  24.630  -1.723
ATOM    914   C3 CHL1X  11     199.015  34.594  17.872
ATOM    915   O3 CHL1X  11     198.738  34.748  19.275
ATOM    916  H3' CHL1X  11     199.016  33.906  19.640
ATOM    917   H3 CHL1X  11     200.006  34.097  17.798
ATOM    918   C4 CHL1X  11     198.995  35.945  17.177
ATOM    919  H4A CHL1X  11     197.935  36.184  17.407
ATOM    920  H4B CHL1X  11     199.706  36.694  17.587
ATOM    921   C5 CHL1X  11     199.096  35.693  15.688
ATOM    922   C6 CHL1X  11     200.103  36.266  15.000
ATOM    923   H6 CHL1X  11     200.654  37.013  15.590
ATOM    924   C7 CHL1X  11     200.359  36.217  13.545
ATOM    925  H7A CHL1X  11     200.666  37.239  13.237
ATOM    926  H7B CHL1X  11     201.247  35.579  13.350
ATOM    927   C8 CHL1X  11     199.122  35.593  12.779
ATOM    928   H8 CHL1X  11     198.348  36.389  12.763
ATOM    929  C14 CHL1X  11     199.523  35.216  11.381
ATOM    930  H14 CHL1X  11     200.286  34.438  11.595
ATOM    931  C15 CHL1X  11     200.302  36.260  10.562
ATOM    932 H15A CHL1X  11     199.736  37.204  10.704
ATOM    933 H15B CHL1X  11     201.329  36.432  10.948
ATOM    934  C16 CHL1X  11     200.253  35.733   9.211
ATOM    935 H16A CHL1X  11     199.687  36.490   8.629
ATOM    936 H16B CHL1X  11     201.246  35.395   8.842
ATOM    937  C17 CHL1X  11     199.286  34.499   9.213
ATOM    938  H17 CHL1X  11     200.018  33.691   9.424
ATOM    939  C13 CHL1X  11     198.424  34.837  10.511
ATOM    940  C18 CHL1X  11     197.318  35.987  10.254
ATOM    941 H18A CHL1X  11     196.930  36.194  11.274
ATOM    942 H18B CHL1X  11     197.831  36.880   9.839
ATOM    943 H18C CHL1X  11     196.614  35.707   9.442
ATOM    944  C12 CHL1X  11     197.790  33.583  11.156
ATOM    945 H12A CHL1X  11     196.983  32.999  10.664
ATOM    946 H12B CHL1X  11     198.517  32.765  11.348
ATOM    947  C11 CHL1X  11     197.284  33.866  12.575
ATOM    948 H11A CHL1X  11     196.428  34.574  12.625
ATOM    949 H11B CHL1X  11     196.836  32.942  13.002
ATOM    950   C9 CHL1X  11     198.362  34.455  13.507
ATOM    951   H9 CHL1X  11     199.219  33.748  13.539
ATOM    952  C10 CHL1X  11     198.044  34.731  14.965
ATOM    953  C19 CHL1X  11     196.550  35.259  15.016
ATOM    954 H19A CHL1X  11     196.332  35.509  16.077
ATOM    955 H19B CHL1X  11     196.546  36.112  14.305
ATOM    956 H19C CHL1X  11     195.810  34.512  14.660
ATOM    957   C1 CHL1X  11     198.101  33.382  15.763
ATOM    958  H1A CHL1X  11     197.231  32.743  15.502
ATOM    959  H1B CHL1X  11     199.000  32.778  15.521
ATOM    960   C2 CHL1X  11     198.064  33.511  17.291
ATOM    961  H2A CHL1X  11     198.241  32.516  17.753
ATOM    962  H2B CHL1X  11     196.998  33.785  17.442
ATOM    963  C20 CHL1X  11     198.707  34.065   7.810
ATOM    964  H20 CHL1X  11     197.927  34.817   7.558
ATOM    965  C21 CHL1X  11     198.132  32.626   7.735
ATOM    966 H21A CHL1X  11     199.046  32.002   7.638
ATOM    967 H21B CHL1X  11     197.508  32.524   6.820
ATOM    968 H21C CHL1X  11     197.574  32.351   8.655
ATOM    969  C22 CHL1X  11     199.688  34.218   6.651
ATOM    970 H22A CHL1X  11     200.092  35.253   6.653
ATOM    971 H22B CHL1X  11     200.510  33.501   6.862
ATOM    972  C23 CHL1X  11     199.147  34.051   5.210
ATOM    973 H23A CHL1X  11     199.111  32.988   4.891
ATOM    974 H23B CHL1X  11     198.161  34.566   5.227
ATOM    975  C24 CHL1X  11     199.990  34.810   4.212
ATOM    976 H24A CHL1X  11     200.128  35.877   4.493
ATOM    977 H24B CHL1X  11     200.971  34.344   3.975
ATOM    978  C25 CHL1X  11     199.313  34.911   2.864
ATOM    979  H25 CHL1X  11     200.069  35.348   2.179
ATOM    980  C26 CHL1X  11     198.803  33.673   2.254
ATOM    981 H26A CHL1X  11     197.800  33.424   2.658
ATOM    982 H26B CHL1X  11     198.782  33.771   1.147
ATOM    983 H26C CHL1X  11     199.406  32.758   2.431
ATOM    984  C27 CHL1X  11     198.169  35.953   2.802
ATOM    985 H27A CHL1X  11     198.014  36.323   1.767
ATOM    986 H27B CHL1X  11     197.201  35.474   3.061
ATOM    987 H27C CHL1X  11     198.213  36.807   3.512
ATOM    988   C3 CHL1X  12     198.471  46.235  17.919
ATOM    989   O3 CHL1X  12     198.738  46.061  19.275
ATOM    990  H3' CHL1X  12     197.925  45.716  19.651
ATOM    991   H3 CHL1X  12     197.646  46.978  17.903
ATOM    992   C4 CHL1X  12     198.114  44.881  17.241
ATOM    993  H4A CHL1X  12     199.025  44.280  17.446
ATOM    994  H4B CHL1X  12     197.319  44.297  17.753
ATOM    995   C5 CHL1X  12     197.895  45.144  15.751
ATOM    996   C6 CHL1X  12     196.798  44.725  15.104
ATOM    997   H6 CHL1X  12     196.048  44.249  15.754
ATOM    998   C7 CHL1X  12     196.621  44.814  13.619
ATOM    999  H7A CHL1X  12     196.197  43.867  13.218
ATOM   1000  H7B CHL1X  12     195.872  45.627  13.510
ATOM   1001   C8 CHL1X  12     197.981  44.998  12.911
ATOM   1002   H8 CHL1X  12     198.512  44.022  12.910
ATOM   1003  C14 CHL1X  12     197.771  45.428  11.453
ATOM   1004  H14 CHL1X  12     197.201  46.377  11.542
ATOM   1005  C15 CHL1X  12     196.965  44.435  10.541
ATOM   1006 H15A CHL1X  12     197.334  43.391  10.617
ATOM   1007 H15B CHL1X  12     195.867  44.401  10.712
ATOM   1008  C16 CHL1X  12     197.258  44.903   9.106
ATOM   1009 H16A CHL1X  12     197.590  43.984   8.578
ATOM   1010 H16B CHL1X  12     196.420  45.403   8.573
ATOM   1011  C17 CHL1X  12     198.354  46.082   9.200
ATOM   1012  H17 CHL1X  12     197.852  47.064   9.336
ATOM   1013  C13 CHL1X  12     198.964  45.836  10.589
ATOM   1014  C18 CHL1X  12     199.942  44.618  10.581
ATOM   1015 H18A CHL1X  12     199.615  43.807   9.896
ATOM   1016 H18B CHL1X  12     200.899  45.034  10.198
ATOM   1017 H18C CHL1X  12     200.129  44.132  11.563
ATOM   1018  C12 CHL1X  12     199.639  47.045  11.248
ATOM   1019 H12A CHL1X  12     200.599  47.390  10.807
ATOM   1020 H12B CHL1X  12     198.904  47.875  11.311
ATOM   1021  C11 CHL1X  12     199.917  46.722  12.683
ATOM   1022 H11A CHL1X  12     200.689  45.930  12.583
ATOM   1023 H11B CHL1X  12     200.337  47.566  13.273
ATOM   1024   C9 CHL1X  12     198.698  46.180  13.534
ATOM   1025   H9 CHL1X  12     197.930  46.983  13.535
ATOM   1026  C10 CHL1X  12     199.052  45.810  15.036
ATOM   1027  C19 CHL1X  12     200.289  44.828  15.032
ATOM   1028 H19A CHL1X  12     200.500  44.505  16.074
ATOM   1029 H19B CHL1X  12     200.247  43.877  14.462
ATOM   1030 H19C CHL1X  12     201.171  45.343  14.593
ATOM   1031   C1 CHL1X  12     199.356  47.143  15.744
ATOM   1032  H1A CHL1X  12     200.297  47.583  15.350
ATOM   1033  H1B CHL1X  12     198.571  47.927  15.694
ATOM   1034   C2 CHL1X  12     199.625  46.950  17.226
ATOM   1035  H2A CHL1X  12     199.911  47.903  17.718
ATOM   1036  H2B CHL1X  12     200.556  46.348  17.280
ATOM   1037  C20 CHL1X  12     199.232  46.233   7.914
ATOM   1038  H20 CHL1X  12     199.586  45.253   7.528
ATOM   1039  C21 CHL1X  12     200.506  47.124   8.138
ATOM   1040 H21A CHL1X  12     201.059  46.790   9.042
ATOM   1041 H21B CHL1X  12     200.224  48.155   8.439
ATOM   1042 H21C CHL1X  12     201.110  47.309   7.224
ATOM   1043  C22 CHL1X  12     198.507  46.885   6.739
ATOM   1044 H22A CHL1X  12     197.408  46.745   6.822
ATOM   1045 H22B CHL1X  12     198.670  47.972   6.905
ATOM   1046  C23 CHL1X  12     199.057  46.384   5.369
ATOM   1047 H23A CHL1X  12     200.165  46.473   5.339
ATOM   1048 H23B CHL1X  12     198.775  45.334   5.140
ATOM   1049  C24 CHL1X  12     198.230  47.157   4.313
ATOM   1050 H24A CHL1X  12     197.142  47.066   4.522
ATOM   1051 H24B CHL1X  12     198.527  48.227   4.344
ATOM   1052  C25 CHL1X  12     198.424  46.700   2.879
ATOM   1053  H25 CHL1X  12     198.028  45.662   2.909
ATOM   1054  C26 CHL1X  12     197.545  47.507   1.905
ATOM   1055 H26A CHL1X  12     197.885  48.526   1.625
ATOM   1056 H26B CHL1X  12     197.430  46.948   0.951
ATOM   1057 H26C CHL1X  12     196.536  47.710   2.322
ATOM   1058  C27 CHL1X  12     199.987  46.850   2.499
ATOM   1059 H27A CHL1X  12     200.272  47.894   2.755
ATOM   1060 H27B CHL1X  12     200.602  46.119   3.066
ATOM   1061 H27C CHL1X  12     200.071  46.813   1.394
ATOM   1062   C3 CHL1X  13      12.027 228.840 -19.248
ATOM   1063   O3 CHL1X  13      12.508 229.177 -20.525
ATOM   1064  H3' CHL1X  13      11.680 229.436 -20.935
ATOM   1065   H3 CHL1X  13      11.556 227.856 -19.457
ATOM   1066   C4 CHL1X  13      10.992 229.916 -18.770
ATOM   1067  H4A CHL1X  13      11.517 230.894 -18.727
ATOM   1068  H4B CHL1X  13      10.280 230.083 -19.606
ATOM   1069   C5 CHL1X  13      10.333 229.606 -17.478
ATOM   1070   C6 CHL1X  13       8.993 229.579 -17.329
ATOM   1071   H6 CHL1X  13       8.415 229.668 -18.260
ATOM   1072   C7 CHL1X  13       8.364 229.519 -15.975
ATOM   1073  H7A CHL1X  13       7.479 230.188 -15.929
ATOM   1074  H7B CHL1X  13       8.000 228.493 -15.761
ATOM   1075   C8 CHL1X  13       9.349 229.823 -14.792
ATOM   1076   H8 CHL1X  13       9.681 230.882 -14.748
ATOM   1077  C14 CHL1X  13       8.729 229.360 -13.566
ATOM   1078  H14 CHL1X  13       8.735 228.267 -13.770
ATOM   1079  C15 CHL1X  13       7.335 229.786 -13.138
ATOM   1080 H15A CHL1X  13       7.334 230.884 -13.313
ATOM   1081 H15B CHL1X  13       6.627 229.241 -13.798
ATOM   1082  C16 CHL1X  13       7.204 229.532 -11.647
ATOM   1083 H16A CHL1X  13       6.830 230.480 -11.206
ATOM   1084 H16B CHL1X  13       6.435 228.748 -11.470
ATOM   1085  C17 CHL1X  13       8.574 229.002 -11.220
ATOM   1086  H17 CHL1X  13       8.517 227.892 -11.239
ATOM   1087  C13 CHL1X  13       9.597 229.396 -12.300
ATOM   1088  C18 CHL1X  13       9.993 230.908 -12.107
ATOM   1089 H18A CHL1X  13      10.560 231.385 -12.936
ATOM   1090 H18B CHL1X  13       9.130 231.535 -11.796
ATOM   1091 H18C CHL1X  13      10.632 230.916 -11.198
ATOM   1092  C12 CHL1X  13      10.822 228.524 -12.651
ATOM   1093 H12A CHL1X  13      11.308 228.351 -11.668
ATOM   1094 H12B CHL1X  13      10.384 227.535 -12.901
ATOM   1095  C11 CHL1X  13      11.623 228.958 -13.849
ATOM   1096 H11A CHL1X  13      12.171 229.896 -13.620
ATOM   1097 H11B CHL1X  13      12.411 228.205 -14.064
ATOM   1098   C9 CHL1X  13      10.609 229.033 -15.133
ATOM   1099   H9 CHL1X  13      10.299 227.977 -15.278
ATOM   1100  C10 CHL1X  13      11.343 229.449 -16.389
ATOM   1101  C19 CHL1X  13      12.096 230.804 -16.108
ATOM   1102 H19A CHL1X  13      11.513 231.400 -15.372
ATOM   1103 H19B CHL1X  13      13.079 230.586 -15.638
ATOM   1104 H19C CHL1X  13      12.275 231.381 -17.042
ATOM   1105   C1 CHL1X  13      12.366 228.372 -16.745
ATOM   1106  H1A CHL1X  13      13.108 228.434 -15.922
ATOM   1107  H1B CHL1X  13      11.901 227.363 -16.751
ATOM   1108   C2 CHL1X  13      13.094 228.639 -18.113
ATOM   1109  H2A CHL1X  13      13.765 227.753 -18.151
ATOM   1110  H2B CHL1X  13      13.810 229.489 -18.093
ATOM   1111  C20 CHL1X  13       8.880 229.263  -9.683
ATOM   1112  H20 CHL1X  13       8.908 230.361  -9.518
ATOM   1113  C21 CHL1X  13      10.171 228.657  -9.208
ATOM   1114 H21A CHL1X  13      10.475 228.847  -8.156
ATOM   1115 H21B CHL1X  13      10.949 229.155  -9.823
ATOM   1116 H21C CHL1X  13      10.245 227.566  -9.404
ATOM   1117  C22 CHL1X  13       7.765 228.720  -8.828
ATOM   1118 H22A CHL1X  13       6.837 229.325  -8.918
ATOM   1119 H22B CHL1X  13       7.518 227.725  -9.254
ATOM   1120  C23 CHL1X  13       8.071 228.648  -7.319
ATOM   1121 H23A CHL1X  13       8.872 227.903  -7.124
ATOM   1122 H23B CHL1X  13       8.437 229.658  -7.039
ATOM   1123  C24 CHL1X  13       6.732 228.306  -6.602
ATOM   1124 H24A CHL1X  13       6.079 229.187  -6.773
ATOM   1125 H24B CHL1X  13       6.259 227.377  -6.989
ATOM   1126  C25 CHL1X  13       6.905 228.130  -5.106
ATOM   1127  H25 CHL1X  13       7.693 227.381  -4.872
ATOM   1128  C26 CHL1X  13       7.350 229.502  -4.509
ATOM   1129 H26A CHL1X  13       6.374 230.030  -4.516
ATOM   1130 H26B CHL1X  13       7.665 229.369  -3.452
ATOM   1131 H26C CHL1X  13       8.148 230.024  -5.080
ATOM   1132  C27 CHL1X  13       5.546 227.579  -4.593
ATOM   1133 H27A CHL1X  13       5.341 226.659  -5.183
ATOM   1134 H27B CHL1X  13       5.588 227.207  -3.548
ATOM   1135 H27C CHL1X  13       4.670 228.253  -4.702
ATOM   1136   C3 CHL1X  14       3.071 235.663 -18.353
ATOM   1137   O3 CHL1X  14       3.334 236.186 -19.688
ATOM   1138  H3' CHL1X  14       3.515 235.447 -20.273
ATOM   1139   H3 CHL1X  14       2.199 234.989 -18.493
ATOM   1140   C4 CHL1X  14       2.753 236.882 -17.439
ATOM   1141  H4A CHL1X  14       3.495 237.690 -17.599
ATOM   1142  H4B CHL1X  14       1.793 237.290 -17.825
ATOM   1143   C5 CHL1X  14       2.703 236.413 -16.034
ATOM   1144   C6 CHL1X  14       1.530 236.555 -15.359
ATOM   1145   H6 CHL1X  14       0.701 236.955 -15.960
ATOM   1146   C7 CHL1X  14       1.429 236.074 -13.914
ATOM   1147  H7A CHL1X  14       0.937 236.792 -13.224
ATOM   1148  H7B CHL1X  14       0.841 235.132 -13.897
ATOM   1149   C8 CHL1X  14       2.854 235.740 -13.333
ATOM   1150   H8 CHL1X  14       3.509 236.634 -13.253
ATOM   1151  C14 CHL1X  14       2.634 235.016 -12.015
ATOM   1152  H14 CHL1X  14       2.100 234.070 -12.252
ATOM   1153  C15 CHL1X  14       1.832 235.705 -10.942
ATOM   1154 H15A CHL1X  14       2.207 236.751 -10.948
ATOM   1155 H15B CHL1X  14       0.730 235.643 -11.065
ATOM   1156  C16 CHL1X  14       2.187 234.986  -9.624
ATOM   1157 H16A CHL1X  14       2.562 235.700  -8.859
ATOM   1158 H16B CHL1X  14       1.246 234.494  -9.300
ATOM   1159  C17 CHL1X  14       3.360 234.030  -9.946
ATOM   1160  H17 CHL1X  14       2.918 233.021 -10.089
ATOM   1161  C13 CHL1X  14       3.967 234.610 -11.279
ATOM   1162  C18 CHL1X  14       4.865 235.811 -10.914
ATOM   1163 H18A CHL1X  14       5.114 236.513 -11.739
ATOM   1164 H18B CHL1X  14       4.444 236.455 -10.113
ATOM   1165 H18C CHL1X  14       5.838 235.454 -10.511
ATOM   1166  C12 CHL1X  14       4.663 233.540 -12.179
ATOM   1167 H12A CHL1X  14       5.546 233.114 -11.658
ATOM   1168 H12B CHL1X  14       3.967 232.676 -12.248
ATOM   1169  C11 CHL1X  14       4.907 234.172 -13.607
ATOM   1170 H11A CHL1X  14       5.742 234.890 -13.460
ATOM   1171 H11B CHL1X  14       5.371 233.383 -14.237
ATOM   1172   C9 CHL1X  14       3.694 234.888 -14.195
ATOM   1173   H9 CHL1X  14       3.040 234.056 -14.534
ATOM   1174  C10 CHL1X  14       3.940 235.609 -15.556
ATOM   1175  C19 CHL1X  14       5.123 236.648 -15.420
ATOM   1176 H19A CHL1X  14       4.747 237.588 -14.962
ATOM   1177 H19B CHL1X  14       6.032 236.326 -14.867
ATOM   1178 H19C CHL1X  14       5.540 236.883 -16.423
ATOM   1179   C1 CHL1X  14       4.328 234.450 -16.561
ATOM   1180  H1A CHL1X  14       5.292 233.960 -16.298
ATOM   1181  H1B CHL1X  14       3.574 233.634 -16.555
ATOM   1182   C2 CHL1X  14       4.374 234.893 -17.972
ATOM   1183  H2A CHL1X  14       4.499 234.064 -18.702
ATOM   1184  H2B CHL1X  14       5.185 235.646 -18.078
ATOM   1185  C20 CHL1X  14       4.301 233.716  -8.663
ATOM   1186  H20 CHL1X  14       4.949 234.605  -8.506
ATOM   1187  C21 CHL1X  14       5.216 232.528  -8.845
ATOM   1188 H21A CHL1X  14       5.792 232.493  -9.794
ATOM   1189 H21B CHL1X  14       4.715 231.538  -8.898
ATOM   1190 H21C CHL1X  14       5.958 232.514  -8.020
ATOM   1191  C22 CHL1X  14       3.440 233.509  -7.431
ATOM   1192 H22A CHL1X  14       3.032 234.418  -6.939
ATOM   1193 H22B CHL1X  14       2.594 232.932  -7.861
ATOM   1194  C23 CHL1X  14       3.958 232.565  -6.300
ATOM   1195 H23A CHL1X  14       4.172 231.584  -6.778
ATOM   1196 H23B CHL1X  14       4.916 232.948  -5.889
ATOM   1197  C24 CHL1X  14       2.890 232.475  -5.179
ATOM   1198 H24A CHL1X  14       2.670 233.490  -4.785
ATOM   1199 H24B CHL1X  14       1.976 232.087  -5.678
ATOM   1200  C25 CHL1X  14       3.347 231.640  -3.995
ATOM   1201  H25 CHL1X  14       3.734 230.707  -4.458
ATOM   1202  C26 CHL1X  14       4.472 232.322  -3.116
ATOM   1203 H26A CHL1X  14       5.338 232.608  -3.750
ATOM   1204 H26B CHL1X  14       4.069 233.224  -2.608
ATOM   1205 H26C CHL1X  14       4.819 231.587  -2.358
ATOM   1206  C27 CHL1X  14       2.066 231.325  -3.204
ATOM   1207 H27A CHL1X  14       1.381 230.809  -3.911
ATOM   1208 H27B CHL1X  14       2.218 230.665  -2.323
ATOM   1209 H27C CHL1X  14       1.559 232.287  -2.978
ATOM   1210   C3 CHL1X  15       2.160 228.893 -17.931
ATOM   1211   O3 CHL1X  15       2.697 228.882 -19.283
ATOM   1212  H3' CHL1X  15       2.755 229.814 -19.505
ATOM   1213   H3 CHL1X  15       1.240 229.496 -17.771
ATOM   1214   C4 CHL1X  15       3.222 229.412 -17.001
ATOM   1215  H4A CHL1X  15       4.251 229.059 -17.227
ATOM   1216  H4B CHL1X  15       3.276 230.495 -17.245
ATOM   1217   C5 CHL1X  15       2.916 229.173 -15.575
ATOM   1218   C6 CHL1X  15       3.045 230.216 -14.786
ATOM   1219   H6 CHL1X  15       3.295 231.197 -15.215
ATOM   1220   C7 CHL1X  15       2.840 230.115 -13.324
ATOM   1221  H7A CHL1X  15       3.666 230.560 -12.727
ATOM   1222  H7B CHL1X  15       1.923 230.643 -12.985
ATOM   1223   C8 CHL1X  15       2.841 228.690 -12.801
ATOM   1224   H8 CHL1X  15       3.885 228.325 -12.909
ATOM   1225  C14 CHL1X  15       2.414 228.637 -11.347
ATOM   1226  H14 CHL1X  15       1.328 228.864 -11.290
ATOM   1227  C15 CHL1X  15       3.189 229.508 -10.349
ATOM   1228 H15A CHL1X  15       4.233 229.382 -10.708
ATOM   1229 H15B CHL1X  15       2.869 230.565 -10.463
ATOM   1230  C16 CHL1X  15       2.779 228.965  -8.977
ATOM   1231 H16A CHL1X  15       3.742 228.919  -8.425
ATOM   1232 H16B CHL1X  15       2.019 229.548  -8.416
ATOM   1233  C17 CHL1X  15       2.140 227.501  -9.246
ATOM   1234  H17 CHL1X  15       1.052 227.723  -9.241
ATOM   1235  C13 CHL1X  15       2.500 227.237 -10.762
ATOM   1236  C18 CHL1X  15       3.869 226.710 -10.842
ATOM   1237 H18A CHL1X  15       4.387 226.579 -11.816
ATOM   1238 H18B CHL1X  15       4.647 227.318 -10.331
ATOM   1239 H18C CHL1X  15       3.945 225.706 -10.372
ATOM   1240  C12 CHL1X  15       1.502 226.419 -11.594
ATOM   1241 H12A CHL1X  15       1.566 225.392 -11.177
ATOM   1242 H12B CHL1X  15       0.527 226.951 -11.614
ATOM   1243  C11 CHL1X  15       1.853 226.350 -13.093
ATOM   1244 H11A CHL1X  15       2.821 225.807 -13.024
ATOM   1245 H11B CHL1X  15       0.992 225.875 -13.611
ATOM   1246   C9 CHL1X  15       1.976 227.803 -13.696
ATOM   1247   H9 CHL1X  15       0.926 228.164 -13.659
ATOM   1248  C10 CHL1X  15       2.476 227.770 -15.118
ATOM   1249  C19 CHL1X  15       3.727 226.953 -15.229
ATOM   1250 H19A CHL1X  15       4.657 227.277 -14.714
ATOM   1251 H19B CHL1X  15       3.463 225.886 -15.065
ATOM   1252 H19C CHL1X  15       4.038 226.828 -16.288
ATOM   1253   C1 CHL1X  15       1.421 227.154 -16.112
ATOM   1254  H1A CHL1X  15       1.189 226.068 -16.106
ATOM   1255  H1B CHL1X  15       0.592 227.828 -15.811
ATOM   1256   C2 CHL1X  15       1.843 227.438 -17.586
ATOM   1257  H2A CHL1X  15       0.968 227.250 -18.247
ATOM   1258  H2B CHL1X  15       2.659 226.771 -17.936
ATOM   1259  C20 CHL1X  15       2.466 226.390  -8.180
ATOM   1260  H20 CHL1X  15       3.571 226.325  -8.279
ATOM   1261  C21 CHL1X  15       1.848 224.992  -8.556
ATOM   1262 H21A CHL1X  15       2.417 224.420  -9.320
ATOM   1263 H21B CHL1X  15       0.820 225.130  -8.954
ATOM   1264 H21C CHL1X  15       1.773 224.308  -7.684
ATOM   1265  C22 CHL1X  15       2.357 226.674  -6.725
ATOM   1266 H22A CHL1X  15       2.782 225.788  -6.205
ATOM   1267 H22B CHL1X  15       2.973 227.560  -6.464
ATOM   1268  C23 CHL1X  15       0.996 226.997  -6.086
ATOM   1269 H23A CHL1X  15       0.387 227.731  -6.657
ATOM   1270 H23B CHL1X  15       0.448 226.031  -6.107
ATOM   1271  C24 CHL1X  15       1.116 227.358  -4.526
ATOM   1272 H24A CHL1X  15       1.978 226.807  -4.093
ATOM   1273 H24B CHL1X  15       1.225 228.458  -4.416
ATOM   1274  C25 CHL1X  15      -0.138 227.030  -3.653
ATOM   1275  H25 CHL1X  15       0.142 227.445  -2.661
ATOM   1276  C26 CHL1X  15      -1.348 227.849  -4.191
ATOM   1277 H26A CHL1X  15      -2.068 227.950  -3.351
ATOM   1278 H26B CHL1X  15      -0.989 228.810  -4.616
ATOM   1279 H26C CHL1X  15      -1.743 227.238  -5.032
ATOM   1280  C27 CHL1X  15      -0.294 225.419  -3.570
ATOM   1281 H27A CHL1X  15      -0.383 224.960  -4.579
ATOM   1282 H27B CHL1X  15       0.687 225.008  -3.251
ATOM   1283 H27C CHL1X  15      -1.206 225.043  -3.058
ATOM   1284    N DSPSX  16       5.706 225.997 -28.304
ATOM   1285  HN1 DSPSX  16       4.870 225.792 -28.887
ATOM   1286  HN2 DSPSX  16       5.986 226.999 -28.305
ATOM   1287  HN3 DSPSX  16       6.587 225.511 -28.568
ATOM   1288  C12 DSPSX  16       5.501 225.487 -26.932
ATOM   1289 H12A DSPSX  16       5.204 226.213 -26.187
ATOM   1290  C13 DSPSX  16       4.246 224.575 -26.916
ATOM   1291 O13A DSPSX  16       3.981 223.973 -25.808
ATOM   1292 O13B DSPSX  16       3.571 224.404 -27.949
ATOM   1293  C11 DSPSX  16       6.723 224.669 -26.332
ATOM   1294 H11A DSPSX  16       6.898 223.867 -27.081
ATOM   1295 H11B DSPSX  16       6.563 224.178 -25.349
ATOM   1296    P DSPSX  16       9.109 225.414 -25.334
ATOM   1297  O13 DSPSX  16      10.381 225.501 -26.145
ATOM   1298  O14 DSPSX  16       8.998 224.377 -24.276
ATOM   1299  O12 DSPSX  16       7.845 225.536 -26.175
ATOM   1300  O11 DSPSX  16       9.179 226.910 -24.687
ATOM   1301   C1 DSPSX  16       8.350 227.951 -25.213
ATOM   1302   HA DSPSX  16       7.298 227.649 -25.401
ATOM   1303   HB DSPSX  16       8.737 228.374 -26.165
ATOM   1304   C2 DSPSX  16       8.219 229.039 -24.083
ATOM   1305   HS DSPSX  16       9.264 229.293 -23.808
ATOM   1306  O21 DSPSX  16       7.481 228.454 -23.007
ATOM   1307  C21 DSPSX  16       8.146 228.557 -21.833
ATOM   1308  O22 DSPSX  16       9.306 228.981 -21.743
ATOM   1309  C22 DSPSX  16       7.331 227.970 -20.686
ATOM   1310  H2R DSPSX  16       6.414 227.497 -21.100
ATOM   1311  H2S DSPSX  16       6.882 228.807 -20.111
ATOM   1312   C3 DSPSX  16       7.656 230.406 -24.571
ATOM   1313   HX DSPSX  16       6.824 230.075 -25.228
ATOM   1314   HY DSPSX  16       8.435 231.028 -25.064
ATOM   1315  O31 DSPSX  16       7.061 231.117 -23.453
ATOM   1316  C31 DSPSX  16       7.942 231.822 -22.766
ATOM   1317  O32 DSPSX  16       9.121 231.904 -23.063
ATOM   1318  C32 DSPSX  16       7.247 232.393 -21.562
ATOM   1319  H2X DSPSX  16       6.329 231.780 -21.436
ATOM   1320  H2Y DSPSX  16       7.111 233.492 -21.648
ATOM   1321  C23 DSPSX  16       8.032 226.973 -19.776
ATOM   1322  H3R DSPSX  16       8.961 227.490 -19.455
ATOM   1323  H3S DSPSX  16       8.365 226.118 -20.401
ATOM   1324  C24 DSPSX  16       7.187 226.442 -18.608
ATOM   1325  H4R DSPSX  16       6.454 225.686 -18.963
ATOM   1326  H4S DSPSX  16       6.694 227.339 -18.175
ATOM   1327  C25 DSPSX  16       8.087 225.785 -17.512
ATOM   1328  H5R DSPSX  16       8.839 226.531 -17.177
ATOM   1329  H5S DSPSX  16       8.525 224.910 -18.038
ATOM   1330  C26 DSPSX  16       7.331 225.422 -16.255
ATOM   1331  H6R DSPSX  16       6.632 224.611 -16.556
ATOM   1332  H6S DSPSX  16       6.656 226.270 -16.015
ATOM   1333  C27 DSPSX  16       8.047 224.990 -15.013
ATOM   1334  H7R DSPSX  16       8.839 225.768 -15.005
ATOM   1335  H7S DSPSX  16       8.642 224.075 -15.223
ATOM   1336  C28 DSPSX  16       7.135 225.019 -13.832
ATOM   1337  H8R DSPSX  16       6.460 224.143 -13.940
ATOM   1338  H8S DSPSX  16       6.536 225.955 -13.834
ATOM   1339  C29 DSPSX  16       7.914 224.882 -12.523
ATOM   1340  H9R DSPSX  16       8.733 225.610 -12.347
ATOM   1341  H9S DSPSX  16       8.338 223.862 -12.643
ATOM   1342 C210 DSPSX  16       6.970 225.028 -11.237
ATOM   1343 H10R DSPSX  16       6.034 224.524 -11.560
ATOM   1344 H10S DSPSX  16       6.825 226.105 -11.002
ATOM   1345 C211 DSPSX  16       7.555 224.384 -10.024
ATOM   1346 H11R DSPSX  16       8.590 224.728  -9.821
ATOM   1347 H11S DSPSX  16       7.545 223.331 -10.383
ATOM   1348 C212 DSPSX  16       6.537 224.466  -8.812
ATOM   1349 H12R DSPSX  16       5.523 224.171  -9.159
ATOM   1350 H12S DSPSX  16       6.606 225.522  -8.472
ATOM   1351 C213 DSPSX  16       7.035 223.453  -7.763
ATOM   1352 H13R DSPSX  16       7.095 222.466  -8.269
ATOM   1353 H13S DSPSX  16       6.250 223.346  -6.983
ATOM   1354 C214 DSPSX  16       8.353 223.900  -7.172
ATOM   1355 H14R DSPSX  16       8.182 224.866  -6.648
ATOM   1356 H14S DSPSX  16       9.084 224.108  -7.982
ATOM   1357 C215 DSPSX  16       9.149 222.882  -6.304
ATOM   1358 H15R DSPSX  16      10.194 223.258  -6.252
ATOM   1359 H15S DSPSX  16       9.224 221.874  -6.762
ATOM   1360 C216 DSPSX  16       8.527 222.762  -4.883
ATOM   1361 H16R DSPSX  16       7.437 222.628  -5.052
ATOM   1362 H16S DSPSX  16       8.765 223.657  -4.270
ATOM   1363 C217 DSPSX  16       8.982 221.554  -4.034
ATOM   1364 H17R DSPSX  16       9.997 221.899  -3.739
ATOM   1365 H17S DSPSX  16       9.074 220.608  -4.606
ATOM   1366 C218 DSPSX  16       8.185 221.480  -2.757
ATOM   1367 H18R DSPSX  16       8.280 222.416  -2.165
ATOM   1368 H18S DSPSX  16       7.119 221.207  -2.914
ATOM   1369 H18T DSPSX  16       8.695 220.692  -2.162
ATOM   1370  C33 DSPSX  16       8.235 232.403 -20.320
ATOM   1371  H3X DSPSX  16       9.159 232.859 -20.736
ATOM   1372  H3Y DSPSX  16       8.396 231.328 -20.096
ATOM   1373  C34 DSPSX  16       7.577 233.078 -19.188
ATOM   1374  H4X DSPSX  16       6.764 232.481 -18.722
ATOM   1375  H4Y DSPSX  16       7.116 234.061 -19.426
ATOM   1376  C35 DSPSX  16       8.570 233.415 -18.021
ATOM   1377  H5X DSPSX  16       9.302 234.214 -18.266
ATOM   1378  H5Y DSPSX  16       9.109 232.448 -17.935
ATOM   1379  C36 DSPSX  16       7.909 233.835 -16.713
ATOM   1380  H6X DSPSX  16       7.061 233.155 -16.481
ATOM   1381  H6Y DSPSX  16       7.491 234.839 -16.935
ATOM   1382  C37 DSPSX  16       8.931 233.877 -15.505
ATOM   1383  H7X DSPSX  16       9.779 234.525 -15.813
ATOM   1384  H7Y DSPSX  16       9.408 232.891 -15.323
ATOM   1385  C38 DSPSX  16       8.495 234.729 -14.315
ATOM   1386  H8X DSPSX  16       7.586 234.222 -13.927
ATOM   1387  H8Y DSPSX  16       8.096 235.731 -14.581
ATOM   1388  C39 DSPSX  16       9.518 234.756 -13.198
ATOM   1389  H9X DSPSX  16      10.261 235.575 -13.298
ATOM   1390  H9Y DSPSX  16      10.040 233.778 -13.123
ATOM   1391 C310 DSPSX  16       8.777 235.032 -11.843
ATOM   1392 H10X DSPSX  16       7.996 234.268 -11.634
ATOM   1393 H10Y DSPSX  16       8.315 236.041 -11.831
ATOM   1394 C311 DSPSX  16       9.855 235.028 -10.657
ATOM   1395 H11X DSPSX  16      10.430 235.958 -10.847
ATOM   1396 H11Y DSPSX  16      10.481 234.113 -10.741
ATOM   1397 C312 DSPSX  16       9.318 235.159  -9.310
ATOM   1398 H12X DSPSX  16       8.344 235.691  -9.354
ATOM   1399 H12Y DSPSX  16      10.016 235.858  -8.801
ATOM   1400 C313 DSPSX  16       9.235 233.816  -8.561
ATOM   1401 H13X DSPSX  16      10.218 233.300  -8.546
ATOM   1402 H13Y DSPSX  16       8.542 233.180  -9.155
ATOM   1403 C314 DSPSX  16       8.670 234.186  -7.173
ATOM   1404 H14X DSPSX  16       7.562 234.203  -7.260
ATOM   1405 H14Y DSPSX  16       9.027 235.195  -6.874
ATOM   1406 C315 DSPSX  16       9.140 233.203  -6.142
ATOM   1407 H15X DSPSX  16      10.196 233.373  -5.841
ATOM   1408 H15Y DSPSX  16       9.011 232.189  -6.579
ATOM   1409 C316 DSPSX  16       8.265 233.127  -4.859
ATOM   1410 H16X DSPSX  16       8.038 234.169  -4.554
ATOM   1411 H16Y DSPSX  16       7.353 232.571  -5.167
ATOM   1412 C317 DSPSX  16       8.952 232.426  -3.691
ATOM   1413 H17X DSPSX  16       9.741 233.109  -3.310
ATOM   1414 H17Y DSPSX  16       9.497 231.514  -4.013
ATOM   1415 C318 DSPSX  16       7.976 232.170  -2.572
ATOM   1416 H18X DSPSX  16       7.196 231.426  -2.848
ATOM   1417 H18Y DSPSX  16       8.518 231.715  -1.715
ATOM   1418 H18Z DSPSX  16       7.384 233.059  -2.263
ATOM   1419   C3 CHL1X  17       3.664 239.004  16.130
ATOM   1420   O3 CHL1X  17       3.662 238.096  17.223
ATOM   1421   H3 CHL1X  17       2.776 237.731  17.264
ATOM   1422   H3 CHL1X  17       3.133 239.915  16.477
ATOM   1423   C4 CHL1X  17       3.107 238.320  14.883
ATOM   1424   H4 CHL1X  17       3.508 237.285  14.828
ATOM   1425   H4 CHL1X  17       2.027 238.287  15.141
ATOM   1426   C5 CHL1X  17       3.354 239.025  13.511
ATOM   1427   C6 CHL1X  17       2.388 239.380  12.676
ATOM   1428   H6 CHL1X  17       1.338 239.086  12.821
ATOM   1429   C7 CHL1X  17       2.535 239.936  11.329
ATOM   1430   H7 CHL1X  17       1.927 239.375  10.589
ATOM   1431   H7 CHL1X  17       2.350 241.031  11.383
ATOM   1432   C8 CHL1X  17       4.075 239.842  10.945
ATOM   1433   H8 CHL1X  17       4.350 238.791  10.714
ATOM   1434   C1 CHL1X  17       4.290 240.582   9.645
ATOM   1435   H1 CHL1X  17       4.097 241.648   9.892
ATOM   1436   C1 CHL1X  17       3.369 240.211   8.514
ATOM   1437  H15 CHL1X  17       3.253 239.111   8.410
ATOM   1438  H15 CHL1X  17       2.431 240.804   8.571
ATOM   1439   C1 CHL1X  17       4.074 240.717   7.233
ATOM   1440  H16 CHL1X  17       4.353 239.884   6.551
ATOM   1441  H16 CHL1X  17       3.467 241.459   6.675
ATOM   1442   C1 CHL1X  17       5.514 241.299   7.686
ATOM   1443   H1 CHL1X  17       5.260 242.346   7.955
ATOM   1444   C1 CHL1X  17       5.736 240.613   9.057
ATOM   1445   C1 CHL1X  17       6.150 239.115   8.776
ATOM   1446  H18 CHL1X  17       5.309 238.674   8.200
ATOM   1447  H18 CHL1X  17       7.174 239.083   8.349
ATOM   1448  H18 CHL1X  17       6.108 238.463   9.676
ATOM   1449   C1 CHL1X  17       6.665 241.226  10.162
ATOM   1450  H12 CHL1X  17       7.682 240.956   9.804
ATOM   1451  H12 CHL1X  17       6.602 242.336  10.177
ATOM   1452   C1 CHL1X  17       6.457 240.545  11.519
ATOM   1453  H11 CHL1X  17       6.859 239.514  11.432
ATOM   1454  H11 CHL1X  17       6.993 241.037  12.360
ATOM   1455   C9 CHL1X  17       4.989 240.282  12.004
ATOM   1456   H9 CHL1X  17       4.581 241.262  12.329
ATOM   1457   C1 CHL1X  17       4.871 239.381  13.308
ATOM   1458   C1 CHL1X  17       5.787 238.112  13.160
ATOM   1459  H19 CHL1X  17       5.644 237.463  14.051
ATOM   1460  H19 CHL1X  17       5.685 237.525  12.223
ATOM   1461  H19 CHL1X  17       6.850 238.436  13.137
ATOM   1462   C1 CHL1X  17       5.205 240.136  14.664
ATOM   1463   H1 CHL1X  17       6.230 240.557  14.587
ATOM   1464   H1 CHL1X  17       4.484 240.977  14.749
ATOM   1465   C2 CHL1X  17       5.098 239.325  15.938
ATOM   1466   H2 CHL1X  17       5.484 239.905  16.804
ATOM   1467   H2 CHL1X  17       5.744 238.430  15.801
ATOM   1468   C2 CHL1X  17       6.634 241.233   6.593
ATOM   1469   H2 CHL1X  17       7.008 240.188   6.567
ATOM   1470   C2 CHL1X  17       7.820 242.087   7.026
ATOM   1471  H21 CHL1X  17       8.225 241.849   8.033
ATOM   1472  H21 CHL1X  17       7.530 243.155   6.934
ATOM   1473  H21 CHL1X  17       8.608 241.945   6.256
ATOM   1474   C2 CHL1X  17       6.141 241.635   5.203
ATOM   1475  H22 CHL1X  17       5.294 241.010   4.847
ATOM   1476  H22 CHL1X  17       5.602 242.594   5.360
ATOM   1477   C2 CHL1X  17       7.196 241.638   4.116
ATOM   1478  H23 CHL1X  17       7.932 242.460   4.248
ATOM   1479  H23 CHL1X  17       7.767 240.687   4.173
ATOM   1480   C2 CHL1X  17       6.475 241.791   2.736
ATOM   1481  H24 CHL1X  17       5.779 240.929   2.651
ATOM   1482  H24 CHL1X  17       5.786 242.661   2.799
ATOM   1483   C2 CHL1X  17       7.363 241.949   1.520
ATOM   1484   H2 CHL1X  17       8.173 242.660   1.791
ATOM   1485   C2 CHL1X  17       8.012 240.605   1.089
ATOM   1486  H26 CHL1X  17       8.675 240.770   0.213
ATOM   1487  H26 CHL1X  17       8.434 240.063   1.963
ATOM   1488  H26 CHL1X  17       7.237 239.941   0.650
ATOM   1489   C2 CHL1X  17       6.569 242.700   0.406
ATOM   1490  H27 CHL1X  17       5.529 242.325   0.514
ATOM   1491  H27 CHL1X  17       6.436 243.803   0.446
ATOM   1492  H27 CHL1X  17       6.963 242.517  -0.618
ATOM   1493   C3 CHL1X  18      18.316 228.968 -19.741
ATOM   1494   O3 CHL1X  18      18.711 229.187 -21.039
ATOM   1495   H3 CHL1X  18      19.610 229.463 -20.845
ATOM   1496   H3 CHL1X  18      17.439 228.287 -19.702
ATOM   1497   C4 CHL1X  18      18.077 230.262 -19.024
ATOM   1498   H4 CHL1X  18      18.915 230.973 -19.198
ATOM   1499   H4 CHL1X  18      17.174 230.684 -19.515
ATOM   1500   C5 CHL1X  18      17.812 229.994 -17.523
ATOM   1501   C6 CHL1X  18      16.686 230.495 -16.930
ATOM   1502   H6 CHL1X  18      15.958 231.086 -17.505
ATOM   1503   C7 CHL1X  18      16.492 230.507 -15.391
ATOM   1504   H7 CHL1X  18      16.138 231.480 -14.991
ATOM   1505   H7 CHL1X  18      15.691 229.788 -15.116
ATOM   1506   C8 CHL1X  18      17.675 229.998 -14.545
ATOM   1507   H8 CHL1X  18      18.258 230.929 -14.385
ATOM   1508   C1 CHL1X  18      17.276 229.409 -13.179
ATOM   1509   H1 CHL1X  18      16.798 228.458 -13.497
ATOM   1510   C1 CHL1X  18      16.158 230.025 -12.279
ATOM   1511  H15 CHL1X  18      16.264 231.095 -12.004
ATOM   1512  H15 CHL1X  18      15.148 229.792 -12.676
ATOM   1513   C1 CHL1X  18      16.469 229.478 -10.875
ATOM   1514  H16 CHL1X  18      16.583 230.381 -10.239
ATOM   1515  H16 CHL1X  18      15.673 228.867 -10.398
ATOM   1516   C1 CHL1X  18      17.800 228.731 -10.934
ATOM   1517   H1 CHL1X  18      17.536 227.652 -10.923
ATOM   1518   C1 CHL1X  18      18.483 229.100 -12.263
ATOM   1519   C1 CHL1X  18      19.162 230.511 -12.053
ATOM   1520  H18 CHL1X  18      18.488 231.258 -11.583
ATOM   1521  H18 CHL1X  18      19.960 230.303 -11.308
ATOM   1522  H18 CHL1X  18      19.580 231.083 -12.908
ATOM   1523   C1 CHL1X  18      19.326 228.009 -12.959
ATOM   1524  H12 CHL1X  18      20.201 227.702 -12.347
ATOM   1525  H12 CHL1X  18      18.745 227.079 -13.146
ATOM   1526   C1 CHL1X  18      19.725 228.551 -14.370
ATOM   1527  H11 CHL1X  18      20.310 229.479 -14.197
ATOM   1528  H11 CHL1X  18      20.447 227.845 -14.833
ATOM   1529   C9 CHL1X  18      18.548 228.942 -15.217
ATOM   1530   H9 CHL1X  18      17.887 228.077 -15.438
ATOM   1531   C1 CHL1X  18      18.904 229.228 -16.710
ATOM   1532   C1 CHL1X  18      20.233 230.162 -16.709
ATOM   1533  H19 CHL1X  18      20.119 230.965 -15.948
ATOM   1534  H19 CHL1X  18      21.128 229.516 -16.581
ATOM   1535  H19 CHL1X  18      20.266 230.632 -17.715
ATOM   1536   C1 CHL1X  18      19.111 227.909 -17.581
ATOM   1537   H1 CHL1X  18      19.998 227.416 -17.130
ATOM   1538   H1 CHL1X  18      18.212 227.259 -17.510
ATOM   1539   C2 CHL1X  18      19.442 228.195 -19.034
ATOM   1540   H2 CHL1X  18      19.586 227.307 -19.688
ATOM   1541   H2 CHL1X  18      20.400 228.755 -19.082
ATOM   1542   C2 CHL1X  18      18.622 228.767  -9.573
ATOM   1543   H2 CHL1X  18      18.704 229.866  -9.433
ATOM   1544   C2 CHL1X  18      19.969 228.123  -9.696
ATOM   1545  H21 CHL1X  18      20.010 227.147 -10.225
ATOM   1546  H21 CHL1X  18      20.337 227.799  -8.700
ATOM   1547  H21 CHL1X  18      20.781 228.693 -10.197
ATOM   1548   C2 CHL1X  18      17.802 228.356  -8.326
ATOM   1549  H22 CHL1X  18      16.999 229.120  -8.248
ATOM   1550  H22 CHL1X  18      17.314 227.367  -8.456
ATOM   1551   C2 CHL1X  18      18.546 228.492  -6.960
ATOM   1552  H23 CHL1X  18      19.428 227.818  -6.911
ATOM   1553  H23 CHL1X  18      18.719 229.582  -6.838
ATOM   1554   C2 CHL1X  18      17.555 228.183  -5.834
ATOM   1555  H24 CHL1X  18      16.584 228.723  -5.847
ATOM   1556  H24 CHL1X  18      17.229 227.128  -5.951
ATOM   1557   C2 CHL1X  18      18.127 228.157  -4.377
ATOM   1558   H2 CHL1X  18      18.609 229.114  -4.076
ATOM   1559   C2 CHL1X  18      16.998 228.107  -3.407
ATOM   1560  H26 CHL1X  18      17.318 228.054  -2.345
ATOM   1561  H26 CHL1X  18      16.377 229.027  -3.437
ATOM   1562  H26 CHL1X  18      16.433 227.158  -3.531
ATOM   1563   C2 CHL1X  18      19.237 227.150  -4.090
ATOM   1564  H27 CHL1X  18      20.099 227.255  -4.784
ATOM   1565  H27 CHL1X  18      19.559 227.308  -3.038
ATOM   1566  H27 CHL1X  18      18.826 226.120  -4.146
ATOM   1567    N DSPSX  19      -2.205 239.097 -25.303
ATOM   1568   HN DSPSX  19      -1.172 238.987 -25.365
ATOM   1569   HN DSPSX  19      -2.585 238.133 -25.190
ATOM   1570   HN DSPSX  19      -2.475 239.418 -26.255
ATOM   1571   C1 DSPSX  19      -2.603 240.050 -24.156
ATOM   1572  H12 DSPSX  19      -2.155 239.650 -23.258
ATOM   1573   C1 DSPSX  19      -4.147 240.254 -24.083
ATOM   1574  O13 DSPSX  19      -4.972 239.695 -24.823
ATOM   1575  O13 DSPSX  19      -4.531 240.918 -23.035
ATOM   1576   C1 DSPSX  19      -2.007 241.413 -24.531
ATOM   1577  H11 DSPSX  19      -2.173 242.173 -23.739
ATOM   1578  H11 DSPSX  19      -2.432 241.819 -25.474
ATOM   1579    P DSPSX  19       0.393 241.170 -23.524
ATOM   1580   O1 DSPSX  19       1.432 242.178 -23.789
ATOM   1581   O1 DSPSX  19       0.764 239.748 -23.380
ATOM   1582   O1 DSPSX  19      -0.659 241.305 -24.798
ATOM   1583   O1 DSPSX  19      -0.546 241.552 -22.239
ATOM   1584   C1 DSPSX  19      -0.552 242.843 -21.677
ATOM   1585   HA DSPSX  19      -1.543 242.943 -21.185
ATOM   1586   HB DSPSX  19      -0.710 243.570 -22.502
ATOM   1587   C2 DSPSX  19       0.570 243.188 -20.711
ATOM   1588   HS DSPSX  19       1.544 243.191 -21.244
ATOM   1589   O2 DSPSX  19       0.487 242.290 -19.600
ATOM   1590   C2 DSPSX  19       1.536 242.225 -18.918
ATOM   1591   O2 DSPSX  19       2.602 242.695 -19.339
ATOM   1592   C2 DSPSX  19       1.351 241.461 -17.650
ATOM   1593   H2 DSPSX  19       1.263 240.387 -17.923
ATOM   1594   H2 DSPSX  19       0.384 241.734 -17.173
ATOM   1595   C3 DSPSX  19       0.365 244.643 -20.244
ATOM   1596   HX DSPSX  19       0.309 245.298 -21.139
ATOM   1597   HY DSPSX  19       1.234 244.942 -19.621
ATOM   1598   O3 DSPSX  19      -0.897 244.706 -19.546
ATOM   1599   C3 DSPSX  19      -0.996 245.734 -18.642
ATOM   1600   O3 DSPSX  19      -0.206 246.652 -18.501
ATOM   1601   C3 DSPSX  19      -2.252 245.699 -17.796
ATOM   1602   H2 DSPSX  19      -3.187 245.260 -18.204
ATOM   1603   H2 DSPSX  19      -2.487 246.772 -17.630
ATOM   1604   C2 DSPSX  19       2.430 241.684 -16.621
ATOM   1605   H3 DSPSX  19       2.408 242.784 -16.462
ATOM   1606   H3 DSPSX  19       3.419 241.269 -16.911
ATOM   1607   C2 DSPSX  19       2.129 240.977 -15.287
ATOM   1608   H4 DSPSX  19       2.597 240.000 -15.041
ATOM   1609   H4 DSPSX  19       1.031 240.828 -15.211
ATOM   1610   C2 DSPSX  19       2.432 241.904 -14.053
ATOM   1611   H5 DSPSX  19       3.525 242.105 -14.099
ATOM   1612   H5 DSPSX  19       1.896 242.871 -14.166
ATOM   1613   C2 DSPSX  19       2.051 241.342 -12.705
ATOM   1614   H6 DSPSX  19       1.027 240.914 -12.772
ATOM   1615   H6 DSPSX  19       1.923 242.171 -11.976
ATOM   1616   C2 DSPSX  19       3.007 240.220 -12.248
ATOM   1617   H7 DSPSX  19       4.003 240.713 -12.228
ATOM   1618   H7 DSPSX  19       3.048 239.399 -12.996
ATOM   1619   C2 DSPSX  19       2.774 239.622 -10.788
ATOM   1620   H8 DSPSX  19       3.569 238.854 -10.669
ATOM   1621   H8 DSPSX  19       1.774 239.136 -10.797
ATOM   1622   C2 DSPSX  19       2.768 240.656  -9.622
ATOM   1623   H9 DSPSX  19       1.797 241.196  -9.635
ATOM   1624   H9 DSPSX  19       3.562 241.435  -9.658
ATOM   1625  C21 DSPSX  19       2.880 240.059  -8.255
ATOM   1626  H10 DSPSX  19       3.953 239.792  -8.156
ATOM   1627  H10 DSPSX  19       2.241 239.158  -8.135
ATOM   1628  C21 DSPSX  19       2.480 241.048  -7.207
ATOM   1629  H11 DSPSX  19       3.201 241.891  -7.122
ATOM   1630  H11 DSPSX  19       1.450 241.451  -7.311
ATOM   1631  C21 DSPSX  19       2.321 240.470  -5.730
ATOM   1632  H12 DSPSX  19       1.719 239.566  -5.964
ATOM   1633  H12 DSPSX  19       1.793 241.206  -5.086
ATOM   1634  C21 DSPSX  19       3.522 239.996  -4.940
ATOM   1635  H13 DSPSX  19       4.260 240.807  -5.117
ATOM   1636  H13 DSPSX  19       4.005 239.097  -5.376
ATOM   1637  C21 DSPSX  19       3.256 239.925  -3.468
ATOM   1638  H14 DSPSX  19       2.781 240.886  -3.181
ATOM   1639  H14 DSPSX  19       2.559 239.108  -3.183
ATOM   1640  C21 DSPSX  19       4.656 239.837  -2.802
ATOM   1641  H15 DSPSX  19       5.463 240.476  -3.221
ATOM   1642  H15 DSPSX  19       5.019 238.788  -2.841
ATOM   1643  C21 DSPSX  19       4.519 240.145  -1.309
ATOM   1644  H16 DSPSX  19       3.966 241.102  -1.192
ATOM   1645  H16 DSPSX  19       5.449 240.372  -0.744
ATOM   1646  C21 DSPSX  19       3.723 239.125  -0.550
ATOM   1647  H17 DSPSX  19       2.815 238.911  -1.154
ATOM   1648  H17 DSPSX  19       4.251 238.147  -0.586
ATOM   1649  C21 DSPSX  19       3.367 239.597   0.816
ATOM   1650  H18 DSPSX  19       2.806 238.791   1.335
ATOM   1651  H18 DSPSX  19       4.312 239.782   1.372
ATOM   1652  H18 DSPSX  19       2.709 240.483   0.925
ATOM   1653   C3 DSPSX  19      -1.972 245.218 -16.315
ATOM   1654   H3 DSPSX  19      -2.917 245.194 -15.731
ATOM   1655   H3 DSPSX  19      -1.318 245.917 -15.751
ATOM   1656   C3 DSPSX  19      -1.243 243.803 -16.297
ATOM   1657   H4 DSPSX  19      -0.154 243.991 -16.403
ATOM   1658   H4 DSPSX  19      -1.480 243.161 -17.172
ATOM   1659   C3 DSPSX  19      -1.559 243.159 -14.938
ATOM   1660   H5 DSPSX  19      -0.946 242.235 -14.996
ATOM   1661   H5 DSPSX  19      -2.632 242.871 -14.940
ATOM   1662   C3 DSPSX  19      -1.149 244.055 -13.753
ATOM   1663   H6 DSPSX  19      -1.711 245.014 -13.778
ATOM   1664   H6 DSPSX  19      -0.080 244.344 -13.830
ATOM   1665   C3 DSPSX  19      -1.350 243.364 -12.346
ATOM   1666   H7 DSPSX  19      -0.693 242.471 -12.413
ATOM   1667   H7 DSPSX  19      -2.393 243.015 -12.193
ATOM   1668   C3 DSPSX  19      -0.953 244.297 -11.202
ATOM   1669   H8 DSPSX  19      -1.831 244.970 -11.096
ATOM   1670   H8 DSPSX  19      -0.115 244.911 -11.593
ATOM   1671   C3 DSPSX  19      -0.904 243.609  -9.779
ATOM   1672   H9 DSPSX  19       0.139 243.225  -9.799
ATOM   1673   H9 DSPSX  19      -1.671 242.811  -9.859
ATOM   1674  C31 DSPSX  19      -1.089 244.598  -8.615
ATOM   1675  H10 DSPSX  19      -2.073 245.095  -8.759
ATOM   1676  H10 DSPSX  19      -0.341 245.420  -8.613
ATOM   1677  C31 DSPSX  19      -0.986 243.936  -7.242
ATOM   1678  H11 DSPSX  19      -0.068 243.318  -7.138
ATOM   1679  H11 DSPSX  19      -1.839 243.255  -7.031
ATOM   1680  C31 DSPSX  19      -0.999 244.866  -6.014
ATOM   1681  H12 DSPSX  19      -1.867 245.553  -6.107
ATOM   1682  H12 DSPSX  19      -0.081 245.485  -5.918
ATOM   1683  C31 DSPSX  19      -1.172 243.983  -4.743
ATOM   1684  H13 DSPSX  19      -0.155 243.564  -4.585
ATOM   1685  H13 DSPSX  19      -1.920 243.221  -5.052
ATOM   1686  C31 DSPSX  19      -1.705 244.784  -3.441
ATOM   1687  H14 DSPSX  19      -1.973 243.998  -2.702
ATOM   1688  H14 DSPSX  19      -2.671 245.252  -3.728
ATOM   1689  C31 DSPSX  19      -0.669 245.822  -2.878
ATOM   1690  H15 DSPSX  19      -0.586 246.738  -3.503
ATOM   1691  H15 DSPSX  19       0.320 245.350  -2.704
ATOM   1692  C31 DSPSX  19      -1.124 246.226  -1.448
ATOM   1693  H16 DSPSX  19      -1.121 245.358  -0.756
ATOM   1694  H16 DSPSX  19      -2.095 246.761  -1.393
ATOM   1695  C31 DSPSX  19      -0.022 247.149  -0.855
ATOM   1696  H17 DSPSX  19       0.110 247.913  -1.652
ATOM   1697  H17 DSPSX  19       0.960 246.644  -0.728
ATOM   1698  C31 DSPSX  19      -0.571 247.812   0.396
ATOM   1699  H18 DSPSX  19      -0.702 247.023   1.168
ATOM   1700  H18 DSPSX  19       0.206 248.508   0.778
ATOM   1701  H18 DSPSX  19      -1.602 248.209   0.276
ATOM   1702   C3 CHL1X  20       5.431 228.309  19.675
ATOM   1703   O3 CHL1X  20       5.505 227.676  20.945
ATOM   1704   H3 CHL1X  20       4.602 227.610  21.262
ATOM   1705   H3 CHL1X  20       5.252 229.387  19.871
ATOM   1706   C4 CHL1X  20       4.408 227.594  18.795
ATOM   1707   H4 CHL1X  20       4.514 226.497  18.933
ATOM   1708   H4 CHL1X  20       3.464 227.939  19.268
ATOM   1709   C5 CHL1X  20       4.438 227.910  17.265
ATOM   1710   C6 CHL1X  20       3.398 228.368  16.583
ATOM   1711   H6 CHL1X  20       2.388 228.438  17.013
ATOM   1712   C7 CHL1X  20       3.306 228.579  15.136
ATOM   1713   H7 CHL1X  20       2.402 228.094  14.712
ATOM   1714   H7 CHL1X  20       3.414 229.667  14.937
ATOM   1715   C8 CHL1X  20       4.612 227.954  14.483
ATOM   1716   H8 CHL1X  20       4.550 226.845  14.486
ATOM   1717   C1 CHL1X  20       4.641 228.325  13.018
ATOM   1718   H1 CHL1X  20       4.787 229.426  13.010
ATOM   1719   C1 CHL1X  20       3.386 228.035  12.239
ATOM   1720  H15 CHL1X  20       2.983 227.023  12.455
ATOM   1721  H15 CHL1X  20       2.672 228.882  12.329
ATOM   1722   C1 CHL1X  20       3.818 228.044  10.754
ATOM   1723  H16 CHL1X  20       3.690 227.050  10.273
ATOM   1724  H16 CHL1X  20       3.282 228.810  10.157
ATOM   1725   C1 CHL1X  20       5.423 228.243  10.732
ATOM   1726   H1 CHL1X  20       5.515 229.350  10.761
ATOM   1727   C1 CHL1X  20       5.835 227.804  12.159
ATOM   1728   C1 CHL1X  20       5.780 226.226  12.204
ATOM   1729  H18 CHL1X  20       4.733 225.956  11.950
ATOM   1730  H18 CHL1X  20       6.611 225.806  11.600
ATOM   1731  H18 CHL1X  20       5.826 225.807  13.233
ATOM   1732   C1 CHL1X  20       7.149 228.314  12.848
ATOM   1733  H12 CHL1X  20       7.934 227.685  12.373
ATOM   1734  H12 CHL1X  20       7.364 229.371  12.582
ATOM   1735   C1 CHL1X  20       7.157 228.006  14.349
ATOM   1736  H11 CHL1X  20       7.258 226.905  14.457
ATOM   1737  H11 CHL1X  20       8.005 228.469  14.902
ATOM   1738   C9 CHL1X  20       5.858 228.297  15.177
ATOM   1739   H9 CHL1X  20       5.804 229.398  15.309
ATOM   1740   C1 CHL1X  20       5.882 227.746  16.668
ATOM   1741   C1 CHL1X  20       6.387 226.257  16.675
ATOM   1742  H19 CHL1X  20       6.337 225.869  17.715
ATOM   1743  H19 CHL1X  20       5.895 225.557  15.967
ATOM   1744  H19 CHL1X  20       7.450 226.236  16.349
ATOM   1745   C1 CHL1X  20       6.744 228.616  17.678
ATOM   1746   H1 CHL1X  20       7.781 228.685  17.284
ATOM   1747   H1 CHL1X  20       6.301 229.634  17.685
ATOM   1748   C2 CHL1X  20       6.793 228.140  19.115
ATOM   1749   H2 CHL1X  20       7.528 228.735  19.699
ATOM   1750   H2 CHL1X  20       7.140 227.083  19.089
ATOM   1751   C2 CHL1X  20       6.155 227.632   9.489
ATOM   1752   H2 CHL1X  20       6.242 226.538   9.663
ATOM   1753   C2 CHL1X  20       7.584 228.156   9.428
ATOM   1754  H21 CHL1X  20       8.176 228.009  10.357
ATOM   1755  H21 CHL1X  20       7.549 229.223   9.119
ATOM   1756  H21 CHL1X  20       8.075 227.636   8.578
ATOM   1757   C2 CHL1X  20       5.416 227.883   8.174
ATOM   1758  H22 CHL1X  20       4.379 227.484   8.177
ATOM   1759  H22 CHL1X  20       5.190 228.971   8.180
ATOM   1760   C2 CHL1X  20       6.105 227.356   6.932
ATOM   1761  H23 CHL1X  20       7.026 227.928   6.688
ATOM   1762  H23 CHL1X  20       6.421 226.307   7.119
ATOM   1763   C2 CHL1X  20       5.097 227.445   5.739
ATOM   1764  H24 CHL1X  20       4.216 226.833   6.029
ATOM   1765  H24 CHL1X  20       4.683 228.477   5.711
ATOM   1766   C2 CHL1X  20       5.632 227.088   4.369
ATOM   1767   H2 CHL1X  20       6.633 227.561   4.271
ATOM   1768   C2 CHL1X  20       5.793 225.554   4.184
ATOM   1769  H26 CHL1X  20       6.214 225.337   3.178
ATOM   1770  H26 CHL1X  20       6.291 225.092   5.064
ATOM   1771  H26 CHL1X  20       4.791 225.082   4.104
ATOM   1772   C2 CHL1X  20       4.774 227.810   3.284
ATOM   1773  H27 CHL1X  20       3.743 227.794   3.698
ATOM   1774  H27 CHL1X  20       4.929 228.887   3.058
ATOM   1775  H27 CHL1X  20       4.818 227.320   2.286
ATOM   1776   C3 CHL1X  21       9.923 232.265  19.626
ATOM   1777   O3 CHL1X  21       9.748 231.919  20.945
ATOM   1778   H3 CHL1X  21       9.497 231.004  20.796
ATOM   1779   H3 CHL1X  21      10.575 233.161  19.534
ATOM   1780   C4 CHL1X  21       8.606 232.431  18.932
ATOM   1781   H4 CHL1X  21       7.927 231.580  19.159
ATOM   1782   H4 CHL1X  21       8.166 233.341  19.394
ATOM   1783   C5 CHL1X  21       8.831 232.640  17.415
ATOM   1784   C6 CHL1X  21       8.279 233.723  16.787
ATOM   1785   H6 CHL1X  21       7.678 234.456  17.345
ATOM   1786   C7 CHL1X  21       8.225 233.849  15.242
ATOM   1787   H7 CHL1X  21       7.231 234.155  14.852
ATOM   1788   H7 CHL1X  21       8.910 234.661  14.916
ATOM   1789   C8 CHL1X  21       8.753 232.648  14.435
ATOM   1790   H8 CHL1X  21       7.838 232.029  14.322
ATOM   1791   C1 CHL1X  21       9.297 233.007  13.039
ATOM   1792   H1 CHL1X  21      10.238 233.528  13.313
ATOM   1793   C1 CHL1X  21       8.624 234.064  12.108
ATOM   1794  H15 CHL1X  21       7.551 233.913  11.864
ATOM   1795  H15 CHL1X  21       8.832 235.098  12.456
ATOM   1796   C1 CHL1X  21       9.147 233.710  10.705
ATOM   1797  H16 CHL1X  21       8.234 233.541  10.097
ATOM   1798  H16 CHL1X  21       9.721 234.505  10.180
ATOM   1799   C1 CHL1X  21       9.939 232.409  10.802
ATOM   1800   H1 CHL1X  21      11.008 232.706  10.754
ATOM   1801   C1 CHL1X  21       9.624 231.772  12.168
ATOM   1802   C1 CHL1X  21       8.232 231.039  12.021
ATOM   1803  H18 CHL1X  21       7.452 231.668  11.542
ATOM   1804  H18 CHL1X  21       8.448 230.217  11.306
ATOM   1805  H18 CHL1X  21       7.694 230.640  12.907
ATOM   1806   C1 CHL1X  21      10.759 230.995  12.872
ATOM   1807  H12 CHL1X  21      11.080 230.105  12.290
ATOM   1808  H12 CHL1X  21      11.672 231.612  13.011
ATOM   1809   C1 CHL1X  21      10.262 230.640  14.311
ATOM   1810  H11 CHL1X  21       9.350 230.018  14.186
ATOM   1811  H11 CHL1X  21      11.002 229.961  14.787
ATOM   1812   C9 CHL1X  21       9.853 231.839  15.117
ATOM   1813   H9 CHL1X  21      10.700 232.537  15.288
ATOM   1814   C1 CHL1X  21       9.613 231.538  16.630
ATOM   1815   C1 CHL1X  21       8.724 230.182  16.708
ATOM   1816  H19 CHL1X  21       7.900 230.237  15.963
ATOM   1817  H19 CHL1X  21       9.395 229.303  16.603
ATOM   1818  H19 CHL1X  21       8.278 230.177  17.726
ATOM   1819   C1 CHL1X  21      10.958 231.412  17.477
ATOM   1820   H1 CHL1X  21      11.469 230.523  17.052
ATOM   1821   H1 CHL1X  21      11.576 232.327  17.352
ATOM   1822   C2 CHL1X  21      10.717 231.135  18.949
ATOM   1823   H2 CHL1X  21      11.624 231.048  19.586
ATOM   1824   H2 CHL1X  21      10.190 230.163  19.051
ATOM   1825   C2 CHL1X  21       9.899 231.527   9.479
ATOM   1826   H2 CHL1X  21       8.800 231.404   9.369
ATOM   1827   C2 CHL1X  21      10.589 230.209   9.643
ATOM   1828  H21 CHL1X  21      11.578 230.221  10.149
ATOM   1829  H21 CHL1X  21      10.902 229.809   8.655
ATOM   1830  H21 CHL1X  21      10.058 229.401  10.191
ATOM   1831   C2 CHL1X  21      10.253 232.305   8.188
ATOM   1832  H22 CHL1X  21       9.462 233.080   8.095
ATOM   1833  H22 CHL1X  21      11.228 232.830   8.273
ATOM   1834   C2 CHL1X  21      10.110 231.500   6.859
ATOM   1835  H23 CHL1X  21      10.812 230.638   6.831
ATOM   1836  H23 CHL1X  21       9.025 231.287   6.771
ATOM   1837   C2 CHL1X  21      10.361 232.451   5.684
ATOM   1838  H24 CHL1X  21       9.789 233.403   5.670
ATOM   1839  H24 CHL1X  21      11.407 232.815   5.762
ATOM   1840   C2 CHL1X  21      10.371 231.817   4.253
ATOM   1841   H2 CHL1X  21       9.425 231.292   3.996
ATOM   1842   C2 CHL1X  21      10.362 232.904   3.235
ATOM   1843  H26 CHL1X  21      10.400 232.541   2.186
ATOM   1844  H26 CHL1X  21       9.423 233.497   3.261
ATOM   1845  H26 CHL1X  21      11.295 233.504   3.312
ATOM   1846   C2 CHL1X  21      11.408 230.728   3.988
ATOM   1847  H27 CHL1X  21      11.348 229.895   4.721
ATOM   1848  H27 CHL1X  21      11.237 230.356   2.955
ATOM   1849  H27 CHL1X  21      12.425 231.175   4.002
ATOM   1850   C3 CHL1X  22       1.026 232.226  19.626
ATOM   1851   O3 CHL1X  22       1.262 231.919  20.945
ATOM   1852   H3 CHL1X  22       1.980 231.299  20.796
ATOM   1853   H3 CHL1X  22       0.498 233.200  19.534
ATOM   1854   C4 CHL1X  22       0.309 231.109  18.932
ATOM   1855   H4 CHL1X  22       0.785 230.130  19.159
ATOM   1856   H4 CHL1X  22      -0.701 231.104  19.394
ATOM   1857   C5 CHL1X  22       0.217 231.402  17.415
ATOM   1858   C6 CHL1X  22      -0.998 231.370  16.787
ATOM   1859   H6 CHL1X  22      -1.918 231.143  17.345
ATOM   1860   C7 CHL1X  22      -1.135 231.376  15.242
ATOM   1861   H7 CHL1X  22      -1.839 230.610  14.852
ATOM   1862   H7 CHL1X  22      -1.573 232.343  14.916
ATOM   1863   C8 CHL1X  22       0.176 231.335  14.435
ATOM   1864   H8 CHL1X  22       0.341 230.243  14.322
ATOM   1865   C1 CHL1X  22       0.087 231.981  13.039
ATOM   1866   H1 CHL1X  22       0.022 233.054  13.313
ATOM   1867   C1 CHL1X  22      -1.157 231.828  12.108
ATOM   1868  H15 CHL1X  22      -1.482 230.794  11.864
ATOM   1869  H15 CHL1X  22      -2.001 232.460  12.456
ATOM   1870   C1 CHL1X  22      -0.613 232.148  10.705
ATOM   1871  H16 CHL1X  22      -0.853 231.251  10.097
ATOM   1872  H16 CHL1X  22      -1.083 233.008  10.180
ATOM   1873   C1 CHL1X  22       0.903 232.302  10.802
ATOM   1874   H1 CHL1X  22       1.094 233.396  10.754
ATOM   1875   C1 CHL1X  22       1.342 231.744  12.168
ATOM   1876   C1 CHL1X  22       1.404 230.172  12.021
ATOM   1877  H18 CHL1X  22       0.501 229.739  11.542
ATOM   1878  H18 CHL1X  22       2.239 230.014  11.306
ATOM   1879  H18 CHL1X  22       1.533 229.515  12.907
ATOM   1880   C1 CHL1X  22       2.531 232.434  12.872
ATOM   1881  H12 CHL1X  22       3.473 232.341  12.290
ATOM   1882  H12 CHL1X  22       2.367 233.525  13.011
ATOM   1883   C1 CHL1X  22       2.639 231.833  14.311
ATOM   1884  H11 CHL1X  22       2.807 230.742  14.186
ATOM   1885  H11 CHL1X  22       3.569 232.209  14.787
ATOM   1886   C9 CHL1X  22       1.380 231.980  15.117
ATOM   1887   H9 CHL1X  22       1.115 233.045  15.288
ATOM   1888   C1 CHL1X  22       1.548 231.634  16.630
ATOM   1889   C1 CHL1X  22       2.390 230.247  16.708
ATOM   1890  H19 CHL1X  22       1.985 229.528  15.963
ATOM   1891  H19 CHL1X  22       3.472 230.475  16.603
ATOM   1892  H19 CHL1X  22       2.203 229.843  17.726
ATOM   1893   C1 CHL1X  22       2.241 232.793  17.477
ATOM   1894   H1 CHL1X  22       3.264 232.872  17.052
ATOM   1895   H1 CHL1X  22       1.681 233.746  17.352
ATOM   1896   C2 CHL1X  22       2.387 232.457  18.949
ATOM   1897   H2 CHL1X  22       2.856 233.238  19.586
ATOM   1898   H2 CHL1X  22       3.038 231.562  19.051
ATOM   1899   C2 CHL1X  22       1.681 231.887   9.479
ATOM   1900   H2 CHL1X  22       1.319 230.842   9.369
ATOM   1901   C2 CHL1X  22       3.169 231.943   9.643
ATOM   1902  H21 CHL1X  22       3.583 232.841  10.149
ATOM   1903  H21 CHL1X  22       3.664 232.053   8.655
ATOM   1904  H21 CHL1X  22       3.669 231.116  10.191
ATOM   1905   C2 CHL1X  22       1.131 232.542   8.188
ATOM   1906  H22 CHL1X  22       0.092 232.161   8.095
ATOM   1907  H22 CHL1X  22       1.078 233.648   8.273
ATOM   1908   C2 CHL1X  22       1.797 232.066   6.859
ATOM   1909  H23 CHL1X  22       2.876 232.329   6.831
ATOM   1910  H23 CHL1X  22       1.522 230.994   6.771
ATOM   1911   C2 CHL1X  22       1.046 232.701   5.684
ATOM   1912  H24 CHL1X  22      -0.060 232.595   5.670
ATOM   1913  H24 CHL1X  22       1.168 233.803   5.762
ATOM   1914   C2 CHL1X  22       1.623 232.438   4.253
ATOM   1915   H2 CHL1X  22       1.689 231.358   3.996
ATOM   1916   C2 CHL1X  22       0.638 232.898   3.235
ATOM   1917  H26 CHL1X  22       0.982 232.776   2.186
ATOM   1918  H26 CHL1X  22      -0.302 232.305   3.261
ATOM   1919  H26 CHL1X  22       0.498 233.998   3.312
ATOM   1920   C2 CHL1X  22       3.052 232.906   3.988
ATOM   1921  H27 CHL1X  22       3.778 232.492   4.721
ATOM   1922  H27 CHL1X  22       3.314 232.591   2.955
ATOM   1923  H27 CHL1X  22       3.086 234.016   4.002
ATOM   1924   C3 CHL1X  23     390.296 100.450  16.676
ATOM   1925   O3 CHL1X  23     390.568 100.355  18.112
ATOM   1926  H3' CHL1X  23     389.813 100.001  18.588
ATOM   1927   H3 CHL1X  23     389.204 100.298  16.540
ATOM   1928   C4 CHL1X  23     391.039  99.312  15.960
ATOM   1929  H4A CHL1X  23     392.064  99.310  16.385
ATOM   1930  H4B CHL1X  23     390.489  98.373  16.190
ATOM   1931   C5 CHL1X  23     391.143  99.451  14.454
ATOM   1932   C6 CHL1X  23     390.717  98.435  13.630
ATOM   1933   H6 CHL1X  23     390.425  97.440  13.998
ATOM   1934   C7 CHL1X  23     390.794  98.412  12.116
ATOM   1935  H7A CHL1X  23     391.332  97.504  11.773
ATOM   1936  H7B CHL1X  23     389.798  98.363  11.624
ATOM   1937   C8 CHL1X  23     391.491  99.686  11.588
ATOM   1938   H8 CHL1X  23     392.597  99.727  11.677
ATOM   1939  C14 CHL1X  23     391.131  99.811  10.136
ATOM   1940  H14 CHL1X  23     390.036  99.969  10.046
ATOM   1941  C15 CHL1X  23     391.361  98.536   9.229
ATOM   1942 H15A CHL1X  23     392.271  97.963   9.512
ATOM   1943 H15B CHL1X  23     390.463  97.899   9.374
ATOM   1944  C16 CHL1X  23     391.320  99.034   7.778
ATOM   1945 H16A CHL1X  23     392.287  98.654   7.386
ATOM   1946 H16B CHL1X  23     390.441  98.512   7.342
ATOM   1947  C17 CHL1X  23     391.105 100.640   7.955
ATOM   1948  H17 CHL1X  23     390.018 100.868   7.993
ATOM   1949  C13 CHL1X  23     391.667 100.950   9.343
ATOM   1950  C18 CHL1X  23     393.214 100.779   9.255
ATOM   1951 H18A CHL1X  23     393.587 100.427   8.271
ATOM   1952 H18B CHL1X  23     393.639 101.804   9.273
ATOM   1953 H18C CHL1X  23     393.694 100.087   9.982
ATOM   1954  C12 CHL1X  23     391.300 102.258  10.110
ATOM   1955 H12A CHL1X  23     391.790 103.160   9.685
ATOM   1956 H12B CHL1X  23     390.195 102.367  10.059
ATOM   1957  C11 CHL1X  23     391.702 102.200  11.567
ATOM   1958 H11A CHL1X  23     392.809 102.184  11.632
ATOM   1959 H11B CHL1X  23     391.306 103.051  12.163
ATOM   1960   C9 CHL1X  23     391.189 101.006  12.376
ATOM   1961   H9 CHL1X  23     390.080 101.081  12.405
ATOM   1962  C10 CHL1X  23     391.587 100.848  13.878
ATOM   1963  C19 CHL1X  23     393.119 101.147  14.055
ATOM   1964 H19A CHL1X  23     393.802 100.430  13.549
ATOM   1965 H19B CHL1X  23     393.464 102.134  13.679
ATOM   1966 H19C CHL1X  23     393.427 101.064  15.120
ATOM   1967   C1 CHL1X  23     390.582 101.813  14.656
ATOM   1968  H1A CHL1X  23     390.781 102.833  14.263
ATOM   1969  H1B CHL1X  23     389.561 101.526  14.323
ATOM   1970   C2 CHL1X  23     390.697 101.841  16.188
ATOM   1971  H2A CHL1X  23     390.008 102.633  16.550
ATOM   1972  H2B CHL1X  23     391.719 102.042  16.577
ATOM   1973  C20 CHL1X  23     391.605 101.441   6.648
ATOM   1974  H20 CHL1X  23     392.710 101.517   6.722
ATOM   1975  C21 CHL1X  23     391.034 102.866   6.714
ATOM   1976 H21A CHL1X  23     390.677 103.258   5.737
ATOM   1977 H21B CHL1X  23     391.823 103.407   7.277
ATOM   1978 H21C CHL1X  23     390.068 102.927   7.259
ATOM   1979  C22 CHL1X  23     391.232 100.757   5.325
ATOM   1980 H22A CHL1X  23     391.462  99.670   5.288
ATOM   1981 H22B CHL1X  23     390.123 100.739   5.259
ATOM   1982  C23 CHL1X  23     391.931 101.337   4.137
ATOM   1983 H23A CHL1X  23     391.317 102.229   3.885
ATOM   1984 H23B CHL1X  23     393.016 101.513   4.292
ATOM   1985  C24 CHL1X  23     391.710 100.531   2.868
ATOM   1986 H24A CHL1X  23     392.025  99.466   2.855
ATOM   1987 H24B CHL1X  23     390.601 100.456   2.868
ATOM   1988  C25 CHL1X  23     392.153 101.288   1.564
ATOM   1989  H25 CHL1X  23     392.113 102.370   1.811
ATOM   1990  C26 CHL1X  23     393.573 100.784   1.205
ATOM   1991 H26A CHL1X  23     393.734  99.684   1.193
ATOM   1992 H26B CHL1X  23     393.990 101.205   0.265
ATOM   1993 H26C CHL1X  23     394.240 100.995   2.067
ATOM   1994  C27 CHL1X  23     391.206 101.042   0.421
ATOM   1995 H27A CHL1X  23     390.214 101.443   0.716
ATOM   1996 H27B CHL1X  23     391.487 101.306  -0.622
ATOM   1997 H27C CHL1X  23     391.060  99.940   0.425
ATOM   1998   C3 CHL1X  24     382.887 108.113  16.685
ATOM   1999   O3 CHL1X  24     383.319 108.238  18.057
ATOM   2000  H3' CHL1X  24     382.821 108.970  18.427
ATOM   2001   H3 CHL1X  24     381.784 107.981  16.639
ATOM   2002   C4 CHL1X  24     383.677 106.918  16.121
ATOM   2003  H4A CHL1X  24     384.732 107.099  16.417
ATOM   2004  H4B CHL1X  24     383.357 105.956  16.575
ATOM   2005   C5 CHL1X  24     383.686 106.747  14.616
ATOM   2006   C6 CHL1X  24     383.297 105.615  14.047
ATOM   2007   H6 CHL1X  24     383.228 104.706  14.664
ATOM   2008   C7 CHL1X  24     383.291 105.378  12.520
ATOM   2009  H7A CHL1X  24     383.892 104.456  12.370
ATOM   2010  H7B CHL1X  24     382.262 105.184  12.150
ATOM   2011   C8 CHL1X  24     383.918 106.573  11.728
ATOM   2012   H8 CHL1X  24     384.998 106.401  11.532
ATOM   2013  C14 CHL1X  24     383.356 106.491  10.277
ATOM   2014  H14 CHL1X  24     382.271 106.680  10.419
ATOM   2015  C15 CHL1X  24     383.408 105.202   9.602
ATOM   2016 H15A CHL1X  24     384.368 104.641   9.578
ATOM   2017 H15B CHL1X  24     382.677 104.481  10.025
ATOM   2018  C16 CHL1X  24     383.030 105.620   8.146
ATOM   2019 H16A CHL1X  24     383.882 105.261   7.529
ATOM   2020 H16B CHL1X  24     382.095 105.122   7.813
ATOM   2021  C17 CHL1X  24     383.116 107.188   8.117
ATOM   2022  H17 CHL1X  24     382.050 107.495   8.190
ATOM   2023  C13 CHL1X  24     383.856 107.599   9.376
ATOM   2024  C18 CHL1X  24     385.375 107.503   9.143
ATOM   2025 H18A CHL1X  24     385.927 107.624  10.100
ATOM   2026 H18B CHL1X  24     385.685 106.511   8.748
ATOM   2027 H18C CHL1X  24     385.772 108.363   8.562
ATOM   2028  C12 CHL1X  24     383.500 108.962   9.939
ATOM   2029 H12A CHL1X  24     383.971 109.809   9.394
ATOM   2030 H12B CHL1X  24     382.407 109.146   9.884
ATOM   2031  C11 CHL1X  24     383.865 109.084  11.438
ATOM   2032 H11A CHL1X  24     384.968 109.224  11.440
ATOM   2033 H11B CHL1X  24     383.304 109.970  11.805
ATOM   2034   C9 CHL1X  24     383.478 107.896  12.315
ATOM   2035   H9 CHL1X  24     382.380 107.732  12.271
ATOM   2036  C10 CHL1X  24     383.959 108.009  13.791
ATOM   2037  C19 CHL1X  24     385.462 108.392  13.878
ATOM   2038 H19A CHL1X  24     385.672 109.397  13.457
ATOM   2039 H19B CHL1X  24     385.791 108.484  14.935
ATOM   2040 H19C CHL1X  24     386.119 107.636  13.398
ATOM   2041   C1 CHL1X  24     383.076 109.180  14.473
ATOM   2042  H1A CHL1X  24     383.221 110.098  13.864
ATOM   2043  H1B CHL1X  24     382.010 108.912  14.313
ATOM   2044   C2 CHL1X  24     383.265 109.410  15.950
ATOM   2045  H2A CHL1X  24     382.674 110.294  16.274
ATOM   2046  H2B CHL1X  24     384.334 109.667  16.111
ATOM   2047  C20 CHL1X  24     383.685 107.826   6.811
ATOM   2048  H20 CHL1X  24     384.751 107.528   6.715
ATOM   2049  C21 CHL1X  24     383.702 109.363   6.747
ATOM   2050 H21A CHL1X  24     383.895 109.793   5.742
ATOM   2051 H21B CHL1X  24     384.396 109.836   7.473
ATOM   2052 H21C CHL1X  24     382.662 109.671   6.988
ATOM   2053  C22 CHL1X  24     382.844 107.241   5.615
ATOM   2054 H22A CHL1X  24     382.047 106.574   6.009
ATOM   2055 H22B CHL1X  24     382.426 108.173   5.182
ATOM   2056  C23 CHL1X  24     383.694 106.525   4.497
ATOM   2057 H23A CHL1X  24     384.438 107.213   4.039
ATOM   2058 H23B CHL1X  24     384.323 105.668   4.823
ATOM   2059  C24 CHL1X  24     382.745 106.067   3.416
ATOM   2060 H24A CHL1X  24     382.096 105.347   3.958
ATOM   2061 H24B CHL1X  24     382.186 106.959   3.062
ATOM   2062  C25 CHL1X  24     383.264 105.156   2.268
ATOM   2063  H25 CHL1X  24     382.432 104.929   1.568
ATOM   2064  C26 CHL1X  24     384.345 105.743   1.325
ATOM   2065 H26A CHL1X  24     385.231 105.809   1.992
ATOM   2066 H26B CHL1X  24     384.563 104.941   0.589
ATOM   2067 H26C CHL1X  24     384.096 106.737   0.896
ATOM   2068  C27 CHL1X  24     383.555 103.665   2.656
ATOM   2069 H27A CHL1X  24     384.287 103.675   3.492
ATOM   2070 H27B CHL1X  24     382.705 103.036   2.996
ATOM   2071 H27C CHL1X  24     384.014 103.039   1.861
ATOM   2072   C3 CHL1X  25     377.950 106.951  18.228
ATOM   2073   O3 CHL1X  25     378.424 106.782  19.533
ATOM   2074  H3' CHL1X  25     377.727 106.379  20.056
ATOM   2075   H3 CHL1X  25     377.109 107.663  18.370
ATOM   2076   C4 CHL1X  25     377.661 105.572  17.483
ATOM   2077  H4A CHL1X  25     378.524 104.894  17.657
ATOM   2078  H4B CHL1X  25     376.907 105.024  18.088
ATOM   2079   C5 CHL1X  25     377.450 105.807  16.035
ATOM   2080   C6 CHL1X  25     376.365 105.381  15.435
ATOM   2081   H6 CHL1X  25     375.613 104.871  16.056
ATOM   2082   C7 CHL1X  25     376.116 105.611  13.980
ATOM   2083  H7A CHL1X  25     375.875 104.621  13.538
ATOM   2084  H7B CHL1X  25     375.242 106.281  13.841
ATOM   2085   C8 CHL1X  25     377.326 106.095  13.124
ATOM   2086   H8 CHL1X  25     377.989 105.204  13.098
ATOM   2087  C14 CHL1X  25     376.933 106.537  11.767
ATOM   2088  H14 CHL1X  25     376.338 107.466  11.897
ATOM   2089  C15 CHL1X  25     375.891 105.656  11.028
ATOM   2090 H15A CHL1X  25     376.316 104.629  11.036
ATOM   2091 H15B CHL1X  25     374.845 105.586  11.397
ATOM   2092  C16 CHL1X  25     376.122 106.061   9.581
ATOM   2093 H16A CHL1X  25     376.341 105.113   9.043
ATOM   2094 H16B CHL1X  25     375.308 106.605   9.056
ATOM   2095  C17 CHL1X  25     377.412 107.055   9.526
ATOM   2096  H17 CHL1X  25     377.045 108.102   9.617
ATOM   2097  C13 CHL1X  25     378.112 106.846  10.845
ATOM   2098  C18 CHL1X  25     379.075 105.608  10.618
ATOM   2099 H18A CHL1X  25     378.769 104.851   9.866
ATOM   2100 H18B CHL1X  25     380.065 105.977  10.273
ATOM   2101 H18C CHL1X  25     379.321 105.131  11.592
ATOM   2102  C12 CHL1X  25     378.830 108.049  11.497
ATOM   2103 H12A CHL1X  25     379.720 108.271  10.871
ATOM   2104 H12B CHL1X  25     378.118 108.895  11.394
ATOM   2105  C11 CHL1X  25     379.307 107.603  12.912
ATOM   2106 H11A CHL1X  25     380.070 106.801  12.811
ATOM   2107 H11B CHL1X  25     379.852 108.451  13.378
ATOM   2108   C9 CHL1X  25     378.104 107.217  13.841
ATOM   2109   H9 CHL1X  25     377.368 108.050  13.839
ATOM   2110  C10 CHL1X  25     378.489 106.755  15.265
ATOM   2111  C19 CHL1X  25     379.838 105.976  15.185
ATOM   2112 H19A CHL1X  25     380.754 106.576  14.997
ATOM   2113 H19B CHL1X  25     380.149 105.410  16.088
ATOM   2114 H19C CHL1X  25     379.743 105.281  14.322
ATOM   2115   C1 CHL1X  25     378.665 108.057  16.103
ATOM   2116  H1A CHL1X  25     379.503 108.649  15.674
ATOM   2117  H1B CHL1X  25     377.747 108.676  16.000
ATOM   2118   C2 CHL1X  25     379.062 107.775  17.517
ATOM   2119  H2A CHL1X  25     379.173 108.759  18.020
ATOM   2120  H2B CHL1X  25     380.103 107.397  17.608
ATOM   2121  C20 CHL1X  25     378.210 106.983   8.095
ATOM   2122  H20 CHL1X  25     378.642 105.963   8.014
ATOM   2123  C21 CHL1X  25     379.417 107.916   7.966
ATOM   2124 H21A CHL1X  25     380.184 107.657   7.205
ATOM   2125 H21B CHL1X  25     379.935 107.938   8.950
ATOM   2126 H21C CHL1X  25     379.146 108.987   7.850
ATOM   2127  C22 CHL1X  25     377.301 107.127   6.903
ATOM   2128 H22A CHL1X  25     376.585 106.278   6.919
ATOM   2129 H22B CHL1X  25     376.724 108.064   7.051
ATOM   2130  C23 CHL1X  25     377.925 107.103   5.522
ATOM   2131 H23A CHL1X  25     378.694 107.898   5.424
ATOM   2132 H23B CHL1X  25     378.498 106.177   5.298
ATOM   2133  C24 CHL1X  25     376.864 107.228   4.343
ATOM   2134 H24A CHL1X  25     376.199 106.345   4.458
ATOM   2135 H24B CHL1X  25     376.283 108.171   4.418
ATOM   2136  C25 CHL1X  25     377.520 107.213   2.971
ATOM   2137  H25 CHL1X  25     378.277 108.025   2.942
ATOM   2138  C26 CHL1X  25     378.214 105.929   2.712
ATOM   2139 H26A CHL1X  25     377.507 105.072   2.709
ATOM   2140 H26B CHL1X  25     378.517 105.872   1.644
ATOM   2141 H26C CHL1X  25     379.210 105.793   3.185
ATOM   2142  C27 CHL1X  25     376.576 107.571   1.838
ATOM   2143 H27A CHL1X  25     375.826 108.352   2.081
ATOM   2144 H27B CHL1X  25     377.001 107.834   0.846
ATOM   2145 H27C CHL1X  25     376.065 106.585   1.785
ATOM   2146    N POPCX  26     383.127 119.455  21.821
ATOM   2147  C12 POPCX  26     383.288 118.201  22.675
ATOM   2148 H12A POPCX  26     383.703 118.532  23.616
ATOM   2149 H12B POPCX  26     384.234 117.824  22.316
ATOM   2150  C13 POPCX  26     381.832 120.189  22.169
ATOM   2151 H13A POPCX  26     381.904 120.584  23.172
ATOM   2152 H13B POPCX  26     381.726 121.082  21.571
ATOM   2153 H13C POPCX  26     381.024 119.476  22.084
ATOM   2154  C14 POPCX  26     384.312 120.343  21.996
ATOM   2155 H14A POPCX  26     384.250 120.840  22.952
ATOM   2156 H14B POPCX  26     385.205 119.744  22.097
ATOM   2157 H14C POPCX  26     384.381 121.083  21.213
ATOM   2158  C15 POPCX  26     383.029 119.110  20.372
ATOM   2159 H15A POPCX  26     383.120 119.983  19.743
ATOM   2160 H15B POPCX  26     382.113 118.591  20.136
ATOM   2161 H15C POPCX  26     383.912 118.529  20.148
ATOM   2162  C11 POPCX  26     382.170 117.143  22.686
ATOM   2163 H11A POPCX  26     382.633 116.344  23.305
ATOM   2164 H11B POPCX  26     381.989 116.827  21.636
ATOM   2165    P POPCX  26     379.649 117.029  23.492
ATOM   2166  O13 POPCX  26     379.893 115.601  23.935
ATOM   2167  O14 POPCX  26     378.865 117.924  24.326
ATOM   2168  O12 POPCX  26     381.054 117.680  23.366
ATOM   2169  O11 POPCX  26     379.062 117.034  21.979
ATOM   2170   C1 POPCX  26     377.608 117.266  21.839
ATOM   2171   HA POPCX  26     377.167 117.943  22.603
ATOM   2172   HB POPCX  26     377.105 116.318  22.123
ATOM   2173   C2 POPCX  26     377.126 117.720  20.457
ATOM   2174   HS POPCX  26     376.020 117.646  20.537
ATOM   2175  O21 POPCX  26     377.591 116.903  19.367
ATOM   2176  C21 POPCX  26     377.202 115.669  19.370
ATOM   2177  O22 POPCX  26     376.306 115.157  20.126
ATOM   2178  C22 POPCX  26     378.197 114.853  18.547
ATOM   2179  H2R POPCX  26     379.170 114.845  19.084
ATOM   2180  H2S POPCX  26     378.326 115.410  17.595
ATOM   2181   C3 POPCX  26     377.600 119.214  20.225
ATOM   2182   HX POPCX  26     378.694 119.300  20.400
ATOM   2183   HY POPCX  26     377.050 119.793  20.998
ATOM   2184  O31 POPCX  26     377.151 119.727  18.944
ATOM   2185  C31 POPCX  26     375.814 119.686  18.655
ATOM   2186  O32 POPCX  26     374.897 119.359  19.358
ATOM   2187  C32 POPCX  26     375.718 120.315  17.211
ATOM   2188  H2X POPCX  26     376.439 119.711  16.619
ATOM   2189  H2Y POPCX  26     376.165 121.327  17.323
ATOM   2190  C23 POPCX  26     377.722 113.340  18.276
ATOM   2191  H3R POPCX  26     376.822 113.363  17.626
ATOM   2192  H3S POPCX  26     377.205 112.915  19.163
ATOM   2193  C24 POPCX  26     378.812 112.424  17.820
ATOM   2194  H4R POPCX  26     378.301 111.479  17.539
ATOM   2195  H4S POPCX  26     379.523 112.307  18.665
ATOM   2196  C25 POPCX  26     379.542 112.917  16.670
ATOM   2197  H5R POPCX  26     380.095 113.824  16.993
ATOM   2198  H5S POPCX  26     378.936 113.084  15.754
ATOM   2199  C26 POPCX  26     380.659 111.919  16.219
ATOM   2200  H6R POPCX  26     380.288 110.916  15.922
ATOM   2201  H6S POPCX  26     381.269 111.786  17.137
ATOM   2202  C27 POPCX  26     381.464 112.479  15.016
ATOM   2203  H7R POPCX  26     382.335 111.790  15.011
ATOM   2204  H7S POPCX  26     381.980 113.447  15.196
ATOM   2205  C28 POPCX  26     380.711 112.431  13.693
ATOM   2206  H8R POPCX  26     379.899 113.177  13.555
ATOM   2207  H8S POPCX  26     380.144 111.476  13.646
ATOM   2208  C29 POPCX  26     381.650 112.678  12.549
ATOM   2209  H91 POPCX  26     382.668 112.966  12.855
ATOM   2210 C210 POPCX  26     381.345 112.384  11.278
ATOM   2211 H101 POPCX  26     382.049 112.588  10.458
ATOM   2212 C211 POPCX  26     380.028 111.876  10.821
ATOM   2213 H11R POPCX  26     379.243 111.875  11.607
ATOM   2214 H11S POPCX  26     380.195 110.786  10.684
ATOM   2215 C212 POPCX  26     379.604 112.416   9.422
ATOM   2216 H12R POPCX  26     379.448 113.510   9.540
ATOM   2217 H12S POPCX  26     378.612 112.053   9.076
ATOM   2218 C213 POPCX  26     380.610 112.008   8.326
ATOM   2219 H13R POPCX  26     380.611 110.897   8.340
ATOM   2220 H13S POPCX  26     381.669 112.291   8.505
ATOM   2221 C214 POPCX  26     380.271 112.473   6.912
ATOM   2222 H14R POPCX  26     380.515 113.549   6.781
ATOM   2223 H14S POPCX  26     379.196 112.365   6.657
ATOM   2224 C215 POPCX  26     381.072 111.602   5.871
ATOM   2225 H15R POPCX  26     380.714 110.554   5.949
ATOM   2226 H15S POPCX  26     382.142 111.589   6.171
ATOM   2227 C216 POPCX  26     380.904 111.985   4.434
ATOM   2228 H16R POPCX  26     381.454 111.234   3.829
ATOM   2229 H16S POPCX  26     381.259 113.014   4.208
ATOM   2230 C217 POPCX  26     379.436 112.104   3.840
ATOM   2231 H17R POPCX  26     379.351 112.769   2.954
ATOM   2232 H17S POPCX  26     378.890 112.729   4.580
ATOM   2233 C218 POPCX  26     378.794 110.783   3.558
ATOM   2234 H18R POPCX  26     377.734 110.961   3.274
ATOM   2235 H18S POPCX  26     378.847 110.031   4.373
ATOM   2236 H18T POPCX  26     379.229 110.296   2.660
ATOM   2237  C33 POPCX  26     374.258 120.534  16.691
ATOM   2238  H3X POPCX  26     373.644 120.902  17.541
ATOM   2239  H3Y POPCX  26     373.926 119.489  16.513
ATOM   2240  C34 POPCX  26     374.116 121.381  15.438
ATOM   2241  H4X POPCX  26     374.606 122.348  15.685
ATOM   2242  H4Y POPCX  26     373.031 121.521  15.243
ATOM   2243  C35 POPCX  26     374.702 120.666  14.176
ATOM   2244  H5X POPCX  26     373.861 120.093  13.734
ATOM   2245  H5Y POPCX  26     375.591 120.037  14.399
ATOM   2246  C36 POPCX  26     375.125 121.804  13.287
ATOM   2247  H6X POPCX  26     376.010 122.290  13.751
ATOM   2248  H6Y POPCX  26     374.288 122.532  13.236
ATOM   2249  C37 POPCX  26     375.604 121.303  11.883
ATOM   2250  H7X POPCX  26     375.004 120.382  11.723
ATOM   2251  H7Y POPCX  26     376.655 120.990  12.056
ATOM   2252  C38 POPCX  26     375.504 122.215  10.591
ATOM   2253  H8X POPCX  26     376.227 123.054  10.690
ATOM   2254  H8Y POPCX  26     374.536 122.761  10.585
ATOM   2255  C39 POPCX  26     375.829 121.473   9.322
ATOM   2256  H9X POPCX  26     375.513 120.408   9.289
ATOM   2257  H9Y POPCX  26     376.932 121.371   9.244
ATOM   2258 C310 POPCX  26     375.340 122.336   8.124
ATOM   2259 H10X POPCX  26     375.579 123.410   8.273
ATOM   2260 H10Y POPCX  26     374.242 122.174   8.081
ATOM   2261 C311 POPCX  26     375.826 121.840   6.756
ATOM   2262 H11X POPCX  26     375.644 120.747   6.676
ATOM   2263 H11Y POPCX  26     376.919 122.000   6.641
ATOM   2264 C312 POPCX  26     375.105 122.631   5.587
ATOM   2265 H12X POPCX  26     375.439 123.687   5.511
ATOM   2266 H12Y POPCX  26     374.030 122.518   5.846
ATOM   2267 C313 POPCX  26     375.370 122.087   4.156
ATOM   2268 H13X POPCX  26     374.654 122.641   3.511
ATOM   2269 H13Y POPCX  26     375.178 120.996   4.096
ATOM   2270 C314 POPCX  26     376.770 122.544   3.719
ATOM   2271 H14X POPCX  26     377.577 122.358   4.460
ATOM   2272 H14Y POPCX  26     376.760 123.653   3.648
ATOM   2273 C315 POPCX  26     377.392 121.876   2.452
ATOM   2274 H15X POPCX  26     376.793 122.248   1.593
ATOM   2275 H15Y POPCX  26     377.216 120.785   2.575
ATOM   2276 C316 POPCX  26     378.828 122.269   2.227
ATOM   2277 H16X POPCX  26     378.919 123.367   2.372
ATOM   2278 H16Y POPCX  26     379.010 121.831   1.222
ATOM   2279 H16Z POPCX  26     379.547 121.811   2.939
ATOM   2280  C13 POPGX  27     373.751 102.389  23.167
ATOM   2281 H13A POPGX  27     374.376 102.264  24.076
ATOM   2282 H13B POPGX  27     373.029 101.549  23.081
ATOM   2283  OC3 POPGX  27     374.493 102.281  21.982
ATOM   2284  HO3 POPGX  27     374.849 103.167  21.885
ATOM   2285  C12 POPGX  27     373.039 103.732  23.199
ATOM   2286 H12A POPGX  27     372.527 103.728  22.213
ATOM   2287  OC2 POPGX  27     372.113 103.958  24.256
ATOM   2288  HO2 POPGX  27     371.711 104.783  23.972
ATOM   2289  C11 POPGX  27     373.944 105.006  23.140
ATOM   2290 H11A POPGX  27     374.399 104.983  24.153
ATOM   2291 H11B POPGX  27     373.259 105.878  23.088
ATOM   2292    P POPGX  27     376.127 105.863  21.937
ATOM   2293  O13 POPGX  27     377.369 105.133  21.858
ATOM   2294  O14 POPGX  27     376.085 107.009  22.875
ATOM   2295  O12 POPGX  27     374.905 104.824  22.184
ATOM   2296  O11 POPGX  27     375.893 106.263  20.441
ATOM   2297   C1 POPGX  27     374.714 106.581  19.737
ATOM   2298   HA POPGX  27     374.998 106.967  18.734
ATOM   2299   HB POPGX  27     374.182 107.376  20.303
ATOM   2300   C2 POPGX  27     373.778 105.416  19.469
ATOM   2301   HS POPGX  27     373.336 105.126  20.447
ATOM   2302  O21 POPGX  27     374.549 104.312  18.902
ATOM   2303  C21 POPGX  27     374.032 103.116  18.929
ATOM   2304  O22 POPGX  27     372.876 102.884  19.157
ATOM   2305  C22 POPGX  27     375.158 102.127  18.474
ATOM   2306  H2R POPGX  27     375.764 102.013  19.398
ATOM   2307  H2S POPGX  27     375.837 102.493  17.675
ATOM   2308   C3 POPGX  27     372.594 105.707  18.501
ATOM   2309   HX POPGX  27     372.117 106.613  18.934
ATOM   2310   HY POPGX  27     371.878 104.870  18.648
ATOM   2311  O31 POPGX  27     373.010 105.860  17.126
ATOM   2312  C31 POPGX  27     372.465 106.871  16.503
ATOM   2313  O32 POPGX  27     371.801 107.765  17.031
ATOM   2314  C32 POPGX  27     372.576 106.678  14.945
ATOM   2315  H2X POPGX  27     371.815 105.902  14.709
ATOM   2316  H2Y POPGX  27     373.542 106.167  14.745
ATOM   2317  C23 POPGX  27     374.669 100.662  18.026
ATOM   2318  H3R POPGX  27     374.110 100.276  18.906
ATOM   2319  H3S POPGX  27     375.562 100.100  17.681
ATOM   2320  C24 POPGX  27     373.667 100.688  16.884
ATOM   2321  H4R POPGX  27     372.822 101.332  17.207
ATOM   2322  H4S POPGX  27     373.147  99.725  16.686
ATOM   2323  C25 POPGX  27     374.324 101.051  15.582
ATOM   2324  H5R POPGX  27     375.202 100.404  15.367
ATOM   2325  H5S POPGX  27     374.795 102.046  15.737
ATOM   2326  C26 POPGX  27     373.301 101.287  14.413
ATOM   2327  H6R POPGX  27     372.461 101.760  14.966
ATOM   2328  H6S POPGX  27     372.874 100.382  13.932
ATOM   2329  C27 POPGX  27     373.874 102.275  13.404
ATOM   2330  H7R POPGX  27     374.740 101.732  12.968
ATOM   2331  H7S POPGX  27     374.238 103.099  14.051
ATOM   2332  C28 POPGX  27     372.963 102.867  12.222
ATOM   2333  H8R POPGX  27     373.571 103.588  11.635
ATOM   2334  H8S POPGX  27     372.085 103.373  12.679
ATOM   2335  C29 POPGX  27     372.596 101.693  11.358
ATOM   2336  H91 POPGX  27     371.836 101.011  11.763
ATOM   2337 C210 POPGX  27     373.091 101.457  10.158
ATOM   2338 H101 POPGX  27     372.700 100.595   9.596
ATOM   2339 C211 POPGX  27     374.173 102.235   9.470
ATOM   2340 H11R POPGX  27     374.952 101.560   9.054
ATOM   2341 H11S POPGX  27     374.815 102.827  10.157
ATOM   2342 C212 POPGX  27     373.688 103.076   8.314
ATOM   2343 H12R POPGX  27     374.598 103.550   7.888
ATOM   2344 H12S POPGX  27     372.945 103.805   8.698
ATOM   2345 C213 POPGX  27     373.149 102.222   7.113
ATOM   2346 H13R POPGX  27     372.400 101.467   7.434
ATOM   2347 H13S POPGX  27     374.097 101.873   6.649
ATOM   2348 C214 POPGX  27     372.320 103.123   6.121
ATOM   2349 H14R POPGX  27     371.738 103.940   6.599
ATOM   2350 H14S POPGX  27     371.555 102.514   5.595
ATOM   2351 C215 POPGX  27     373.265 103.701   5.091
ATOM   2352 H15R POPGX  27     373.735 102.781   4.682
ATOM   2353 H15S POPGX  27     374.127 104.277   5.491
ATOM   2354 C216 POPGX  27     372.583 104.545   4.054
ATOM   2355 H16R POPGX  27     372.038 105.376   4.551
ATOM   2356 H16S POPGX  27     371.820 104.035   3.429
ATOM   2357 C217 POPGX  27     373.588 105.221   3.111
ATOM   2358 H17R POPGX  27     374.119 106.101   3.533
ATOM   2359 H17S POPGX  27     372.972 105.732   2.339
ATOM   2360 C218 POPGX  27     374.543 104.310   2.324
ATOM   2361 H18R POPGX  27     375.453 104.089   2.921
ATOM   2362 H18S POPGX  27     374.958 104.942   1.509
ATOM   2363 H18T POPGX  27     373.942 103.437   1.987
ATOM   2364  C33 POPGX  27     372.309 107.905  14.124
ATOM   2365  H3X POPGX  27     372.968 108.785  14.281
ATOM   2366  H3Y POPGX  27     371.333 108.410  14.284
ATOM   2367  C34 POPGX  27     372.317 107.636  12.555
ATOM   2368  H4X POPGX  27     373.349 107.277  12.351
ATOM   2369  H4Y POPGX  27     372.306 108.599  12.000
ATOM   2370  C35 POPGX  27     371.236 106.787  12.029
ATOM   2371  H5X POPGX  27     370.328 107.425  12.057
ATOM   2372  H5Y POPGX  27     371.017 105.952  12.728
ATOM   2373  C36 POPGX  27     371.581 106.284  10.658
ATOM   2374  H6X POPGX  27     370.764 105.570  10.421
ATOM   2375  H6Y POPGX  27     372.580 105.805  10.568
ATOM   2376  C37 POPGX  27     371.597 107.365   9.593
ATOM   2377  H7X POPGX  27     372.190 108.251   9.903
ATOM   2378  H7Y POPGX  27     370.623 107.866   9.408
ATOM   2379  C38 POPGX  27     372.106 106.699   8.311
ATOM   2380  H8X POPGX  27     371.524 105.780   8.082
ATOM   2381  H8Y POPGX  27     373.123 106.256   8.370
ATOM   2382  C39 POPGX  27     372.095 107.555   7.077
ATOM   2383  H9X POPGX  27     372.489 106.981   6.212
ATOM   2384  H9Y POPGX  27     372.790 108.413   7.211
ATOM   2385 C310 POPGX  27     370.673 108.100   6.697
ATOM   2386 H10X POPGX  27     370.216 108.654   7.543
ATOM   2387 H10Y POPGX  27     370.031 107.196   6.680
ATOM   2388 C311 POPGX  27     370.614 108.981   5.475
ATOM   2389 H11X POPGX  27     371.384 109.781   5.420
ATOM   2390 H11Y POPGX  27     369.600 109.434   5.436
ATOM   2391 C312 POPGX  27     370.639 108.195   4.182
ATOM   2392 H12X POPGX  27     369.752 107.568   3.957
ATOM   2393 H12Y POPGX  27     371.565 107.579   4.220
ATOM   2394 C313 POPGX  27     370.780 109.130   3.032
ATOM   2395 H13X POPGX  27     371.706 109.733   3.154
ATOM   2396 H13Y POPGX  27     369.952 109.861   3.153
ATOM   2397 C314 POPGX  27     370.786 108.668   1.586
ATOM   2398 H14X POPGX  27     371.678 108.032   1.405
ATOM   2399 H14Y POPGX  27     370.813 109.581   0.952
ATOM   2400 C315 POPGX  27     369.619 107.790   1.115
ATOM   2401 H15X POPGX  27     369.708 106.816   1.642
ATOM   2402 H15Y POPGX  27     369.722 107.486   0.052
ATOM   2403 C316 POPGX  27     368.216 108.425   1.155
ATOM   2404 H16X POPGX  27     367.974 108.832   2.160
ATOM   2405 H16Y POPGX  27     367.625 107.587   0.728
ATOM   2406 H16Z POPGX  27     368.184 109.322   0.499
ATOM   2407  C13 POPGX  28     381.813 103.165  17.474
ATOM   2408 H13A POPGX  28     381.368 102.261  17.940
ATOM   2409 H13B POPGX  28     381.067 103.450  16.700
ATOM   2410  OC3 POPGX  28     383.039 102.733  16.867
ATOM   2411  HO3 POPGX  28     383.607 102.369  17.548
ATOM   2412  C12 POPGX  28     381.987 104.271  18.518
ATOM   2413 H12A POPGX  28     382.107 105.242  17.992
ATOM   2414  OC2 POPGX  28     380.779 104.477  19.228
ATOM   2415  HO2 POPGX  28     380.629 105.425  19.255
ATOM   2416  C11 POPGX  28     383.191 104.185  19.531
ATOM   2417 H11A POPGX  28     382.988 105.010  20.247
ATOM   2418 H11B POPGX  28     384.130 104.555  19.068
ATOM   2419    P POPGX  28     384.637 101.998  20.055
ATOM   2420  O13 POPGX  28     384.864 101.656  18.603
ATOM   2421  O14 POPGX  28     384.609 100.878  21.006
ATOM   2422  O12 POPGX  28     383.343 102.920  20.222
ATOM   2423  O11 POPGX  28     385.700 103.023  20.612
ATOM   2424   C1 POPGX  28     387.083 102.804  20.330
ATOM   2425   HA POPGX  28     387.380 101.857  19.832
ATOM   2426   HB POPGX  28     387.635 102.900  21.290
ATOM   2427   C2 POPGX  28     387.491 103.896  19.299
ATOM   2428   HS POPGX  28     387.034 104.865  19.591
ATOM   2429  O21 POPGX  28     387.266 103.453  17.914
ATOM   2430  C21 POPGX  28     386.577 104.339  17.155
ATOM   2431  O22 POPGX  28     386.168 105.399  17.515
ATOM   2432  C22 POPGX  28     386.434 103.855  15.794
ATOM   2433  H2R POPGX  28     385.342 103.696  15.659
ATOM   2434  H2S POPGX  28     386.987 102.896  15.704
ATOM   2435   C3 POPGX  28     389.031 104.150  19.366
ATOM   2436   HX POPGX  28     389.512 103.209  19.022
ATOM   2437   HY POPGX  28     389.335 104.321  20.421
ATOM   2438  O31 POPGX  28     389.427 105.202  18.452
ATOM   2439  C31 POPGX  28     389.455 106.407  19.047
ATOM   2440  O32 POPGX  28     389.264 106.627  20.231
ATOM   2441  C32 POPGX  28     389.791 107.518  18.006
ATOM   2442  H2X POPGX  28     390.882 107.342  17.886
ATOM   2443  H2Y POPGX  28     389.522 108.482  18.488
ATOM   2444  C23 POPGX  28     386.979 104.842  14.716
ATOM   2445  H3R POPGX  28     387.997 105.239  14.921
ATOM   2446  H3S POPGX  28     386.266 105.686  14.602
ATOM   2447  C24 POPGX  28     387.043 104.071  13.385
ATOM   2448  H4R POPGX  28     386.054 103.658  13.095
ATOM   2449  H4S POPGX  28     387.849 103.325  13.553
ATOM   2450  C25 POPGX  28     387.485 104.929  12.230
ATOM   2451  H5R POPGX  28     388.527 105.276  12.395
ATOM   2452  H5S POPGX  28     386.903 105.871  12.147
ATOM   2453  C26 POPGX  28     387.618 104.087  10.913
ATOM   2454  H6R POPGX  28     386.668 103.713  10.474
ATOM   2455  H6S POPGX  28     388.266 103.191  11.006
ATOM   2456  C27 POPGX  28     388.112 105.059   9.849
ATOM   2457  H7R POPGX  28     389.197 105.276   9.946
ATOM   2458  H7S POPGX  28     387.574 106.024   9.981
ATOM   2459  C28 POPGX  28     387.925 104.492   8.446
ATOM   2460  H8R POPGX  28     386.840 104.377   8.235
ATOM   2461  H8S POPGX  28     388.425 103.501   8.462
ATOM   2462  C29 POPGX  28     388.566 105.396   7.419
ATOM   2463  H91 POPGX  28     389.403 105.951   7.870
ATOM   2464 C210 POPGX  28     388.263 105.538   6.088
ATOM   2465 H101 POPGX  28     388.870 106.254   5.514
ATOM   2466 C211 POPGX  28     387.114 104.974   5.292
ATOM   2467 H11R POPGX  28     386.695 105.755   4.624
ATOM   2468 H11S POPGX  28     386.284 104.712   5.982
ATOM   2469 C212 POPGX  28     387.345 103.717   4.361
ATOM   2470 H12R POPGX  28     386.290 103.569   4.046
ATOM   2471 H12S POPGX  28     387.622 102.845   4.993
ATOM   2472 C213 POPGX  28     388.411 103.765   3.321
ATOM   2473 H13R POPGX  28     388.663 102.772   2.890
ATOM   2474 H13S POPGX  28     389.314 103.952   3.941
ATOM   2475 C214 POPGX  28     388.130 104.770   2.166
ATOM   2476 H14R POPGX  28     388.188 105.812   2.543
ATOM   2477 H14S POPGX  28     387.084 104.552   1.863
ATOM   2478 C215 POPGX  28     388.989 104.457   0.937
ATOM   2479 H15R POPGX  28     388.643 103.515   0.462
ATOM   2480 H15S POPGX  28     390.051 104.452   1.261
ATOM   2481 C216 POPGX  28     388.903 105.663  -0.050
ATOM   2482 H16R POPGX  28     389.438 106.560   0.332
ATOM   2483 H16S POPGX  28     387.827 105.901  -0.189
ATOM   2484 C217 POPGX  28     389.495 105.335  -1.387
ATOM   2485 H17R POPGX  28     390.457 104.782  -1.313
ATOM   2486 H17S POPGX  28     389.833 106.277  -1.869
ATOM   2487 C218 POPGX  28     388.570 104.674  -2.381
ATOM   2488 H18R POPGX  28     387.693 105.294  -2.670
ATOM   2489 H18S POPGX  28     388.269 103.684  -1.980
ATOM   2490 H18T POPGX  28     389.069 104.543  -3.365
ATOM   2491  C33 POPGX  28     389.061 107.260  16.643
ATOM   2492  H3X POPGX  28     387.959 107.163  16.748
ATOM   2493  H3Y POPGX  28     389.443 106.317  16.198
ATOM   2494  C34 POPGX  28     389.452 108.395  15.683
ATOM   2495  H4X POPGX  28     390.550 108.557  15.654
ATOM   2496  H4Y POPGX  28     388.997 109.359  15.996
ATOM   2497  C35 POPGX  28     388.985 108.066  14.287
ATOM   2498  H5X POPGX  28     387.910 107.807  14.407
ATOM   2499  H5Y POPGX  28     389.530 107.133  14.026
ATOM   2500  C36 POPGX  28     389.122 109.079  13.170
ATOM   2501  H6X POPGX  28     390.162 109.467  13.226
ATOM   2502  H6Y POPGX  28     388.421 109.929  13.313
ATOM   2503  C37 POPGX  28     388.904 108.518  11.728
ATOM   2504  H7X POPGX  28     388.016 107.853  11.666
ATOM   2505  H7Y POPGX  28     389.804 107.965  11.385
ATOM   2506  C38 POPGX  28     388.608 109.627  10.657
ATOM   2507  H8X POPGX  28     389.106 110.541  11.042
ATOM   2508  H8Y POPGX  28     387.557 109.974  10.558
ATOM   2509  C39 POPGX  28     389.118 109.211   9.288
ATOM   2510  H9X POPGX  28     388.534 108.347   8.908
ATOM   2511  H9Y POPGX  28     390.165 108.864   9.426
ATOM   2512 C310 POPGX  28     389.215 110.301   8.204
ATOM   2513 H10X POPGX  28     390.173 110.168   7.658
ATOM   2514 H10Y POPGX  28     389.312 111.350   8.562
ATOM   2515 C311 POPGX  28     388.037 110.283   7.231
ATOM   2516 H11X POPGX  28     388.078 111.259   6.701
ATOM   2517 H11Y POPGX  28     387.030 110.292   7.702
ATOM   2518 C312 POPGX  28     388.149 109.107   6.303
ATOM   2519 H12X POPGX  28     387.784 108.257   6.919
ATOM   2520 H12Y POPGX  28     389.219 108.904   6.082
ATOM   2521 C313 POPGX  28     387.230 109.188   5.042
ATOM   2522 H13X POPGX  28     386.206 109.537   5.293
ATOM   2523 H13Y POPGX  28     387.123 108.143   4.683
ATOM   2524 C314 POPGX  28     387.830 110.009   3.856
ATOM   2525 H14X POPGX  28     388.860 109.596   3.791
ATOM   2526 H14Y POPGX  28     387.933 111.053   4.222
ATOM   2527 C315 POPGX  28     386.867 110.116   2.686
ATOM   2528 H15X POPGX  28     386.979 111.080   2.145
ATOM   2529 H15Y POPGX  28     385.876 110.064   3.189
ATOM   2530 C316 POPGX  28     387.041 108.926   1.687
ATOM   2531 H16X POPGX  28     386.649 107.959   2.069
ATOM   2532 H16Y POPGX  28     388.135 108.747   1.627
ATOM   2533 H16Z POPGX  28     386.589 109.116   0.690
ATOM   2534   C3 CHL1X  29     382.926 107.503 -16.714
ATOM   2535   O3 CHL1X  29     382.353 108.259 -17.749
ATOM   2536  H3' CHL1X  29     381.477 107.870 -17.792
ATOM   2537   H3 CHL1X  29     383.470 106.638 -17.154
ATOM   2538   C4 CHL1X  29     381.766 107.029 -15.824
ATOM   2539  H4A CHL1X  29     381.137 107.929 -15.653
ATOM   2540  H4B CHL1X  29     381.058 106.393 -16.398
ATOM   2541   C5 CHL1X  29     382.222 106.411 -14.523
ATOM   2542   C6 CHL1X  29     381.811 105.173 -14.255
ATOM   2543   H6 CHL1X  29     381.138 104.748 -15.015
ATOM   2544   C7 CHL1X  29     382.202 104.379 -13.002
ATOM   2545  H7A CHL1X  29     381.218 103.993 -12.660
ATOM   2546  H7B CHL1X  29     382.777 103.463 -13.261
ATOM   2547   C8 CHL1X  29     382.742 105.289 -11.847
ATOM   2548   H8 CHL1X  29     381.830 105.836 -11.527
ATOM   2549  C14 CHL1X  29     383.341 104.545 -10.689
ATOM   2550  H14 CHL1X  29     384.145 103.888 -11.081
ATOM   2551  C15 CHL1X  29     382.297 103.537  -9.968
ATOM   2552 H15A CHL1X  29     381.389 104.150  -9.788
ATOM   2553 H15B CHL1X  29     382.030 102.745 -10.700
ATOM   2554  C16 CHL1X  29     383.011 103.259  -8.677
ATOM   2555 H16A CHL1X  29     382.250 103.421  -7.883
ATOM   2556 H16B CHL1X  29     383.398 102.218  -8.644
ATOM   2557  C17 CHL1X  29     384.234 104.248  -8.567
ATOM   2558  H17 CHL1X  29     385.100 103.697  -8.992
ATOM   2559  C13 CHL1X  29     383.932 105.406  -9.570
ATOM   2560  C18 CHL1X  29     382.867 106.341  -8.942
ATOM   2561 H18A CHL1X  29     381.948 105.779  -8.674
ATOM   2562 H18B CHL1X  29     383.304 106.835  -8.047
ATOM   2563 H18C CHL1X  29     382.542 107.197  -9.572
ATOM   2564  C12 CHL1X  29     385.051 106.245 -10.216
ATOM   2565 H12A CHL1X  29     385.443 106.915  -9.422
ATOM   2566 H12B CHL1X  29     385.896 105.613 -10.562
ATOM   2567  C11 CHL1X  29     384.594 107.110 -11.420
ATOM   2568 H11A CHL1X  29     383.921 107.891 -11.007
ATOM   2569 H11B CHL1X  29     385.455 107.626 -11.896
ATOM   2570   C9 CHL1X  29     383.777 106.258 -12.503
ATOM   2571   H9 CHL1X  29     384.523 105.663 -13.072
ATOM   2572  C10 CHL1X  29     383.159 107.163 -13.617
ATOM   2573  C19 CHL1X  29     382.280 108.307 -12.952
ATOM   2574 H19A CHL1X  29     382.903 109.198 -12.726
ATOM   2575 H19B CHL1X  29     381.572 108.725 -13.698
ATOM   2576 H19C CHL1X  29     381.665 108.021 -12.071
ATOM   2577   C1 CHL1X  29     384.259 107.794 -14.514
ATOM   2578  H1A CHL1X  29     384.837 108.551 -13.941
ATOM   2579  H1B CHL1X  29     385.002 106.985 -14.676
ATOM   2580   C2 CHL1X  29     383.849 108.426 -15.827
ATOM   2581  H2A CHL1X  29     384.706 108.695 -16.482
ATOM   2582  H2B CHL1X  29     383.226 109.296 -15.529
ATOM   2583  C20 CHL1X  29     384.580 104.591  -7.065
ATOM   2584  H20 CHL1X  29     383.853 105.374  -6.759
ATOM   2585  C21 CHL1X  29     385.976 105.255  -6.912
ATOM   2586 H21A CHL1X  29     386.556 104.440  -7.395
ATOM   2587 H21B CHL1X  29     386.174 105.356  -5.823
ATOM   2588 H21C CHL1X  29     386.044 106.231  -7.440
ATOM   2589  C22 CHL1X  29     384.402 103.381  -6.078
ATOM   2590 H22A CHL1X  29     383.499 102.770  -6.292
ATOM   2591 H22B CHL1X  29     385.347 102.827  -6.266
ATOM   2592  C23 CHL1X  29     384.234 103.694  -4.587
ATOM   2593 H23A CHL1X  29     385.019 104.435  -4.321
ATOM   2594 H23B CHL1X  29     383.282 104.244  -4.427
ATOM   2595  C24 CHL1X  29     384.183 102.470  -3.664
ATOM   2596 H24A CHL1X  29     383.329 101.839  -3.989
ATOM   2597 H24B CHL1X  29     385.096 101.838  -3.674
ATOM   2598  C25 CHL1X  29     384.065 102.875  -2.165
ATOM   2599  H25 CHL1X  29     384.638 103.814  -2.009
ATOM   2600  C26 CHL1X  29     382.566 103.225  -1.768
ATOM   2601 H26A CHL1X  29     381.868 102.361  -1.784
ATOM   2602 H26B CHL1X  29     382.590 103.549  -0.706
ATOM   2603 H26C CHL1X  29     382.086 103.986  -2.418
ATOM   2604  C27 CHL1X  29     384.621 101.703  -1.265
ATOM   2605 H27A CHL1X  29     384.418 101.937  -0.198
ATOM   2606 H27B CHL1X  29     384.116 100.773  -1.604
ATOM   2607 H27C CHL1X  29     385.687 101.681  -1.581
ATOM   2608   C3 CHL1X  30     392.068 101.237 -15.850
ATOM   2609   O3 CHL1X  30     391.697 101.275 -17.207
ATOM   2610  H3' CHL1X  30     390.870 101.758 -17.268
ATOM   2611   H3 CHL1X  30     393.134 100.926 -15.845
ATOM   2612   C4 CHL1X  30     391.114 100.320 -15.145
ATOM   2613  H4A CHL1X  30     390.110 100.728 -15.392
ATOM   2614  H4B CHL1X  30     391.196  99.343 -15.666
ATOM   2615   C5 CHL1X  30     391.569 100.343 -13.685
ATOM   2616   C6 CHL1X  30     391.842  99.161 -13.135
ATOM   2617   H6 CHL1X  30     391.739  98.211 -13.681
ATOM   2618   C7 CHL1X  30     392.146  99.075 -11.676
ATOM   2619  H7A CHL1X  30     391.649  98.160 -11.286
ATOM   2620  H7B CHL1X  30     393.235  98.979 -11.477
ATOM   2621   C8 CHL1X  30     391.853 100.291 -10.898
ATOM   2622   H8 CHL1X  30     390.771 100.456 -10.710
ATOM   2623  C14 CHL1X  30     392.557 100.271  -9.575
ATOM   2624  H14 CHL1X  30     393.612 100.309  -9.923
ATOM   2625  C15 CHL1X  30     392.369  99.016  -8.748
ATOM   2626 H15A CHL1X  30     391.331  98.621  -8.741
ATOM   2627 H15B CHL1X  30     392.943  98.223  -9.275
ATOM   2628  C16 CHL1X  30     392.864  99.314  -7.292
ATOM   2629 H16A CHL1X  30     392.014  99.147  -6.596
ATOM   2630 H16B CHL1X  30     393.739  98.673  -7.050
ATOM   2631  C17 CHL1X  30     393.126 100.876  -7.317
ATOM   2632  H17 CHL1X  30     394.188 101.087  -7.566
ATOM   2633  C13 CHL1X  30     392.324 101.428  -8.615
ATOM   2634  C18 CHL1X  30     390.842 101.546  -8.075
ATOM   2635 H18A CHL1X  30     390.080 101.963  -8.767
ATOM   2636 H18B CHL1X  30     390.486 100.552  -7.729
ATOM   2637 H18C CHL1X  30     390.915 102.307  -7.269
ATOM   2638  C12 CHL1X  30     392.914 102.602  -9.347
ATOM   2639 H12A CHL1X  30     392.714 103.521  -8.755
ATOM   2640 H12B CHL1X  30     394.003 102.386  -9.389
ATOM   2641  C11 CHL1X  30     392.372 102.835 -10.751
ATOM   2642 H11A CHL1X  30     391.345 103.221 -10.575
ATOM   2643 H11B CHL1X  30     392.912 103.628 -11.311
ATOM   2644   C9 CHL1X  30     392.311 101.584 -11.612
ATOM   2645   H9 CHL1X  30     393.383 101.371 -11.818
ATOM   2646  C10 CHL1X  30     391.609 101.703 -12.965
ATOM   2647  C19 CHL1X  30     390.144 102.100 -12.832
ATOM   2648 H19A CHL1X  30     389.984 102.986 -12.181
ATOM   2649 H19B CHL1X  30     389.804 102.365 -13.856
ATOM   2650 H19C CHL1X  30     389.634 101.232 -12.362
ATOM   2651   C1 CHL1X  30     392.394 102.748 -13.843
ATOM   2652  H1A CHL1X  30     392.033 103.757 -13.552
ATOM   2653  H1B CHL1X  30     393.500 102.645 -13.799
ATOM   2654   C2 CHL1X  30     392.083 102.673 -15.368
ATOM   2655  H2A CHL1X  30     392.921 103.252 -15.810
ATOM   2656  H2B CHL1X  30     391.113 103.193 -15.515
ATOM   2657  C20 CHL1X  30     392.988 101.528  -5.894
ATOM   2658  H20 CHL1X  30     391.953 101.500  -5.493
ATOM   2659  C21 CHL1X  30     393.409 103.023  -6.019
ATOM   2660 H21A CHL1X  30     393.186 103.485  -5.034
ATOM   2661 H21B CHL1X  30     392.618 103.389  -6.708
ATOM   2662 H21C CHL1X  30     394.420 103.040  -6.480
ATOM   2663  C22 CHL1X  30     394.018 100.829  -4.962
ATOM   2664 H22A CHL1X  30     393.891  99.744  -5.166
ATOM   2665 H22B CHL1X  30     395.063 101.091  -5.235
ATOM   2666  C23 CHL1X  30     393.645 101.014  -3.494
ATOM   2667 H23A CHL1X  30     393.959 102.069  -3.341
ATOM   2668 H23B CHL1X  30     392.560 100.793  -3.394
ATOM   2669  C24 CHL1X  30     394.455 100.072  -2.524
ATOM   2670 H24A CHL1X  30     393.950  99.807  -1.571
ATOM   2671 H24B CHL1X  30     394.375  99.117  -3.085
ATOM   2672  C25 CHL1X  30     395.967 100.335  -2.433
ATOM   2673  H25 CHL1X  30     396.283 100.720  -3.426
ATOM   2674  C26 CHL1X  30     396.310 101.387  -1.335
ATOM   2675 H26A CHL1X  30     395.676 102.238  -1.664
ATOM   2676 H26B CHL1X  30     396.041 101.070  -0.305
ATOM   2677 H26C CHL1X  30     397.371 101.719  -1.335
ATOM   2678  C27 CHL1X  30     396.829  99.138  -2.100
ATOM   2679 H27A CHL1X  30     397.908  99.363  -1.957
ATOM   2680 H27B CHL1X  30     396.407  98.779  -1.137
ATOM   2681 H27C CHL1X  30     396.740  98.299  -2.823
ATOM   2682    N POPEX  31     390.616 108.731 -26.141
ATOM   2683  HN1 POPEX  31     390.468 108.459 -27.134
ATOM   2684  HN2 POPEX  31     390.901 109.719 -25.986
ATOM   2685  HN3 POPEX  31     391.448 108.204 -25.805
ATOM   2686  C12 POPEX  31     389.399 108.191 -25.420
ATOM   2687 H12A POPEX  31     389.118 107.119 -25.501
ATOM   2688 H12B POPEX  31     388.578 108.925 -25.571
ATOM   2689  C11 POPEX  31     389.651 108.221 -23.878
ATOM   2690 H11A POPEX  31     390.385 107.480 -23.496
ATOM   2691 H11B POPEX  31     388.649 107.891 -23.528
ATOM   2692    P POPEX  31     388.817 110.598 -23.124
ATOM   2693  O13 POPEX  31     387.753 110.434 -24.118
ATOM   2694  O14 POPEX  31     389.560 111.858 -23.130
ATOM   2695  O11 POPEX  31     388.332 110.360 -21.661
ATOM   2696  O12 POPEX  31     389.946 109.512 -23.368
ATOM   2697   C1 POPEX  31     389.210 110.109 -20.586
ATOM   2698   HA POPEX  31     388.665 110.591 -19.747
ATOM   2699   HB POPEX  31     390.230 110.538 -20.693
ATOM   2700   C2 POPEX  31     389.413 108.623 -20.301
ATOM   2701   HS POPEX  31     390.080 108.274 -21.118
ATOM   2702  O21 POPEX  31     388.098 108.013 -20.404
ATOM   2703  C21 POPEX  31     388.162 106.727 -20.412
ATOM   2704  O22 POPEX  31     389.198 106.072 -20.410
ATOM   2705  C22 POPEX  31     386.743 106.093 -20.526
ATOM   2706  H2R POPEX  31     386.978 105.022 -20.699
ATOM   2707  H2S POPEX  31     386.224 106.504 -21.419
ATOM   2708   C3 POPEX  31     390.110 108.464 -18.850
ATOM   2709   HX POPEX  31     391.153 108.824 -18.969
ATOM   2710   HY POPEX  31     390.234 107.398 -18.562
ATOM   2711  O31 POPEX  31     389.347 109.052 -17.763
ATOM   2712  C31 POPEX  31     389.926 109.941 -16.977
ATOM   2713  O32 POPEX  31     391.027 110.454 -17.242
ATOM   2714  C32 POPEX  31     388.911 110.246 -15.854
ATOM   2715  H2X POPEX  31     388.408 109.266 -15.710
ATOM   2716  H2Y POPEX  31     388.215 110.961 -16.344
ATOM   2717  C23 POPEX  31     385.901 106.274 -19.221
ATOM   2718  H3R POPEX  31     384.872 105.925 -19.456
ATOM   2719  H3S POPEX  31     385.695 107.327 -18.930
ATOM   2720  C24 POPEX  31     386.389 105.679 -17.957
ATOM   2721  H4R POPEX  31     386.826 104.684 -18.183
ATOM   2722  H4S POPEX  31     385.457 105.501 -17.376
ATOM   2723  C25 POPEX  31     387.453 106.438 -17.167
ATOM   2724  H5R POPEX  31     387.219 107.524 -17.147
ATOM   2725  H5S POPEX  31     388.441 106.341 -17.666
ATOM   2726  C26 POPEX  31     387.701 105.746 -15.781
ATOM   2727  H6R POPEX  31     387.966 104.710 -16.077
ATOM   2728  H6S POPEX  31     386.786 105.681 -15.155
ATOM   2729  C27 POPEX  31     388.811 106.404 -14.960
ATOM   2730  H7R POPEX  31     388.493 107.408 -14.605
ATOM   2731  H7S POPEX  31     389.657 106.567 -15.662
ATOM   2732  C28 POPEX  31     389.136 105.621 -13.684
ATOM   2733  H8R POPEX  31     389.283 104.581 -14.045
ATOM   2734  H8S POPEX  31     388.290 105.585 -12.966
ATOM   2735  C29 POPEX  31     390.398 106.045 -13.006
ATOM   2736  H91 POPEX  31     391.326 106.149 -13.587
ATOM   2737 C210 POPEX  31     390.474 106.545 -11.779
ATOM   2738 H101 POPEX  31     391.458 106.776 -11.345
ATOM   2739 C211 POPEX  31     389.428 106.560 -10.743
ATOM   2740 H11R POPEX  31     388.896 105.591 -10.634
ATOM   2741 H11S POPEX  31     388.684 107.341 -11.002
ATOM   2742 C212 POPEX  31     390.052 106.838  -9.371
ATOM   2743 H12R POPEX  31     389.232 107.218  -8.726
ATOM   2744 H12S POPEX  31     390.781 107.662  -9.528
ATOM   2745 C213 POPEX  31     390.723 105.652  -8.714
ATOM   2746 H13R POPEX  31     391.470 105.390  -9.493
ATOM   2747 H13S POPEX  31     390.071 104.760  -8.598
ATOM   2748 C214 POPEX  31     391.238 106.158  -7.323
ATOM   2749 H14R POPEX  31     391.523 107.227  -7.419
ATOM   2750 H14S POPEX  31     392.179 105.596  -7.143
ATOM   2751 C215 POPEX  31     390.313 105.910  -6.092
ATOM   2752 H15R POPEX  31     390.149 104.812  -6.033
ATOM   2753 H15S POPEX  31     389.337 106.340  -6.403
ATOM   2754 C216 POPEX  31     390.844 106.487  -4.788
ATOM   2755 H16R POPEX  31     391.809 105.997  -4.531
ATOM   2756 H16S POPEX  31     390.090 106.263  -4.004
ATOM   2757 C217 POPEX  31     390.994 107.978  -4.882
ATOM   2758 H17R POPEX  31     390.099 108.429  -5.361
ATOM   2759 H17S POPEX  31     391.881 108.371  -5.423
ATOM   2760 C218 POPEX  31     390.994 108.528  -3.485
ATOM   2761 H18R POPEX  31     391.873 108.135  -2.934
ATOM   2762 H18S POPEX  31     390.118 108.281  -2.847
ATOM   2763 H18T POPEX  31     391.025 109.630  -3.622
ATOM   2764  C33 POPEX  31     389.567 110.482 -14.484
ATOM   2765  H3X POPEX  31     390.212 111.385 -14.534
ATOM   2766  H3Y POPEX  31     390.344 109.695 -14.378
ATOM   2767  C34 POPEX  31     388.538 110.400 -13.305
ATOM   2768  H4X POPEX  31     387.929 109.480 -13.445
ATOM   2769  H4Y POPEX  31     387.762 111.195 -13.351
ATOM   2770  C35 POPEX  31     389.156 110.517 -11.964
ATOM   2771  H5X POPEX  31     389.557 111.552 -11.917
ATOM   2772  H5Y POPEX  31     389.949 109.746 -11.859
ATOM   2773  C36 POPEX  31     388.110 110.409 -10.815
ATOM   2774  H6X POPEX  31     387.595 109.425 -10.868
ATOM   2775  H6Y POPEX  31     387.459 111.310 -10.809
ATOM   2776  C37 POPEX  31     388.817 110.405  -9.429
ATOM   2777  H7X POPEX  31     389.469 111.292  -9.269
ATOM   2778  H7Y POPEX  31     389.514 109.540  -9.474
ATOM   2779  C38 POPEX  31     387.846 110.266  -8.249
ATOM   2780  H8X POPEX  31     387.080 109.476  -8.402
ATOM   2781  H8Y POPEX  31     387.271 111.207  -8.114
ATOM   2782  C39 POPEX  31     388.556 109.856  -7.013
ATOM   2783  H9X POPEX  31     389.390 110.553  -6.780
ATOM   2784  H9Y POPEX  31     388.919 108.824  -7.203
ATOM   2785 C310 POPEX  31     387.762 109.820  -5.768
ATOM   2786 H10X POPEX  31     387.154 110.742  -5.659
ATOM   2787 H10Y POPEX  31     388.430 109.827  -4.880
ATOM   2788 C311 POPEX  31     386.676 108.693  -5.704
ATOM   2789 H11X POPEX  31     387.093 107.689  -5.935
ATOM   2790 H11Y POPEX  31     385.908 108.832  -6.493
ATOM   2791 C312 POPEX  31     386.028 108.423  -4.287
ATOM   2792 H12X POPEX  31     386.812 108.222  -3.525
ATOM   2793 H12Y POPEX  31     385.342 107.551  -4.295
ATOM   2794 C313 POPEX  31     385.260 109.604  -3.692
ATOM   2795 H13X POPEX  31     384.325 109.841  -4.244
ATOM   2796 H13Y POPEX  31     385.853 110.540  -3.763
ATOM   2797 C314 POPEX  31     385.073 109.297  -2.160
ATOM   2798 H14X POPEX  31     386.023 109.467  -1.609
ATOM   2799 H14Y POPEX  31     384.694 108.263  -2.007
ATOM   2800 C315 POPEX  31     384.009 110.259  -1.538
ATOM   2801 H15X POPEX  31     383.078 110.045  -2.104
ATOM   2802 H15Y POPEX  31     384.315 111.301  -1.779
ATOM   2803 C316 POPEX  31     383.595 110.065  -0.047
ATOM   2804 H16X POPEX  31     383.183 109.042   0.090
ATOM   2805 H16Y POPEX  31     384.532 110.233   0.526
ATOM   2806 H16Z POPEX  31     382.892 110.849   0.307
ATOM   2807   C3 CHL1X  32     115.040 490.216  17.962
ATOM   2808   O3 CHL1X  32     115.284 490.117  19.305
ATOM   2809  H3' CHL1X  32     114.696 490.761  19.705
ATOM   2810   H3 CHL1X  32     114.654 491.240  17.778
ATOM   2811   C4 CHL1X  32     114.028 489.123  17.550
ATOM   2812  H4A CHL1X  32     114.493 488.161  17.854
ATOM   2813  H4B CHL1X  32     113.147 489.459  18.138
ATOM   2814   C5 CHL1X  32     113.844 489.124  16.043
ATOM   2815   C6 CHL1X  32     112.575 489.290  15.556
ATOM   2816   H6 CHL1X  32     111.742 489.313  16.271
ATOM   2817   C7 CHL1X  32     112.174 489.319  14.092
ATOM   2818  H7A CHL1X  32     111.248 488.721  13.956
ATOM   2819  H7B CHL1X  32     111.840 490.337  13.794
ATOM   2820   C8 CHL1X  32     113.383 488.818  13.156
ATOM   2821   H8 CHL1X  32     113.261 487.714  13.162
ATOM   2822  C14 CHL1X  32     113.184 489.343  11.723
ATOM   2823  H14 CHL1X  32     113.363 490.431  11.867
ATOM   2824  C15 CHL1X  32     111.809 489.237  11.112
ATOM   2825 H15A CHL1X  32     111.269 488.284  11.303
ATOM   2826 H15B CHL1X  32     111.145 490.067  11.435
ATOM   2827  C16 CHL1X  32     112.072 489.378   9.643
ATOM   2828 H16A CHL1X  32     111.617 488.492   9.151
ATOM   2829 H16B CHL1X  32     111.503 490.282   9.337
ATOM   2830  C17 CHL1X  32     113.598 489.574   9.399
ATOM   2831  H17 CHL1X  32     113.764 490.659   9.571
ATOM   2832  C13 CHL1X  32     114.140 488.969  10.645
ATOM   2833  C18 CHL1X  32     114.066 487.444  10.504
ATOM   2834 H18A CHL1X  32     113.126 486.999  10.111
ATOM   2835 H18B CHL1X  32     114.879 487.084   9.840
ATOM   2836 H18C CHL1X  32     114.198 486.900  11.464
ATOM   2837  C12 CHL1X  32     115.514 489.327  11.107
ATOM   2838 H12A CHL1X  32     116.232 488.885  10.384
ATOM   2839 H12B CHL1X  32     115.490 490.425  10.942
ATOM   2840  C11 CHL1X  32     115.852 489.086  12.554
ATOM   2841 H11A CHL1X  32     116.012 487.986  12.534
ATOM   2842 H11B CHL1X  32     116.820 489.552  12.834
ATOM   2843   C9 CHL1X  32     114.714 489.387  13.613
ATOM   2844   H9 CHL1X  32     114.669 490.495  13.532
ATOM   2845  C10 CHL1X  32     115.083 489.091  15.154
ATOM   2846  C19 CHL1X  32     115.578 487.681  15.192
ATOM   2847 H19A CHL1X  32     114.785 486.937  14.968
ATOM   2848 H19B CHL1X  32     116.483 487.617  14.551
ATOM   2849 H19C CHL1X  32     115.903 487.442  16.227
ATOM   2850   C1 CHL1X  32     116.153 490.120  15.756
ATOM   2851  H1A CHL1X  32     117.113 490.075  15.199
ATOM   2852  H1B CHL1X  32     115.756 491.155  15.677
ATOM   2853   C2 CHL1X  32     116.419 489.916  17.226
ATOM   2854  H2A CHL1X  32     117.197 490.666  17.483
ATOM   2855  H2B CHL1X  32     116.945 488.975  17.494
ATOM   2856  C20 CHL1X  32     114.158 489.196   7.955
ATOM   2857  H20 CHL1X  32     114.290 488.112   7.760
ATOM   2858  C21 CHL1X  32     115.513 489.894   7.733
ATOM   2859 H21A CHL1X  32     115.912 489.751   6.706
ATOM   2860 H21B CHL1X  32     116.275 489.597   8.485
ATOM   2861 H21C CHL1X  32     115.350 490.991   7.808
ATOM   2862  C22 CHL1X  32     113.188 489.745   6.891
ATOM   2863 H22A CHL1X  32     112.182 489.274   6.939
ATOM   2864 H22B CHL1X  32     113.083 490.834   7.087
ATOM   2865  C23 CHL1X  32     113.635 489.481   5.412
ATOM   2866 H23A CHL1X  32     114.410 490.201   5.072
ATOM   2867 H23B CHL1X  32     113.839 488.390   5.375
ATOM   2868  C24 CHL1X  32     112.523 489.634   4.323
ATOM   2869 H24A CHL1X  32     111.704 488.937   4.604
ATOM   2870 H24B CHL1X  32     112.255 490.707   4.426
ATOM   2871  C25 CHL1X  32     112.990 489.379   2.855
ATOM   2872  H25 CHL1X  32     112.201 489.723   2.153
ATOM   2873  C26 CHL1X  32     114.204 490.217   2.572
ATOM   2874 H26A CHL1X  32     114.589 490.103   1.537
ATOM   2875 H26B CHL1X  32     114.004 491.278   2.834
ATOM   2876 H26C CHL1X  32     115.114 489.993   3.169
ATOM   2877  C27 CHL1X  32     113.143 487.902   2.584
ATOM   2878 H27A CHL1X  32     112.377 487.162   2.902
ATOM   2879 H27B CHL1X  32     113.440 487.754   1.524
ATOM   2880 H27C CHL1X  32     114.057 487.550   3.110
ATOM   2881   C3 CHL1X  33     104.432 499.411  21.552
ATOM   2882   O3 CHL1X  33     104.132 499.346  22.951
ATOM   2883  H3' CHL1X  33     104.870 499.717  23.439
ATOM   2884   H3 CHL1X  33     104.930 500.382  21.350
ATOM   2885   C4 CHL1X  33     103.164 499.311  20.752
ATOM   2886  H4A CHL1X  33     102.682 498.334  20.975
ATOM   2887  H4B CHL1X  33     102.474 500.124  21.065
ATOM   2888   C5 CHL1X  33     103.447 499.397  19.269
ATOM   2889   C6 CHL1X  33     102.828 500.299  18.477
ATOM   2890   H6 CHL1X  33     102.070 500.940  18.951
ATOM   2891   C7 CHL1X  33     103.039 500.358  16.985
ATOM   2892  H7A CHL1X  33     102.039 500.531  16.533
ATOM   2893  H7B CHL1X  33     103.643 501.239  16.682
ATOM   2894   C8 CHL1X  33     103.641 499.114  16.416
ATOM   2895   H8 CHL1X  33     102.943 498.251  16.387
ATOM   2896  C14 CHL1X  33     104.111 499.339  14.940
ATOM   2897  H14 CHL1X  33     104.750 500.248  14.935
ATOM   2898  C15 CHL1X  33     103.030 499.744  13.995
ATOM   2899 H15A CHL1X  33     102.156 499.065  14.090
ATOM   2900 H15B CHL1X  33     102.615 500.766  14.136
ATOM   2901  C16 CHL1X  33     103.749 499.716  12.645
ATOM   2902 H16A CHL1X  33     103.128 499.153  11.916
ATOM   2903 H16B CHL1X  33     103.969 500.691  12.159
ATOM   2904  C17 CHL1X  33     105.024 498.822  12.882
ATOM   2905  H17 CHL1X  33     105.881 499.523  12.970
ATOM   2906  C13 CHL1X  33     104.834 498.146  14.293
ATOM   2907  C18 CHL1X  33     103.837 496.915  14.292
ATOM   2908 H18A CHL1X  33     103.455 496.732  15.319
ATOM   2909 H18B CHL1X  33     102.963 497.226  13.679
ATOM   2910 H18C CHL1X  33     104.105 495.898  13.934
ATOM   2911  C12 CHL1X  33     106.121 497.892  15.126
ATOM   2912 H12A CHL1X  33     106.521 496.930  14.742
ATOM   2913 H12B CHL1X  33     106.729 498.794  14.901
ATOM   2914  C11 CHL1X  33     105.697 497.676  16.605
ATOM   2915 H11A CHL1X  33     105.170 496.703  16.703
ATOM   2916 H11B CHL1X  33     106.655 497.435  17.115
ATOM   2917   C9 CHL1X  33     104.875 498.771  17.284
ATOM   2918   H9 CHL1X  33     105.465 499.712  17.276
ATOM   2919  C10 CHL1X  33     104.504 498.453  18.714
ATOM   2920  C19 CHL1X  33     103.925 496.987  18.714
ATOM   2921 H19A CHL1X  33     104.822 496.348  18.862
ATOM   2922 H19B CHL1X  33     103.268 496.734  19.575
ATOM   2923 H19C CHL1X  33     103.328 496.809  17.793
ATOM   2924   C1 CHL1X  33     105.768 498.598  19.676
ATOM   2925  H1A CHL1X  33     106.460 497.754  19.461
ATOM   2926  H1B CHL1X  33     106.155 499.616  19.459
ATOM   2927   C2 CHL1X  33     105.449 498.412  21.144
ATOM   2928  H2A CHL1X  33     106.375 498.635  21.714
ATOM   2929  H2B CHL1X  33     104.959 497.442  21.374
ATOM   2930  C20 CHL1X  33     105.347 497.905  11.646
ATOM   2931  H20 CHL1X  33     104.418 497.296  11.638
ATOM   2932  C21 CHL1X  33     106.493 496.963  11.822
ATOM   2933 H21A CHL1X  33     107.413 497.469  12.186
ATOM   2934 H21B CHL1X  33     106.681 496.443  10.857
ATOM   2935 H21C CHL1X  33     106.218 496.298  12.669
ATOM   2936  C22 CHL1X  33     105.451 498.766  10.366
ATOM   2937 H22A CHL1X  33     104.771 499.644  10.423
ATOM   2938 H22B CHL1X  33     106.490 499.102  10.164
ATOM   2939  C23 CHL1X  33     104.820 498.090   9.068
ATOM   2940 H23A CHL1X  33     105.520 497.283   8.760
ATOM   2941 H23B CHL1X  33     103.849 497.646   9.373
ATOM   2942  C24 CHL1X  33     104.492 499.093   7.938
ATOM   2943 H24A CHL1X  33     103.860 499.958   8.231
ATOM   2944 H24B CHL1X  33     105.473 499.454   7.564
ATOM   2945  C25 CHL1X  33     103.779 498.390   6.707
ATOM   2946  H25 CHL1X  33     104.352 497.466   6.472
ATOM   2947  C26 CHL1X  33     102.347 497.949   7.015
ATOM   2948 H26A CHL1X  33     101.722 498.812   7.332
ATOM   2949 H26B CHL1X  33     101.860 497.327   6.236
ATOM   2950 H26C CHL1X  33     102.312 497.263   7.888
ATOM   2951  C27 CHL1X  33     103.858 499.320   5.522
ATOM   2952 H27A CHL1X  33     103.603 498.780   4.586
ATOM   2953 H27B CHL1X  33     103.172 500.161   5.761
ATOM   2954 H27C CHL1X  33     104.908 499.684   5.496
ATOM   2955    N POPCX  34     120.895 494.912  25.965
ATOM   2956  C12 POPCX  34     119.788 494.225  25.187
ATOM   2957 H12A POPCX  34     118.998 493.905  25.850
ATOM   2958 H12B POPCX  34     120.193 493.288  24.835
ATOM   2959  C13 POPCX  34     121.957 495.435  25.098
ATOM   2960 H13A POPCX  34     121.566 496.279  24.549
ATOM   2961 H13B POPCX  34     122.743 495.754  25.765
ATOM   2962 H13C POPCX  34     122.390 494.709  24.425
ATOM   2963  C14 POPCX  34     121.577 494.030  26.940
ATOM   2964 H14A POPCX  34     120.929 493.827  27.780
ATOM   2965 H14B POPCX  34     121.919 493.129  26.453
ATOM   2966 H14C POPCX  34     122.419 494.519  27.409
ATOM   2967  C15 POPCX  34     120.290 496.077  26.770
ATOM   2968 H15A POPCX  34     119.632 496.668  26.151
ATOM   2969 H15B POPCX  34     121.107 496.676  27.146
ATOM   2970 H15C POPCX  34     119.710 495.753  27.621
ATOM   2971  C11 POPCX  34     119.214 495.007  23.987
ATOM   2972 H11A POPCX  34     118.608 494.166  23.588
ATOM   2973 H11B POPCX  34     119.963 495.341  23.238
ATOM   2974    P POPCX  34     118.096 497.295  23.638
ATOM   2975  O13 POPCX  34     119.144 498.321  23.793
ATOM   2976  O14 POPCX  34     116.720 497.744  23.964
ATOM   2977  O12 POPCX  34     118.498 496.071  24.490
ATOM   2978  O11 POPCX  34     118.147 496.776  22.158
ATOM   2979   C1 POPCX  34     117.309 495.838  21.502
ATOM   2980   HA POPCX  34     116.230 495.863  21.772
ATOM   2981   HB POPCX  34     117.669 494.830  21.800
ATOM   2982   C2 POPCX  34     117.328 495.957  19.964
ATOM   2983   HS POPCX  34     116.441 495.364  19.651
ATOM   2984  O21 POPCX  34     118.552 495.443  19.341
ATOM   2985  C21 POPCX  34     118.585 494.108  19.496
ATOM   2986  O22 POPCX  34     117.636 493.413  19.822
ATOM   2987  C22 POPCX  34     119.926 493.603  19.178
ATOM   2988  H2R POPCX  34     120.128 492.901  20.015
ATOM   2989  H2S POPCX  34     120.740 494.355  19.110
ATOM   2990   C3 POPCX  34     117.075 497.441  19.567
ATOM   2991   HX POPCX  34     117.868 498.164  19.854
ATOM   2992   HY POPCX  34     116.229 497.867  20.147
ATOM   2993  O31 POPCX  34     116.827 497.396  18.223
ATOM   2994  C31 POPCX  34     117.863 497.609  17.289
ATOM   2995  O32 POPCX  34     118.968 498.001  17.696
ATOM   2996  C32 POPCX  34     117.546 496.964  15.960
ATOM   2997  H2X POPCX  34     116.943 496.071  16.231
ATOM   2998  H2Y POPCX  34     118.513 496.587  15.563
ATOM   2999  C23 POPCX  34     119.864 492.808  17.856
ATOM   3000  H3R POPCX  34     119.141 491.966  17.900
ATOM   3001  H3S POPCX  34     120.853 492.372  17.598
ATOM   3002  C24 POPCX  34     119.324 493.761  16.731
ATOM   3003  H4R POPCX  34     120.131 494.480  16.474
ATOM   3004  H4S POPCX  34     118.404 494.264  17.100
ATOM   3005  C25 POPCX  34     119.008 492.978  15.443
ATOM   3006  H5R POPCX  34     118.373 492.120  15.755
ATOM   3007  H5S POPCX  34     120.003 492.645  15.084
ATOM   3008  C26 POPCX  34     118.091 493.755  14.376
ATOM   3009  H6R POPCX  34     118.759 494.538  13.954
ATOM   3010  H6S POPCX  34     117.249 494.273  14.883
ATOM   3011  C27 POPCX  34     117.483 492.862  13.255
ATOM   3012  H7R POPCX  34     116.768 493.521  12.719
ATOM   3013  H7S POPCX  34     116.887 492.039  13.705
ATOM   3014  C28 POPCX  34     118.449 492.221  12.238
ATOM   3015  H8R POPCX  34     118.891 491.268  12.598
ATOM   3016  H8S POPCX  34     119.399 492.794  12.186
ATOM   3017  C29 POPCX  34     117.922 492.132  10.812
ATOM   3018  H91 POPCX  34     117.221 491.309  10.605
ATOM   3019 C210 POPCX  34     118.264 492.934   9.742
ATOM   3020 H101 POPCX  34     117.831 492.715   8.755
ATOM   3021 C211 POPCX  34     119.291 493.993   9.761
ATOM   3022 H11R POPCX  34     119.585 494.341  10.775
ATOM   3023 H11S POPCX  34     118.939 494.870   9.178
ATOM   3024 C212 POPCX  34     120.559 493.554   9.028
ATOM   3025 H12R POPCX  34     121.048 492.595   9.298
ATOM   3026 H12S POPCX  34     121.386 494.259   9.259
ATOM   3027 C213 POPCX  34     120.473 493.764   7.455
ATOM   3028 H13R POPCX  34     119.919 494.695   7.210
ATOM   3029 H13S POPCX  34     119.999 492.860   7.016
ATOM   3030 C214 POPCX  34     121.811 493.876   6.796
ATOM   3031 H14R POPCX  34     122.403 492.979   7.076
ATOM   3032 H14S POPCX  34     122.393 494.796   7.014
ATOM   3033 C215 POPCX  34     121.588 493.836   5.275
ATOM   3034 H15R POPCX  34     120.981 494.708   4.953
ATOM   3035 H15S POPCX  34     121.034 492.903   5.036
ATOM   3036 C216 POPCX  34     122.877 493.908   4.534
ATOM   3037 H16R POPCX  34     123.463 493.013   4.836
ATOM   3038 H16S POPCX  34     123.475 494.821   4.742
ATOM   3039 C217 POPCX  34     122.702 493.972   3.022
ATOM   3040 H17R POPCX  34     122.349 494.991   2.751
ATOM   3041 H17S POPCX  34     121.878 493.259   2.808
ATOM   3042 C218 POPCX  34     123.879 493.592   2.265
ATOM   3043 H18R POPCX  34     123.828 493.554   1.156
ATOM   3044 H18S POPCX  34     124.268 492.601   2.584
ATOM   3045 H18T POPCX  34     124.704 494.287   2.537
ATOM   3046  C33 POPCX  34     116.826 497.909  14.927
ATOM   3047  H3X POPCX  34     117.467 498.816  14.881
ATOM   3048  H3Y POPCX  34     115.802 498.241  15.204
ATOM   3049  C34 POPCX  34     116.776 497.263  13.510
ATOM   3050  H4X POPCX  34     116.215 496.304  13.474
ATOM   3051  H4Y POPCX  34     117.840 497.064  13.260
ATOM   3052  C35 POPCX  34     116.530 498.229  12.320
ATOM   3053  H5X POPCX  34     117.277 499.050  12.345
ATOM   3054  H5Y POPCX  34     115.491 498.614  12.236
ATOM   3055  C36 POPCX  34     116.791 497.503  11.003
ATOM   3056  H6X POPCX  34     115.950 496.806  10.800
ATOM   3057  H6Y POPCX  34     117.717 496.889  11.008
ATOM   3058  C37 POPCX  34     116.891 498.430   9.839
ATOM   3059  H7X POPCX  34     117.804 499.052   9.951
ATOM   3060  H7Y POPCX  34     116.005 499.101   9.879
ATOM   3061  C38 POPCX  34     116.928 497.588   8.555
ATOM   3062  H8X POPCX  34     115.963 497.053   8.429
ATOM   3063  H8Y POPCX  34     117.660 496.757   8.641
ATOM   3064  C39 POPCX  34     117.149 498.332   7.239
ATOM   3065  H9X POPCX  34     118.175 498.758   7.251
ATOM   3066  H9Y POPCX  34     116.364 499.110   7.133
ATOM   3067 C310 POPCX  34     117.242 497.469   5.971
ATOM   3068 H10X POPCX  34     116.196 497.174   5.742
ATOM   3069 H10Y POPCX  34     117.851 496.554   6.136
ATOM   3070 C311 POPCX  34     117.771 498.188   4.752
ATOM   3071 H11X POPCX  34     118.844 498.433   4.896
ATOM   3072 H11Y POPCX  34     117.167 499.091   4.515
ATOM   3073 C312 POPCX  34     117.760 497.283   3.538
ATOM   3074 H12X POPCX  34     118.110 497.956   2.726
ATOM   3075 H12Y POPCX  34     116.716 496.989   3.302
ATOM   3076 C313 POPCX  34     118.795 496.103   3.543
ATOM   3077 H13X POPCX  34     118.425 495.369   4.291
ATOM   3078 H13Y POPCX  34     119.800 496.557   3.681
ATOM   3079 C314 POPCX  34     118.633 495.213   2.233
ATOM   3080 H14X POPCX  34     117.594 494.825   2.163
ATOM   3081 H14Y POPCX  34     119.346 494.371   2.372
ATOM   3082 C315 POPCX  34     119.084 495.894   0.934
ATOM   3083 H15X POPCX  34     120.094 496.358   0.946
ATOM   3084 H15Y POPCX  34     118.372 496.699   0.657
ATOM   3085 C316 POPCX  34     119.099 494.964  -0.303
ATOM   3086 H16X POPCX  34     118.121 494.534  -0.613
ATOM   3087 H16Y POPCX  34     119.721 494.085  -0.028
ATOM   3088 H16Z POPCX  34     119.613 495.477  -1.142
ATOM   3089    N POPCX  35     114.685 494.164  25.093
ATOM   3090  C12 POPCX  35     114.325 492.698  25.159
ATOM   3091 H12A POPCX  35     114.344 492.355  26.183
ATOM   3092 H12B POPCX  35     115.163 492.248  24.647
ATOM   3093  C13 POPCX  35     116.129 494.344  25.208
ATOM   3094 H13A POPCX  35     116.621 493.802  24.413
ATOM   3095 H13B POPCX  35     116.303 495.378  24.952
ATOM   3096 H13C POPCX  35     116.537 494.050  26.163
ATOM   3097  C14 POPCX  35     114.352 494.753  23.742
ATOM   3098 H14A POPCX  35     114.973 494.238  23.024
ATOM   3099 H14B POPCX  35     113.324 494.522  23.506
ATOM   3100 H14C POPCX  35     114.477 495.825  23.695
ATOM   3101  C15 POPCX  35     113.953 495.011  26.139
ATOM   3102 H15A POPCX  35     114.228 494.661  27.123
ATOM   3103 H15B POPCX  35     112.878 494.939  26.069
ATOM   3104 H15C POPCX  35     114.182 496.050  25.955
ATOM   3105  C11 POPCX  35     112.975 492.177  24.454
ATOM   3106 H11A POPCX  35     112.186 492.805  24.922
ATOM   3107 H11B POPCX  35     112.779 491.116  24.716
ATOM   3108    P POPCX  35     113.762 491.056  22.296
ATOM   3109  O13 POPCX  35     113.104 489.728  22.364
ATOM   3110  O14 POPCX  35     115.199 491.178  22.707
ATOM   3111  O12 POPCX  35     112.954 492.166  23.024
ATOM   3112  O11 POPCX  35     113.630 491.605  20.830
ATOM   3113   C1 POPCX  35     114.105 492.899  20.433
ATOM   3114   HA POPCX  35     114.565 492.752  19.433
ATOM   3115   HB POPCX  35     114.891 493.332  21.088
ATOM   3116   C2 POPCX  35     112.891 493.886  20.333
ATOM   3117   HS POPCX  35     112.571 493.985  21.392
ATOM   3118  O21 POPCX  35     111.855 493.191  19.544
ATOM   3119  C21 POPCX  35     110.643 493.587  19.924
ATOM   3120  O22 POPCX  35     110.384 494.458  20.749
ATOM   3121  C22 POPCX  35     109.617 492.928  18.969
ATOM   3122  H2R POPCX  35     109.068 492.063  19.399
ATOM   3123  H2S POPCX  35     110.143 492.513  18.083
ATOM   3124   C3 POPCX  35     113.131 495.254  19.623
ATOM   3125   HX POPCX  35     113.437 496.001  20.386
ATOM   3126   HY POPCX  35     112.216 495.773  19.269
ATOM   3127  O31 POPCX  35     114.055 495.106  18.470
ATOM   3128  C31 POPCX  35     113.503 494.748  17.353
ATOM   3129  O32 POPCX  35     112.362 494.960  16.976
ATOM   3130  C32 POPCX  35     114.592 494.152  16.409
ATOM   3131  H2X POPCX  35     115.165 493.472  17.075
ATOM   3132  H2Y POPCX  35     115.339 494.949  16.199
ATOM   3133  C23 POPCX  35     108.405 493.830  18.564
ATOM   3134  H3R POPCX  35     108.670 494.907  18.633
ATOM   3135  H3S POPCX  35     107.574 493.578  19.259
ATOM   3136  C24 POPCX  35     107.842 493.454  17.175
ATOM   3137  H4R POPCX  35     106.755 493.678  17.111
ATOM   3138  H4S POPCX  35     107.885 492.344  17.126
ATOM   3139  C25 POPCX  35     108.489 494.119  15.960
ATOM   3140  H5R POPCX  35     109.573 493.922  16.097
ATOM   3141  H5S POPCX  35     108.420 495.227  15.991
ATOM   3142  C26 POPCX  35     108.117 493.603  14.641
ATOM   3143  H6R POPCX  35     107.269 494.214  14.260
ATOM   3144  H6S POPCX  35     107.820 492.534  14.584
ATOM   3145  C27 POPCX  35     109.182 493.948  13.552
ATOM   3146  H7R POPCX  35     110.030 493.276  13.801
ATOM   3147  H7S POPCX  35     109.467 495.016  13.661
ATOM   3148  C28 POPCX  35     108.674 493.778  12.089
ATOM   3149  H8R POPCX  35     108.141 494.693  11.750
ATOM   3150  H8S POPCX  35     107.887 493.020  11.884
ATOM   3151  C29 POPCX  35     109.812 493.521  11.092
ATOM   3152  H91 POPCX  35     110.496 492.776  11.525
ATOM   3153 C210 POPCX  35     109.927 493.783   9.757
ATOM   3154 H101 POPCX  35     110.882 493.660   9.226
ATOM   3155 C211 POPCX  35     108.947 494.633   9.021
ATOM   3156 H11R POPCX  35     108.623 495.434   9.720
ATOM   3157 H11S POPCX  35     108.011 494.072   8.808
ATOM   3158 C212 POPCX  35     109.420 495.278   7.696
ATOM   3159 H12R POPCX  35     109.817 494.404   7.136
ATOM   3160 H12S POPCX  35     110.305 495.937   7.828
ATOM   3161 C213 POPCX  35     108.169 495.988   7.051
ATOM   3162 H13R POPCX  35     107.752 496.748   7.746
ATOM   3163 H13S POPCX  35     107.329 495.317   6.769
ATOM   3164 C214 POPCX  35     108.606 496.788   5.773
ATOM   3165 H14R POPCX  35     109.225 496.142   5.114
ATOM   3166 H14S POPCX  35     109.261 497.634   6.075
ATOM   3167 C215 POPCX  35     107.418 497.314   5.003
ATOM   3168 H15R POPCX  35     106.769 496.483   4.651
ATOM   3169 H15S POPCX  35     106.858 497.905   5.759
ATOM   3170 C216 POPCX  35     107.751 498.267   3.800
ATOM   3171 H16R POPCX  35     108.561 497.701   3.292
ATOM   3172 H16S POPCX  35     108.188 499.186   4.245
ATOM   3173 C217 POPCX  35     106.500 498.456   2.929
ATOM   3174 H17R POPCX  35     106.760 499.409   2.419
ATOM   3175 H17S POPCX  35     105.605 498.659   3.556
ATOM   3176 C218 POPCX  35     106.202 497.327   1.934
ATOM   3177 H18R POPCX  35     105.487 497.761   1.203
ATOM   3178 H18S POPCX  35     105.712 496.474   2.450
ATOM   3179 H18T POPCX  35     107.065 497.016   1.307
ATOM   3180  C33 POPCX  35     114.178 493.475  15.100
ATOM   3181  H3X POPCX  35     113.576 492.615  15.461
ATOM   3182  H3Y POPCX  35     115.046 493.021  14.575
ATOM   3183  C34 POPCX  35     113.424 494.449  14.187
ATOM   3184  H4X POPCX  35     114.085 495.310  13.948
ATOM   3185  H4Y POPCX  35     112.500 494.769  14.714
ATOM   3186  C35 POPCX  35     112.922 493.838  12.868
ATOM   3187  H5X POPCX  35     112.001 494.340  12.505
ATOM   3188  H5Y POPCX  35     112.557 492.831  13.167
ATOM   3189  C36 POPCX  35     114.068 493.798  11.784
ATOM   3190  H6X POPCX  35     114.737 492.944  12.028
ATOM   3191  H6Y POPCX  35     114.614 494.754  11.937
ATOM   3192  C37 POPCX  35     113.555 493.702  10.385
ATOM   3193  H7X POPCX  35     112.951 494.607  10.161
ATOM   3194  H7Y POPCX  35     112.919 492.814  10.189
ATOM   3195  C38 POPCX  35     114.671 493.703   9.302
ATOM   3196  H8X POPCX  35     115.227 492.747   9.406
ATOM   3197  H8Y POPCX  35     115.391 494.524   9.511
ATOM   3198  C39 POPCX  35     114.260 493.900   7.794
ATOM   3199  H9X POPCX  35     113.798 494.901   7.663
ATOM   3200  H9Y POPCX  35     113.455 493.152   7.628
ATOM   3201 C310 POPCX  35     115.408 493.789   6.833
ATOM   3202 H10X POPCX  35     115.696 492.722   6.717
ATOM   3203 H10Y POPCX  35     116.295 494.260   7.308
ATOM   3204 C311 POPCX  35     115.138 494.418   5.475
ATOM   3205 H11X POPCX  35     116.078 494.754   4.989
ATOM   3206 H11Y POPCX  35     114.511 495.331   5.554
ATOM   3207 C312 POPCX  35     114.535 493.572   4.454
ATOM   3208 H12X POPCX  35     113.469 493.378   4.698
ATOM   3209 H12Y POPCX  35     115.045 492.585   4.488
ATOM   3210 C313 POPCX  35     114.664 494.090   2.975
ATOM   3211 H13X POPCX  35     114.329 493.281   2.291
ATOM   3212 H13Y POPCX  35     115.768 494.183   2.901
ATOM   3213 C314 POPCX  35     113.864 495.404   2.717
ATOM   3214 H14X POPCX  35     114.033 495.796   1.690
ATOM   3215 H14Y POPCX  35     114.333 496.231   3.289
ATOM   3216 C315 POPCX  35     112.305 495.432   2.887
ATOM   3217 H15X POPCX  35     112.067 495.185   3.943
ATOM   3218 H15Y POPCX  35     111.854 494.679   2.207
ATOM   3219 C316 POPCX  35     111.715 496.805   2.387
ATOM   3220 H16X POPCX  35     112.053 496.905   1.332
ATOM   3221 H16Y POPCX  35     112.073 497.644   3.021
ATOM   3222 H16Z POPCX  35     110.608 496.749   2.463
ATOM   3223   C3 CHL1X  36     119.728 497.774 -14.279
ATOM   3224   O3 CHL1X  36     119.372 497.619 -15.603
ATOM   3225  H3' CHL1X  36     119.261 496.686 -15.800
ATOM   3226   H3 CHL1X  36     120.438 496.937 -14.107
ATOM   3227   C4 CHL1X  36     118.410 497.628 -13.394
ATOM   3228  H4A CHL1X  36     117.722 498.477 -13.595
ATOM   3229  H4B CHL1X  36     117.809 496.716 -13.594
ATOM   3230   C5 CHL1X  36     118.864 497.580 -11.940
ATOM   3231   C6 CHL1X  36     118.594 496.507 -11.146
ATOM   3232   H6 CHL1X  36     118.062 495.661 -11.606
ATOM   3233   C7 CHL1X  36     118.932 496.548  -9.709
ATOM   3234  H7A CHL1X  36     118.132 496.046  -9.123
ATOM   3235  H7B CHL1X  36     119.874 495.976  -9.567
ATOM   3236   C8 CHL1X  36     119.126 497.986  -9.129
ATOM   3237   H8 CHL1X  36     118.190 498.578  -9.043
ATOM   3238  C14 CHL1X  36     119.796 497.993  -7.756
ATOM   3239  H14 CHL1X  36     120.813 497.580  -7.925
ATOM   3240  C15 CHL1X  36     119.111 497.121  -6.743
ATOM   3241 H15A CHL1X  36     118.045 496.878  -6.939
ATOM   3242 H15B CHL1X  36     119.520 496.094  -6.628
ATOM   3243  C16 CHL1X  36     119.256 497.798  -5.365
ATOM   3244 H16A CHL1X  36     118.255 498.216  -5.133
ATOM   3245 H16B CHL1X  36     119.461 497.091  -4.533
ATOM   3246  C17 CHL1X  36     120.280 498.952  -5.730
ATOM   3247  H17 CHL1X  36     121.261 498.430  -5.728
ATOM   3248  C13 CHL1X  36     119.962 499.374  -7.154
ATOM   3249  C18 CHL1X  36     118.661 500.182  -7.162
ATOM   3250 H18A CHL1X  36     117.959 499.938  -6.338
ATOM   3251 H18B CHL1X  36     118.935 501.244  -6.974
ATOM   3252 H18C CHL1X  36     118.089 500.164  -8.114
ATOM   3253  C12 CHL1X  36     121.065 499.896  -7.962
ATOM   3254 H12A CHL1X  36     121.268 500.885  -7.497
ATOM   3255 H12B CHL1X  36     121.962 499.253  -7.831
ATOM   3256  C11 CHL1X  36     120.685 500.006  -9.433
ATOM   3257 H11A CHL1X  36     119.891 500.782  -9.460
ATOM   3258 H11B CHL1X  36     121.626 500.280  -9.955
ATOM   3259   C9 CHL1X  36     120.187 498.689 -10.038
ATOM   3260   H9 CHL1X  36     121.054 497.994 -10.027
ATOM   3261  C10 CHL1X  36     119.633 498.820 -11.464
ATOM   3262  C19 CHL1X  36     118.717 500.112 -11.478
ATOM   3263 H19A CHL1X  36     118.116 500.347 -12.382
ATOM   3264 H19B CHL1X  36     118.019 500.026 -10.618
ATOM   3265 H19C CHL1X  36     119.301 501.052 -11.378
ATOM   3266   C1 CHL1X  36     120.829 499.120 -12.480
ATOM   3267  H1A CHL1X  36     121.264 500.129 -12.320
ATOM   3268  H1B CHL1X  36     121.631 498.362 -12.351
ATOM   3269   C2 CHL1X  36     120.395 499.069 -13.937
ATOM   3270  H2A CHL1X  36     121.175 499.247 -14.707
ATOM   3271  H2B CHL1X  36     119.698 499.924 -14.064
ATOM   3272  C20 CHL1X  36     120.270 500.031  -4.661
ATOM   3273  H20 CHL1X  36     119.231 500.422  -4.684
ATOM   3274  C21 CHL1X  36     121.242 501.202  -4.893
ATOM   3275 H21A CHL1X  36     121.284 501.942  -4.066
ATOM   3276 H21B CHL1X  36     120.883 501.800  -5.758
ATOM   3277 H21C CHL1X  36     122.307 500.938  -5.068
ATOM   3278  C22 CHL1X  36     120.525 499.318  -3.327
ATOM   3279 H22A CHL1X  36     120.097 499.946  -2.516
ATOM   3280 H22B CHL1X  36     119.955 498.384  -3.135
ATOM   3281  C23 CHL1X  36     122.070 499.076  -3.151
ATOM   3282 H23A CHL1X  36     122.517 498.929  -4.159
ATOM   3283 H23B CHL1X  36     122.511 499.995  -2.706
ATOM   3284  C24 CHL1X  36     122.468 497.799  -2.423
ATOM   3285 H24A CHL1X  36     121.682 497.388  -1.754
ATOM   3286 H24B CHL1X  36     122.599 497.003  -3.187
ATOM   3287  C25 CHL1X  36     123.831 497.892  -1.722
ATOM   3288  H25 CHL1X  36     123.842 498.888  -1.231
ATOM   3289  C26 CHL1X  36     124.059 496.822  -0.652
ATOM   3290 H26A CHL1X  36     125.106 496.900  -0.290
ATOM   3291 H26B CHL1X  36     123.421 497.163   0.192
ATOM   3292 H26C CHL1X  36     123.918 495.810  -1.090
ATOM   3293  C27 CHL1X  36     125.010 497.906  -2.689
ATOM   3294 H27A CHL1X  36     125.013 497.050  -3.398
ATOM   3295 H27B CHL1X  36     125.020 498.818  -3.323
ATOM   3296 H27C CHL1X  36     126.001 497.998  -2.195
ATOM   3297   C3 CHL1X  37     106.112 499.021 -19.153
ATOM   3298   O3 CHL1X  37     106.738 499.339 -20.397
ATOM   3299  H3' CHL1X  37     106.627 498.586 -20.982
ATOM   3300   H3 CHL1X  37     105.042 498.733 -19.085
ATOM   3301   C4 CHL1X  37     106.270 500.328 -18.330
ATOM   3302  H4A CHL1X  37     107.313 500.687 -18.474
ATOM   3303  H4B CHL1X  37     105.735 501.228 -18.702
ATOM   3304   C5 CHL1X  37     105.980 500.160 -16.847
ATOM   3305   C6 CHL1X  37     105.196 501.068 -16.315
ATOM   3306   H6 CHL1X  37     104.701 501.897 -16.842
ATOM   3307   C7 CHL1X  37     105.044 501.053 -14.815
ATOM   3308  H7A CHL1X  37     105.172 502.137 -14.606
ATOM   3309  H7B CHL1X  37     104.032 500.719 -14.503
ATOM   3310   C8 CHL1X  37     106.130 500.227 -14.143
ATOM   3311   H8 CHL1X  37     107.096 500.764 -14.259
ATOM   3312  C14 CHL1X  37     105.799 500.082 -12.679
ATOM   3313  H14 CHL1X  37     104.906 499.424 -12.730
ATOM   3314  C15 CHL1X  37     105.400 501.284 -11.917
ATOM   3315 H15A CHL1X  37     106.159 502.066 -12.128
ATOM   3316 H15B CHL1X  37     104.377 501.575 -12.240
ATOM   3317  C16 CHL1X  37     105.539 500.926 -10.432
ATOM   3318 H16A CHL1X  37     106.300 501.611 -10.004
ATOM   3319 H16B CHL1X  37     104.581 501.005  -9.875
ATOM   3320  C17 CHL1X  37     106.047 499.454 -10.414
ATOM   3321  H17 CHL1X  37     105.082 498.903 -10.394
ATOM   3322  C13 CHL1X  37     106.719 499.233 -11.778
ATOM   3323  C18 CHL1X  37     108.099 499.907 -11.798
ATOM   3324 H18A CHL1X  37     108.732 499.588 -10.943
ATOM   3325 H18B CHL1X  37     108.775 499.698 -12.655
ATOM   3326 H18C CHL1X  37     108.016 500.996 -11.597
ATOM   3327  C12 CHL1X  37     106.691 497.816 -12.363
ATOM   3328 H12A CHL1X  37     107.326 497.240 -11.659
ATOM   3329 H12B CHL1X  37     105.666 497.405 -12.241
ATOM   3330  C11 CHL1X  37     107.040 497.908 -13.884
ATOM   3331 H11A CHL1X  37     108.148 497.950 -13.935
ATOM   3332 H11B CHL1X  37     106.776 496.910 -14.297
ATOM   3333   C9 CHL1X  37     106.256 498.894 -14.789
ATOM   3334   H9 CHL1X  37     105.227 498.474 -14.807
ATOM   3335  C10 CHL1X  37     106.710 499.042 -16.181
ATOM   3336  C19 CHL1X  37     108.184 499.353 -16.155
ATOM   3337 H19A CHL1X  37     108.408 500.248 -15.537
ATOM   3338 H19B CHL1X  37     108.757 498.503 -15.729
ATOM   3339 H19C CHL1X  37     108.666 499.426 -17.153
ATOM   3340   C1 CHL1X  37     106.507 497.702 -16.962
ATOM   3341  H1A CHL1X  37     107.102 497.024 -16.316
ATOM   3342  H1B CHL1X  37     105.433 497.415 -16.982
ATOM   3343   C2 CHL1X  37     106.911 497.779 -18.371
ATOM   3344  H2A CHL1X  37     106.507 496.940 -18.977
ATOM   3345  H2B CHL1X  37     107.977 498.006 -18.582
ATOM   3346  C20 CHL1X  37     106.733 499.148  -9.052
ATOM   3347  H20 CHL1X  37     107.714 499.661  -9.135
ATOM   3348  C21 CHL1X  37     106.891 497.671  -8.748
ATOM   3349 H21A CHL1X  37     107.311 497.426  -7.749
ATOM   3350 H21B CHL1X  37     107.467 497.138  -9.536
ATOM   3351 H21C CHL1X  37     105.941 497.096  -8.750
ATOM   3352  C22 CHL1X  37     106.062 499.916  -7.860
ATOM   3353 H22A CHL1X  37     106.006 500.979  -8.176
ATOM   3354 H22B CHL1X  37     105.041 499.600  -7.556
ATOM   3355  C23 CHL1X  37     106.716 499.888  -6.449
ATOM   3356 H23A CHL1X  37     106.544 498.853  -6.084
ATOM   3357 H23B CHL1X  37     107.816 500.031  -6.414
ATOM   3358  C24 CHL1X  37     106.092 500.863  -5.442
ATOM   3359 H24A CHL1X  37     106.937 501.557  -5.240
ATOM   3360 H24B CHL1X  37     105.239 501.432  -5.874
ATOM   3361  C25 CHL1X  37     105.565 500.216  -4.139
ATOM   3362  H25 CHL1X  37     104.961 499.327  -4.424
ATOM   3363  C26 CHL1X  37     106.754 499.709  -3.250
ATOM   3364 H26A CHL1X  37     107.399 498.983  -3.791
ATOM   3365 H26B CHL1X  37     107.426 500.564  -3.027
ATOM   3366 H26C CHL1X  37     106.450 499.219  -2.300
ATOM   3367  C27 CHL1X  37     104.746 501.199  -3.281
ATOM   3368 H27A CHL1X  37     104.732 500.982  -2.192
ATOM   3369 H27B CHL1X  37     105.166 502.214  -3.448
ATOM   3370 H27C CHL1X  37     103.760 501.270  -3.789
ATOM   3371    N DSPSX  38     110.129 494.051 -26.229
ATOM   3372  HN1 DSPSX  38     110.606 494.097 -27.151
ATOM   3373  HN2 DSPSX  38     110.787 494.228 -25.444
ATOM   3374  HN3 DSPSX  38     109.663 493.130 -26.362
ATOM   3375  C12 DSPSX  38     109.132 495.221 -26.375
ATOM   3376 H12A DSPSX  38     108.187 494.981 -25.911
ATOM   3377  C13 DSPSX  38     108.766 495.563 -27.834
ATOM   3378 O13A DSPSX  38     109.102 494.847 -28.778
ATOM   3379 O13B DSPSX  38     108.067 496.592 -28.097
ATOM   3380  C11 DSPSX  38     109.894 496.496 -25.763
ATOM   3381 H11A DSPSX  38     109.363 497.398 -26.137
ATOM   3382 H11B DSPSX  38     110.921 496.566 -26.179
ATOM   3383    P DSPSX  38     111.084 496.168 -23.543
ATOM   3384  O13 DSPSX  38     111.970 497.276 -23.310
ATOM   3385  O14 DSPSX  38     111.757 495.047 -24.273
ATOM   3386  O12 DSPSX  38     109.841 496.653 -24.315
ATOM   3387  O11 DSPSX  38     110.448 495.591 -22.229
ATOM   3388   C1 DSPSX  38     109.357 494.613 -22.345
ATOM   3389   HA DSPSX  38     109.764 493.592 -22.508
ATOM   3390   HB DSPSX  38     108.820 494.842 -23.290
ATOM   3391   C2 DSPSX  38     108.302 494.706 -21.268
ATOM   3392   HS DSPSX  38     107.965 495.762 -21.216
ATOM   3393  O21 DSPSX  38     108.950 494.312 -20.058
ATOM   3394  C21 DSPSX  38     109.574 495.285 -19.477
ATOM   3395  O22 DSPSX  38     109.732 496.433 -19.834
ATOM   3396  C22 DSPSX  38     110.013 494.793 -18.068
ATOM   3397  H2R DSPSX  38     110.822 494.047 -18.218
ATOM   3398  H2S DSPSX  38     109.229 494.178 -17.580
ATOM   3399   C3 DSPSX  38     107.091 493.889 -21.474
ATOM   3400   HX DSPSX  38     107.403 492.834 -21.314
ATOM   3401   HY DSPSX  38     106.636 493.845 -22.487
ATOM   3402  O31 DSPSX  38     106.039 494.236 -20.546
ATOM   3403  C31 DSPSX  38     104.858 493.552 -20.541
ATOM   3404  O32 DSPSX  38     104.358 492.924 -21.458
ATOM   3405  C32 DSPSX  38     104.115 493.920 -19.221
ATOM   3406  H2X DSPSX  38     103.099 493.470 -19.261
ATOM   3407  H2Y DSPSX  38     103.992 495.025 -19.216
ATOM   3408  C23 DSPSX  38     110.362 495.964 -17.083
ATOM   3409  H3R DSPSX  38     109.426 496.551 -16.964
ATOM   3410  H3S DSPSX  38     111.130 496.606 -17.564
ATOM   3411  C24 DSPSX  38     110.793 495.524 -15.672
ATOM   3412  H4R DSPSX  38     111.388 496.277 -15.111
ATOM   3413  H4S DSPSX  38     111.462 494.638 -15.732
ATOM   3414  C25 DSPSX  38     109.590 495.145 -14.805
ATOM   3415  H5R DSPSX  38     109.045 494.467 -15.497
ATOM   3416  H5S DSPSX  38     108.962 496.028 -14.555
ATOM   3417  C26 DSPSX  38     109.954 494.528 -13.488
ATOM   3418  H6R DSPSX  38     110.794 493.811 -13.615
ATOM   3419  H6S DSPSX  38     109.064 494.017 -13.063
ATOM   3420  C27 DSPSX  38     110.402 495.614 -12.440
ATOM   3421  H7R DSPSX  38     109.732 496.476 -12.644
ATOM   3422  H7S DSPSX  38     111.455 495.838 -12.718
ATOM   3423  C28 DSPSX  38     110.204 495.005 -11.071
ATOM   3424  H8R DSPSX  38     110.842 494.099 -10.990
ATOM   3425  H8S DSPSX  38     109.146 494.734 -10.868
ATOM   3426  C29 DSPSX  38     110.767 495.946 -10.050
ATOM   3427  H9R DSPSX  38     110.402 496.995 -10.020
ATOM   3428  H9S DSPSX  38     111.818 496.067 -10.391
ATOM   3429 C210 DSPSX  38     110.704 495.354  -8.617
ATOM   3430 H10R DSPSX  38     111.338 494.442  -8.645
ATOM   3431 H10S DSPSX  38     109.697 494.916  -8.453
ATOM   3432 C211 DSPSX  38     111.128 496.338  -7.536
ATOM   3433 H11R DSPSX  38     110.737 497.366  -7.692
ATOM   3434 H11S DSPSX  38     112.239 496.359  -7.505
ATOM   3435 C212 DSPSX  38     110.509 496.009  -6.195
ATOM   3436 H12R DSPSX  38     110.718 494.956  -5.906
ATOM   3437 H12S DSPSX  38     109.403 496.092  -6.260
ATOM   3438 C213 DSPSX  38     111.161 496.970  -5.244
ATOM   3439 H13R DSPSX  38     110.920 498.032  -5.467
ATOM   3440 H13S DSPSX  38     112.259 497.002  -5.086
ATOM   3441 C214 DSPSX  38     110.559 496.881  -3.844
ATOM   3442 H14R DSPSX  38     111.180 496.157  -3.272
ATOM   3443 H14S DSPSX  38     109.531 496.469  -3.938
ATOM   3444 C215 DSPSX  38     110.622 498.179  -2.973
ATOM   3445 H15R DSPSX  38     110.201 499.044  -3.526
ATOM   3446 H15S DSPSX  38     111.689 498.422  -2.785
ATOM   3447 C216 DSPSX  38     110.063 498.040  -1.540
ATOM   3448 H16R DSPSX  38     109.095 497.506  -1.638
ATOM   3449 H16S DSPSX  38     110.757 497.345  -1.021
ATOM   3450 C217 DSPSX  38     109.863 499.440  -0.923
ATOM   3451 H17R DSPSX  38     109.295 499.961  -1.724
ATOM   3452 H17S DSPSX  38     110.892 499.815  -0.728
ATOM   3453 C218 DSPSX  38     109.078 499.422   0.389
ATOM   3454 H18R DSPSX  38     108.289 498.640   0.359
ATOM   3455 H18S DSPSX  38     109.732 499.161   1.249
ATOM   3456 H18T DSPSX  38     108.479 500.333   0.601
ATOM   3457  C33 DSPSX  38     104.917 493.701 -17.916
ATOM   3458  H3X DSPSX  38     105.861 494.279 -17.997
ATOM   3459  H3Y DSPSX  38     105.346 492.675 -17.887
ATOM   3460  C34 DSPSX  38     104.210 494.027 -16.621
ATOM   3461  H4X DSPSX  38     103.351 493.349 -16.429
ATOM   3462  H4Y DSPSX  38     103.800 495.048 -16.769
ATOM   3463  C35 DSPSX  38     105.050 493.832 -15.342
ATOM   3464  H5X DSPSX  38     105.936 494.501 -15.302
ATOM   3465  H5Y DSPSX  38     105.465 492.802 -15.300
ATOM   3466  C36 DSPSX  38     104.142 494.004 -14.072
ATOM   3467  H6X DSPSX  38     103.439 493.147 -14.159
ATOM   3468  H6Y DSPSX  38     103.591 494.968 -14.092
ATOM   3469  C37 DSPSX  38     104.973 493.960 -12.825
ATOM   3470  H7X DSPSX  38     105.751 494.748 -12.752
ATOM   3471  H7Y DSPSX  38     105.605 493.058 -12.972
ATOM   3472  C38 DSPSX  38     104.019 493.812 -11.704
ATOM   3473  H8X DSPSX  38     103.647 492.765 -11.701
ATOM   3474  H8Y DSPSX  38     103.104 494.435 -11.803
ATOM   3475  C39 DSPSX  38     104.652 494.093 -10.308
ATOM   3476  H9X DSPSX  38     104.597 495.178 -10.077
ATOM   3477  H9Y DSPSX  38     105.745 493.897 -10.334
ATOM   3478 C310 DSPSX  38     104.060 493.121  -9.185
ATOM   3479 H10X DSPSX  38     104.087 492.070  -9.544
ATOM   3480 H10Y DSPSX  38     102.988 493.394  -9.080
ATOM   3481 C311 DSPSX  38     104.715 493.238  -7.778
ATOM   3482 H11X DSPSX  38     105.796 493.041  -7.946
ATOM   3483 H11Y DSPSX  38     104.395 492.387  -7.141
ATOM   3484 C312 DSPSX  38     104.382 494.508  -7.056
ATOM   3485 H12X DSPSX  38     103.296 494.663  -6.878
ATOM   3486 H12Y DSPSX  38     104.681 495.397  -7.653
ATOM   3487 C313 DSPSX  38     105.056 494.590  -5.688
ATOM   3488 H13X DSPSX  38     106.167 494.543  -5.680
ATOM   3489 H13Y DSPSX  38     104.818 493.636  -5.171
ATOM   3490 C314 DSPSX  38     104.582 495.833  -4.903
ATOM   3491 H14X DSPSX  38     103.474 495.765  -4.936
ATOM   3492 H14Y DSPSX  38     104.830 496.781  -5.427
ATOM   3493 C315 DSPSX  38     105.053 495.914  -3.438
ATOM   3494 H15X DSPSX  38     104.300 495.322  -2.876
ATOM   3495 H15Y DSPSX  38     104.857 496.974  -3.170
ATOM   3496 C316 DSPSX  38     106.505 495.628  -3.094
ATOM   3497 H16X DSPSX  38     106.881 494.604  -3.304
ATOM   3498 H16Y DSPSX  38     107.169 496.361  -3.599
ATOM   3499 C317 DSPSX  38     106.700 495.914  -1.599
ATOM   3500 H17X DSPSX  38     106.241 496.852  -1.221
ATOM   3501 H17Y DSPSX  38     107.797 495.989  -1.442
ATOM   3502 C318 DSPSX  38     106.219 494.747  -0.741
ATOM   3503 H18X DSPSX  38     105.123 494.592  -0.830
ATOM   3504 H18Y DSPSX  38     106.681 493.838  -1.185
ATOM   3505 H18Z DSPSX  38     106.518 494.877   0.322
ATOM   3506    N DSPSX  39     115.858 498.144 -20.700
ATOM   3507  HN1 DSPSX  39     115.015 497.563 -20.885
ATOM   3508  HN2 DSPSX  39     116.094 498.106 -19.687
ATOM   3509  HN3 DSPSX  39     115.603 499.112 -20.981
ATOM   3510  C12 DSPSX  39     116.996 497.532 -21.570
ATOM   3511 H12A DSPSX  39     116.724 497.715 -22.600
ATOM   3512  C13 DSPSX  39     118.331 498.164 -21.447
ATOM   3513 O13A DSPSX  39     119.322 497.746 -22.099
ATOM   3514 O13B DSPSX  39     118.440 499.225 -20.812
ATOM   3515  C11 DSPSX  39     117.242 496.001 -21.404
ATOM   3516 H11A DSPSX  39     117.608 495.863 -20.364
ATOM   3517 H11B DSPSX  39     117.936 495.707 -22.221
ATOM   3518    P DSPSX  39     116.154 493.688 -21.927
ATOM   3519  O13 DSPSX  39     117.336 493.244 -21.162
ATOM   3520  O14 DSPSX  39     116.115 493.384 -23.393
ATOM   3521  O12 DSPSX  39     116.006 495.293 -21.739
ATOM   3522  O11 DSPSX  39     114.830 493.109 -21.344
ATOM   3523   C1 DSPSX  39     113.653 493.936 -21.363
ATOM   3524   HA DSPSX  39     113.158 494.046 -22.352
ATOM   3525   HB DSPSX  39     113.788 494.961 -20.954
ATOM   3526   C2 DSPSX  39     112.654 493.256 -20.429
ATOM   3527   HS DSPSX  39     111.766 493.923 -20.396
ATOM   3528  O21 DSPSX  39     113.351 493.043 -19.192
ATOM   3529  C21 DSPSX  39     113.552 494.147 -18.504
ATOM   3530  O22 DSPSX  39     113.213 495.291 -18.831
ATOM   3531  C22 DSPSX  39     114.164 493.853 -17.138
ATOM   3532  H2R DSPSX  39     114.791 492.947 -17.274
ATOM   3533  H2S DSPSX  39     113.397 493.598 -16.375
ATOM   3534   C3 DSPSX  39     112.146 491.933 -21.089
ATOM   3535   HX DSPSX  39     113.051 491.287 -21.065
ATOM   3536   HY DSPSX  39     112.035 492.074 -22.186
ATOM   3537  O31 DSPSX  39     110.942 491.390 -20.615
ATOM   3538  C31 DSPSX  39     111.074 490.557 -19.673
ATOM   3539  O32 DSPSX  39     112.092 490.010 -19.274
ATOM   3540  C32 DSPSX  39     109.777 490.508 -18.842
ATOM   3541  H2X DSPSX  39     109.456 489.448 -18.768
ATOM   3542  H2Y DSPSX  39     108.992 490.947 -19.494
ATOM   3543  C23 DSPSX  39     114.888 495.122 -16.639
ATOM   3544  H3R DSPSX  39     114.222 496.012 -16.643
ATOM   3545  H3S DSPSX  39     115.538 495.373 -17.505
ATOM   3546  C24 DSPSX  39     115.742 495.056 -15.367
ATOM   3547  H4R DSPSX  39     116.294 496.008 -15.222
ATOM   3548  H4S DSPSX  39     116.410 494.168 -15.346
ATOM   3549  C25 DSPSX  39     114.840 494.773 -14.220
ATOM   3550  H5R DSPSX  39     114.493 493.718 -14.234
ATOM   3551  H5S DSPSX  39     113.943 495.427 -14.224
ATOM   3552  C26 DSPSX  39     115.488 494.946 -12.858
ATOM   3553  H6R DSPSX  39     115.683 496.000 -12.563
ATOM   3554  H6S DSPSX  39     116.479 494.443 -12.842
ATOM   3555  C27 DSPSX  39     114.531 494.442 -11.755
ATOM   3556  H7R DSPSX  39     113.955 493.526 -12.009
ATOM   3557  H7S DSPSX  39     113.790 495.257 -11.609
ATOM   3558  C28 DSPSX  39     115.144 494.364 -10.330
ATOM   3559  H8R DSPSX  39     115.973 495.093 -10.204
ATOM   3560  H8S DSPSX  39     115.514 493.321 -10.241
ATOM   3561  C29 DSPSX  39     114.037 494.541  -9.303
ATOM   3562  H9R DSPSX  39     113.075 494.136  -9.686
ATOM   3563  H9S DSPSX  39     113.918 495.642  -9.207
ATOM   3564 C210 DSPSX  39     114.312 493.984  -7.816
ATOM   3565 H10R DSPSX  39     114.334 492.876  -7.730
ATOM   3566 H10S DSPSX  39     113.397 494.223  -7.235
ATOM   3567 C211 DSPSX  39     115.550 494.523  -7.093
ATOM   3568 H11R DSPSX  39     115.297 495.589  -6.910
ATOM   3569 H11S DSPSX  39     116.441 494.452  -7.753
ATOM   3570 C212 DSPSX  39     115.906 493.818  -5.775
ATOM   3571 H12R DSPSX  39     115.970 492.712  -5.706
ATOM   3572 H12S DSPSX  39     114.970 493.993  -5.204
ATOM   3573 C213 DSPSX  39     116.986 494.548  -4.930
ATOM   3574 H13R DSPSX  39     117.266 495.506  -5.415
ATOM   3575 H13S DSPSX  39     117.803 493.829  -5.159
ATOM   3576 C214 DSPSX  39     116.693 494.750  -3.373
ATOM   3577 H14R DSPSX  39     115.776 495.329  -3.137
ATOM   3578 H14S DSPSX  39     117.584 495.270  -2.958
ATOM   3579 C215 DSPSX  39     116.456 493.393  -2.693
ATOM   3580 H15R DSPSX  39     115.745 492.745  -3.248
ATOM   3581 H15S DSPSX  39     115.964 493.653  -1.731
ATOM   3582 C216 DSPSX  39     117.727 492.604  -2.284
ATOM   3583 H16R DSPSX  39     118.586 493.204  -1.915
ATOM   3584 H16S DSPSX  39     118.170 492.129  -3.185
ATOM   3585 C217 DSPSX  39     117.382 491.390  -1.396
ATOM   3586 H17R DSPSX  39     116.341 491.114  -1.668
ATOM   3587 H17S DSPSX  39     118.084 490.534  -1.477
ATOM   3588 C218 DSPSX  39     117.472 491.708   0.076
ATOM   3589 H18R DSPSX  39     118.440 491.775   0.619
ATOM   3590 H18S DSPSX  39     116.914 492.643   0.299
ATOM   3591 H18T DSPSX  39     116.904 490.941   0.646
ATOM   3592  C33 DSPSX  39     109.654 491.280 -17.496
ATOM   3593  H3X DSPSX  39     110.245 492.215 -17.408
ATOM   3594  H3Y DSPSX  39     109.945 490.506 -16.754
ATOM   3595  C34 DSPSX  39     108.163 491.660 -17.170
ATOM   3596  H4X DSPSX  39     108.214 492.609 -16.594
ATOM   3597  H4Y DSPSX  39     107.740 491.888 -18.174
ATOM   3598  C35 DSPSX  39     107.446 490.435 -16.536
ATOM   3599  H5X DSPSX  39     106.346 490.556 -16.642
ATOM   3600  H5Y DSPSX  39     107.653 489.520 -17.130
ATOM   3601  C36 DSPSX  39     107.786 490.051 -15.096
ATOM   3602  H6X DSPSX  39     108.883 489.878 -15.072
ATOM   3603  H6Y DSPSX  39     107.248 489.129 -14.787
ATOM   3604  C37 DSPSX  39     107.483 491.116 -14.030
ATOM   3605  H7X DSPSX  39     106.381 491.247 -13.996
ATOM   3606  H7Y DSPSX  39     108.051 492.044 -14.256
ATOM   3607  C38 DSPSX  39     108.005 490.488 -12.732
ATOM   3608  H8X DSPSX  39     109.006 490.050 -12.940
ATOM   3609  H8Y DSPSX  39     107.388 489.599 -12.479
ATOM   3610  C39 DSPSX  39     108.144 491.328 -11.531
ATOM   3611  H9X DSPSX  39     107.260 491.999 -11.485
ATOM   3612  H9Y DSPSX  39     108.978 492.058 -11.605
ATOM   3613 C310 DSPSX  39     108.381 490.722 -10.174
ATOM   3614 H10X DSPSX  39     109.339 490.161 -10.152
ATOM   3615 H10Y DSPSX  39     107.524 490.046  -9.964
ATOM   3616 C311 DSPSX  39     108.575 491.733  -9.045
ATOM   3617 H11X DSPSX  39     107.742 492.468  -9.071
ATOM   3618 H11Y DSPSX  39     109.518 492.283  -9.251
ATOM   3619 C312 DSPSX  39     108.598 491.236  -7.581
ATOM   3620 H12X DSPSX  39     109.336 490.432  -7.377
ATOM   3621 H12Y DSPSX  39     107.645 490.754  -7.275
ATOM   3622 C313 DSPSX  39     108.992 492.324  -6.536
ATOM   3623 H13X DSPSX  39     108.525 493.300  -6.786
ATOM   3624 H13Y DSPSX  39     110.052 492.647  -6.474
ATOM   3625 C314 DSPSX  39     108.612 491.790  -5.095
ATOM   3626 H14X DSPSX  39     108.831 490.703  -5.034
ATOM   3627 H14Y DSPSX  39     107.517 491.873  -4.928
ATOM   3628 C315 DSPSX  39     109.606 492.447  -4.067
ATOM   3629 H15X DSPSX  39     109.484 493.550  -4.076
ATOM   3630 H15Y DSPSX  39     110.648 492.222  -4.380
ATOM   3631 C316 DSPSX  39     109.467 492.040  -2.631
ATOM   3632 H16X DSPSX  39     109.553 490.935  -2.554
ATOM   3633 H16Y DSPSX  39     108.475 492.273  -2.190
ATOM   3634 C317 DSPSX  39     110.601 492.577  -1.695
ATOM   3635 H17X DSPSX  39     111.539 492.846  -2.229
ATOM   3636 H17Y DSPSX  39     110.808 491.730  -1.008
ATOM   3637 C318 DSPSX  39     110.092 493.721  -0.876
ATOM   3638 H18X DSPSX  39     110.839 493.924  -0.079
ATOM   3639 H18Y DSPSX  39     109.966 494.623  -1.514
ATOM   3640 H18Z DSPSX  39     109.137 493.492  -0.357
ATOM   3641    N POPEX  40     120.180 492.647 -21.678
ATOM   3642   HN POPEX  40     120.378 491.769 -22.198
ATOM   3643   HN POPEX  40     119.163 492.847 -21.594
ATOM   3644   HN POPEX  40     120.644 493.389 -22.241
ATOM   3645   C1 POPEX  40     120.703 492.479 -20.289
ATOM   3646  H12 POPEX  40     121.544 491.756 -20.324
ATOM   3647  H12 POPEX  40     119.871 491.909 -19.824
ATOM   3648   C1 POPEX  40     121.066 493.873 -19.621
ATOM   3649  H11 POPEX  40     121.254 493.507 -18.588
ATOM   3650  H11 POPEX  40     120.213 494.581 -19.545
ATOM   3651    P POPEX  40     122.954 495.785 -19.902
ATOM   3652   O1 POPEX  40     122.473 496.827 -20.823
ATOM   3653   O1 POPEX  40     124.389 495.536 -19.880
ATOM   3654   O1 POPEX  40     122.510 496.038 -18.390
ATOM   3655   O1 POPEX  40     122.265 494.426 -20.235
ATOM   3656   C1 POPEX  40     123.380 496.163 -17.304
ATOM   3657   HA POPEX  40     122.956 496.936 -16.629
ATOM   3658   HB POPEX  40     124.404 496.476 -17.605
ATOM   3659   C2 POPEX  40     123.214 494.875 -16.439
ATOM   3660   HS POPEX  40     122.126 494.699 -16.573
ATOM   3661   O2 POPEX  40     123.658 495.104 -15.121
ATOM   3662   C2 POPEX  40     122.759 494.811 -14.189
ATOM   3663   O2 POPEX  40     121.781 494.195 -14.351
ATOM   3664   C2 POPEX  40     123.143 495.341 -12.842
ATOM   3665   H2 POPEX  40     122.284 495.211 -12.149
ATOM   3666   H2 POPEX  40     123.342 496.428 -12.954
ATOM   3667   C3 POPEX  40     123.923 493.586 -16.944
ATOM   3668   HX POPEX  40     124.981 493.825 -17.185
ATOM   3669   HY POPEX  40     123.463 493.379 -17.934
ATOM   3670   O3 POPEX  40     123.840 492.580 -15.968
ATOM   3671   C3 POPEX  40     123.092 491.500 -16.261
ATOM   3672   O3 POPEX  40     122.345 491.437 -17.278
ATOM   3673   C3 POPEX  40     123.194 490.377 -15.271
ATOM   3674   H2 POPEX  40     124.100 489.744 -15.387
ATOM   3675   H2 POPEX  40     122.315 489.730 -15.480
ATOM   3676   C2 POPEX  40     124.362 494.655 -12.161
ATOM   3677   H3 POPEX  40     125.279 494.832 -12.762
ATOM   3678   H3 POPEX  40     124.178 493.577 -12.354
ATOM   3679   C2 POPEX  40     124.397 495.069 -10.707
ATOM   3680   H4 POPEX  40     124.183 496.154 -10.598
ATOM   3681   H4 POPEX  40     125.332 494.741 -10.204
ATOM   3682   C2 POPEX  40     123.292 494.410  -9.721
ATOM   3683   H5 POPEX  40     123.387 493.302  -9.722
ATOM   3684   H5 POPEX  40     122.269 494.667 -10.070
ATOM   3685   C2 POPEX  40     123.380 494.940  -8.308
ATOM   3686   H6 POPEX  40     123.095 496.013  -8.365
ATOM   3687   H6 POPEX  40     124.432 494.862  -7.959
ATOM   3688   C2 POPEX  40     122.371 494.116  -7.451
ATOM   3689   H7 POPEX  40     122.596 493.040  -7.618
ATOM   3690   H7 POPEX  40     121.347 494.376  -7.795
ATOM   3691   C2 POPEX  40     122.554 494.474  -5.852
ATOM   3692   H8 POPEX  40     122.504 495.575  -5.712
ATOM   3693   H8 POPEX  40     123.609 494.273  -5.571
ATOM   3694   C2 POPEX  40     121.515 493.955  -4.916
ATOM   3695   H9 POPEX  40     120.493 493.918  -5.322
ATOM   3696  C21 POPEX  40     121.656 493.405  -3.686
ATOM   3697  H10 POPEX  40     120.706 493.014  -3.293
ATOM   3698  C21 POPEX  40     122.797 493.374  -2.751
ATOM   3699  H11 POPEX  40     122.514 493.912  -1.822
ATOM   3700  H11 POPEX  40     123.682 493.783  -3.285
ATOM   3701  C21 POPEX  40     123.107 491.892  -2.285
ATOM   3702  H12 POPEX  40     124.176 491.785  -2.004
ATOM   3703  H12 POPEX  40     123.129 491.320  -3.238
ATOM   3704  C21 POPEX  40     122.090 491.346  -1.273
ATOM   3705  H13 POPEX  40     121.060 491.414  -1.682
ATOM   3706  H13 POPEX  40     122.206 491.985  -0.372
ATOM   3707  C21 POPEX  40     122.525 489.888  -0.830
ATOM   3708  H14 POPEX  40     123.612 489.893  -0.596
ATOM   3709  H14 POPEX  40     122.405 489.295  -1.761
ATOM   3710  C21 POPEX  40     121.643 489.279   0.296
ATOM   3711  H15 POPEX  40     120.586 489.259  -0.045
ATOM   3712  H15 POPEX  40     121.673 489.922   1.201
ATOM   3713  C21 POPEX  40     122.032 487.873   0.792
ATOM   3714  H16 POPEX  40     122.085 487.205  -0.094
ATOM   3715  H16 POPEX  40     121.266 487.496   1.504
ATOM   3716  C21 POPEX  40     123.409 487.756   1.535
ATOM   3717  H17 POPEX  40     123.684 488.631   2.162
ATOM   3718  H17 POPEX  40     124.209 487.721   0.765
ATOM   3719  C21 POPEX  40     123.563 486.461   2.359
ATOM   3720  H18 POPEX  40     124.560 486.352   2.835
ATOM   3721  H18 POPEX  40     123.355 485.552   1.757
ATOM   3722  H18 POPEX  40     122.848 486.420   3.209
ATOM   3723   C3 POPEX  40     123.050 490.909 -13.818
ATOM   3724   H3 POPEX  40     121.969 491.030 -13.599
ATOM   3725   H3 POPEX  40     123.525 491.912 -13.771
ATOM   3726   C3 POPEX  40     123.658 490.083 -12.687
ATOM   3727   H4 POPEX  40     124.696 489.899 -13.037
ATOM   3728   H4 POPEX  40     123.125 489.112 -12.605
ATOM   3729   C3 POPEX  40     123.452 490.710 -11.270
ATOM   3730   H5 POPEX  40     122.359 490.722 -11.077
ATOM   3731   H5 POPEX  40     123.784 491.760 -11.120
ATOM   3732   C3 POPEX  40     124.119 489.739 -10.271
ATOM   3733   H6 POPEX  40     125.149 489.487 -10.603
ATOM   3734   H6 POPEX  40     123.533 488.825 -10.035
ATOM   3735   C3 POPEX  40     124.282 490.486  -8.919
ATOM   3736   H7 POPEX  40     123.406 491.084  -8.589
ATOM   3737   H7 POPEX  40     124.978 491.323  -9.140
ATOM   3738   C3 POPEX  40     124.930 489.726  -7.733
ATOM   3739   H8 POPEX  40     125.746 489.020  -7.997
ATOM   3740   H8 POPEX  40     124.093 489.112  -7.337
ATOM   3741   C3 POPEX  40     125.503 490.582  -6.662
ATOM   3742   H9 POPEX  40     124.901 491.500  -6.497
ATOM   3743   H9 POPEX  40     126.538 490.802  -6.999
ATOM   3744  C31 POPEX  40     125.410 489.753  -5.332
ATOM   3745  H10 POPEX  40     126.031 488.833  -5.378
ATOM   3746  H10 POPEX  40     124.321 489.555  -5.230
ATOM   3747  C31 POPEX  40     125.898 490.618  -4.168
ATOM   3748  H11 POPEX  40     125.316 491.528  -3.908
ATOM   3749  H11 POPEX  40     126.939 490.907  -4.432
ATOM   3750  C31 POPEX  40     126.054 489.784  -2.895
ATOM   3751  H12 POPEX  40     126.562 488.821  -3.119
ATOM   3752  H12 POPEX  40     125.016 489.623  -2.534
ATOM   3753  C31 POPEX  40     126.787 490.440  -1.693
ATOM   3754  H13 POPEX  40     126.238 491.394  -1.546
ATOM   3755  H13 POPEX  40     127.801 490.732  -2.041
ATOM   3756  C31 POPEX  40     126.890 489.683  -0.320
ATOM   3757  H14 POPEX  40     127.156 488.613  -0.459
ATOM   3758  H14 POPEX  40     125.896 489.693   0.175
ATOM   3759  C31 POPEX  40     127.899 490.289   0.706
ATOM   3760  H15 POPEX  40     127.874 491.400   0.739
ATOM   3761  H15 POPEX  40     128.954 490.144   0.393
ATOM   3762  C31 POPEX  40     127.762 489.536   1.981
ATOM   3763  H16 POPEX  40     126.734 489.619   2.393
ATOM   3764  H16 POPEX  40     128.458 489.908   2.763
ATOM   3765  H16 POPEX  40     127.999 488.460   1.830
ATOM   3766   C3 CHL1X  41     118.132 484.048  19.741
ATOM   3767   O3 CHL1X  41     118.490 483.774  21.039
ATOM   3768   H3 CHL1X  41     119.339 483.369  20.845
ATOM   3769   H3 CHL1X  41     117.364 484.851  19.702
ATOM   3770   C4 CHL1X  41     117.705 482.804  19.024
ATOM   3771   H4 CHL1X  41     118.430 481.977  19.198
ATOM   3772   H4 CHL1X  41     116.750 482.519  19.515
ATOM   3773   C5 CHL1X  41     117.483 483.108  17.523
ATOM   3774   C6 CHL1X  41     116.295 482.777  16.930
ATOM   3775   H6 CHL1X  41     115.488 482.299  17.505
ATOM   3776   C7 CHL1X  41     116.102 482.794  15.391
ATOM   3777   H7 CHL1X  41     115.608 481.883  14.991
ATOM   3778   H7 CHL1X  41     115.414 483.622  15.116
ATOM   3779   C8 CHL1X  41     117.347 483.124  14.545
ATOM   3780   H8 CHL1X  41     117.787 482.117  14.385
ATOM   3781   C1 CHL1X  41     117.038 483.765  13.179
ATOM   3782   H1 CHL1X  41     116.705 484.776  13.497
ATOM   3783   C1 CHL1X  41     115.842 483.319  12.279
ATOM   3784  H15 CHL1X  41     115.790 482.245  12.004
ATOM   3785  H15 CHL1X  41     114.877 483.697  12.676
ATOM   3786   C1 CHL1X  41     116.230 483.815  10.875
ATOM   3787  H16 CHL1X  41     116.210 482.905  10.239
ATOM   3788  H16 CHL1X  41     115.531 484.536  10.398
ATOM   3789   C1 CHL1X  41     117.655 484.358  10.934
ATOM   3790   H1 CHL1X  41     117.552 485.464  10.923
ATOM   3791   C1 CHL1X  41     118.277 483.894  12.263
ATOM   3792   C1 CHL1X  41     118.743 482.398  12.053
ATOM   3793  H18 CHL1X  41     117.966 481.758  11.583
ATOM   3794  H18 CHL1X  41     119.562 482.487  11.308
ATOM   3795  H18 CHL1X  41     119.072 481.771  12.908
ATOM   3796   C1 CHL1X  41     119.271 484.850  12.959
ATOM   3797  H12 CHL1X  41     120.181 485.025  12.347
ATOM   3798  H12 CHL1X  41     118.833 485.854  13.146
ATOM   3799   C1 CHL1X  41     119.586 484.255  14.370
ATOM   3800  H11 CHL1X  41     120.029 483.251  14.197
ATOM   3801  H11 CHL1X  41     120.404 484.848  14.833
ATOM   3802   C9 CHL1X  41     118.365 484.041  15.217
ATOM   3803   H9 CHL1X  41     117.837 484.993  15.438
ATOM   3804   C1 CHL1X  41     118.675 483.705  16.710
ATOM   3805   C1 CHL1X  41     119.853 482.587  16.709
ATOM   3806  H19 CHL1X  41     119.622 481.809  15.948
ATOM   3807  H19 CHL1X  41     120.833 483.094  16.581
ATOM   3808  H19 CHL1X  41     119.817 482.117  17.715
ATOM   3809   C1 CHL1X  41     119.073 484.980  17.581
ATOM   3810   H1 CHL1X  41     120.022 485.338  17.130
ATOM   3811   H1 CHL1X  41     118.279 485.755  17.510
ATOM   3812   C2 CHL1X  41     119.358 484.649  19.034
ATOM   3813   H2 CHL1X  41     119.631 485.506  19.688
ATOM   3814   H2 CHL1X  41     120.224 483.954  19.082
ATOM   3815   C2 CHL1X  41     118.464 484.202   9.573
ATOM   3816   H2 CHL1X  41     118.384 483.103   9.433
ATOM   3817   C2 CHL1X  41     119.890 484.642   9.696
ATOM   3818  H21 CHL1X  41     120.074 485.602  10.225
ATOM   3819  H21 CHL1X  41     120.301 484.909   8.700
ATOM   3820  H21 CHL1X  41     120.610 483.959  10.197
ATOM   3821   C2 CHL1X  41     117.713 484.729   8.326
ATOM   3822  H22 CHL1X  41     116.806 484.092   8.248
ATOM   3823  H22 CHL1X  41     117.375 485.779   8.456
ATOM   3824   C2 CHL1X  41     118.428 484.486   6.960
ATOM   3825  H23 CHL1X  41     119.400 485.023   6.911
ATOM   3826  H23 CHL1X  41     118.440 483.382   6.838
ATOM   3827   C2 CHL1X  41     117.493 484.937   5.834
ATOM   3828  H24 CHL1X  41     116.454 484.544   5.847
ATOM   3829  H24 CHL1X  41     117.325 486.028   5.951
ATOM   3830   C2 CHL1X  41     118.063 484.878   4.377
ATOM   3831   H2 CHL1X  41     118.400 483.862   4.076
ATOM   3832   C2 CHL1X  41     116.954 485.094   3.407
ATOM   3833  H26 CHL1X  41     117.277 485.099   2.345
ATOM   3834  H26 CHL1X  41     116.204 484.274   3.437
ATOM   3835  H26 CHL1X  41     116.534 486.115   3.531
ATOM   3836   C2 CHL1X  41     119.309 485.713   4.090
ATOM   3837  H27 CHL1X  41     120.146 485.482   4.784
ATOM   3838  H27 CHL1X  41     119.605 485.509   3.038
ATOM   3839  H27 CHL1X  41     119.053 486.792   4.146
ATOM   3840   C1 POPGX  42     121.637 485.636  24.785
ATOM   3841  H13 POPGX  42     122.203 485.119  25.588
ATOM   3842  H13 POPGX  42     121.113 486.407  25.390
ATOM   3843   OC POPGX  42     120.727 484.771  24.219
ATOM   3844   HO POPGX  42     121.117 484.383  23.431
ATOM   3845   C1 POPGX  42     122.637 486.208  23.682
ATOM   3846  H12 POPGX  42     122.161 486.916  22.971
ATOM   3847   OC POPGX  42     123.639 486.908  24.418
ATOM   3848   HO POPGX  42     123.113 487.666  24.686
ATOM   3849   C1 POPGX  42     123.308 485.099  22.899
ATOM   3850  H11 POPGX  42     123.846 484.435  23.608
ATOM   3851  H11 POPGX  42     124.112 485.474  22.232
ATOM   3852    P POPGX  42     122.505 482.977  21.617
ATOM   3853   O1 POPGX  42     123.537 482.906  20.556
ATOM   3854   O1 POPGX  42     122.796 482.219  22.859
ATOM   3855   O1 POPGX  42     122.285 484.438  22.084
ATOM   3856   O1 POPGX  42     121.054 482.554  21.024
ATOM   3857   C1 POPGX  42     120.622 481.232  21.142
ATOM   3858   HA POPGX  42     119.623 481.101  20.673
ATOM   3859   HB POPGX  42     120.444 480.933  22.197
ATOM   3860   C2 POPGX  42     121.598 480.180  20.455
ATOM   3861   HS POPGX  42     122.520 480.131  21.072
ATOM   3862   O2 POPGX  42     121.871 480.608  19.132
ATOM   3863   C2 POPGX  42     122.989 480.118  18.601
ATOM   3864   O2 POPGX  42     123.558 479.185  19.140
ATOM   3865   C2 POPGX  42     123.392 480.769  17.255
ATOM   3866   H2 POPGX  42     124.482 480.577  17.151
ATOM   3867   H2 POPGX  42     123.248 481.865  17.368
ATOM   3868   C3 POPGX  42     120.967 478.749  20.568
ATOM   3869   HX POPGX  42     121.045 478.600  21.667
ATOM   3870   HY POPGX  42     121.711 478.045  20.141
ATOM   3871   O3 POPGX  42     119.614 478.784  20.137
ATOM   3872   C3 POPGX  42     119.193 477.630  19.608
ATOM   3873   O3 POPGX  42     119.892 476.619  19.666
ATOM   3874   C3 POPGX  42     117.785 477.741  19.000
ATOM   3875   H2 POPGX  42     117.401 478.771  19.160
ATOM   3876   H2 POPGX  42     117.167 476.962  19.497
ATOM   3877   C2 POPGX  42     122.682 480.192  15.997
ATOM   3878   H3 POPGX  42     121.571 480.195  15.976
ATOM   3879   H3 POPGX  42     123.033 479.146  15.863
ATOM   3880   C2 POPGX  42     122.947 480.948  14.688
ATOM   3881   H4 POPGX  42     124.027 481.209  14.713
ATOM   3882   H4 POPGX  42     122.497 481.960  14.610
ATOM   3883   C2 POPGX  42     122.484 480.201  13.489
ATOM   3884   H5 POPGX  42     121.445 479.850  13.662
ATOM   3885   H5 POPGX  42     123.127 479.296  13.432
ATOM   3886   C2 POPGX  42     122.721 481.016  12.257
ATOM   3887   H6 POPGX  42     123.761 481.406  12.281
ATOM   3888   H6 POPGX  42     122.110 481.942  12.186
ATOM   3889   C2 POPGX  42     122.522 480.190  10.929
ATOM   3890   H7 POPGX  42     121.429 480.046  10.789
ATOM   3891   H7 POPGX  42     122.978 479.193  11.110
ATOM   3892   C2 POPGX  42     122.932 480.800   9.568
ATOM   3893   H8 POPGX  42     124.029 480.932   9.677
ATOM   3894   H8 POPGX  42     122.464 481.805   9.504
ATOM   3895   C2 POPGX  42     122.612 479.946   8.406
ATOM   3896   H9 POPGX  42     123.362 479.189   8.130
ATOM   3897  C21 POPGX  42     121.591 480.172   7.562
ATOM   3898  H10 POPGX  42     121.445 479.393   6.798
ATOM   3899  C21 POPGX  42     120.571 481.312   7.820
ATOM   3900  H11 POPGX  42     120.668 482.149   7.094
ATOM   3901  H11 POPGX  42     120.682 481.896   8.759
ATOM   3902  C21 POPGX  42     119.132 480.829   7.696
ATOM   3903  H12 POPGX  42     118.331 481.543   7.981
ATOM   3904  H12 POPGX  42     119.017 479.955   8.373
ATOM   3905  C21 POPGX  42     118.617 480.344   6.332
ATOM   3906  H13 POPGX  42     118.703 479.238   6.281
ATOM   3907  H13 POPGX  42     119.061 480.832   5.437
ATOM   3908  C21 POPGX  42     117.070 480.676   6.044
ATOM   3909  H14 POPGX  42     117.084 481.762   5.812
ATOM   3910  H14 POPGX  42     116.422 480.345   6.884
ATOM   3911  C21 POPGX  42     116.387 480.061   4.799
ATOM   3912  H15 POPGX  42     115.365 480.454   4.607
ATOM   3913  H15 POPGX  42     116.377 478.960   4.955
ATOM   3914  C21 POPGX  42     117.035 480.362   3.380
ATOM   3915  H16 POPGX  42     118.136 480.381   3.522
ATOM   3916  H16 POPGX  42     116.790 481.414   3.125
ATOM   3917  C21 POPGX  42     116.818 479.249   2.295
ATOM   3918  H17 POPGX  42     116.629 478.279   2.802
ATOM   3919  H17 POPGX  42     117.734 479.026   1.707
ATOM   3920  C21 POPGX  42     115.637 479.651   1.367
ATOM   3921  H18 POPGX  42     115.557 478.827   0.624
ATOM   3922  H18 POPGX  42     115.900 480.528   0.738
ATOM   3923  H18 POPGX  42     114.650 479.762   1.865
ATOM   3924   C3 POPGX  42     117.849 477.454  17.399
ATOM   3925   H3 POPGX  42     116.821 477.217  17.047
ATOM   3926   H3 POPGX  42     118.512 476.603  17.137
ATOM   3927   C3 POPGX  42     118.419 478.727  16.642
ATOM   3928   H4 POPGX  42     119.353 479.120  17.097
ATOM   3929   H4 POPGX  42     117.689 479.562  16.728
ATOM   3930   C3 POPGX  42     118.704 478.513  15.125
ATOM   3931   H5 POPGX  42     118.852 479.464  14.568
ATOM   3932   H5 POPGX  42     117.709 478.190  14.751
ATOM   3933   C3 POPGX  42     119.792 477.534  14.774
ATOM   3934   H6 POPGX  42     119.666 476.524  15.220
ATOM   3935   H6 POPGX  42     120.684 477.981  15.260
ATOM   3936   C3 POPGX  42     119.995 477.417  13.270
ATOM   3937   H7 POPGX  42     119.857 478.458  12.908
ATOM   3938   H7 POPGX  42     119.080 476.859  12.980
ATOM   3939   C3 POPGX  42     121.271 476.702  12.837
ATOM   3940   H8 POPGX  42     121.420 475.687  13.262
ATOM   3941   H8 POPGX  42     122.144 477.230  13.276
ATOM   3942   C3 POPGX  42     121.353 476.472  11.297
ATOM   3943   H9 POPGX  42     121.377 477.529  10.955
ATOM   3944   H9 POPGX  42     120.492 475.962  10.814
ATOM   3945  C31 POPGX  42     122.613 475.816  11.040
ATOM   3946  H10 POPGX  42     122.570 474.834  11.559
ATOM   3947  H10 POPGX  42     123.459 476.353  11.522
ATOM   3948  C31 POPGX  42     122.940 475.799   9.547
ATOM   3949  H11 POPGX  42     124.036 475.684   9.410
ATOM   3950  H11 POPGX  42     122.631 476.817   9.223
ATOM   3951  C31 POPGX  42     122.156 474.857   8.544
ATOM   3952  H12 POPGX  42     121.074 475.087   8.656
ATOM   3953  H12 POPGX  42     122.267 473.787   8.821
ATOM   3954  C31 POPGX  42     122.447 475.130   7.017
ATOM   3955  H13 POPGX  42     121.715 474.522   6.443
ATOM   3956  H13 POPGX  42     123.447 474.693   6.813
ATOM   3957  C31 POPGX  42     122.393 476.518   6.537
ATOM   3958  H14 POPGX  42     123.202 477.093   7.036
ATOM   3959  H14 POPGX  42     121.428 477.006   6.791
ATOM   3960  C31 POPGX  42     122.586 476.596   5.009
ATOM   3961  H15 POPGX  42     121.933 475.845   4.515
ATOM   3962  H15 POPGX  42     123.622 476.227   4.856
ATOM   3963  C31 POPGX  42     122.325 478.014   4.403
ATOM   3964  H16 POPGX  42     121.303 478.392   4.616
ATOM   3965  H16 POPGX  42     122.438 477.885   3.305
ATOM   3966  H16 POPGX  42     122.981 478.802   4.829
ATOM   3967   C3 CHL1X  43     123.885 490.911  19.852
ATOM   3968   O3 CHL1X  43     123.738 490.252  21.111
ATOM   3969  H3' CHL1X  43     124.386 490.623  21.713
ATOM   3970   H3 CHL1X  43     123.808 492.013  19.747
ATOM   3971   C4 CHL1X  43     122.739 490.306  18.996
ATOM   3972  H4A CHL1X  43     122.737 489.208  19.173
ATOM   3973  H4B CHL1X  43     121.698 490.526  19.318
ATOM   3974   C5 CHL1X  43     122.866 490.591  17.508
ATOM   3975   C6 CHL1X  43     121.775 491.015  16.916
ATOM   3976   H6 CHL1X  43     120.807 491.225  17.396
ATOM   3977   C7 CHL1X  43     121.803 491.118  15.412
ATOM   3978  H7A CHL1X  43     120.831 490.634  15.175
ATOM   3979  H7B CHL1X  43     121.800 492.174  15.068
ATOM   3980   C8 CHL1X  43     122.968 490.346  14.812
ATOM   3981   H8 CHL1X  43     122.774 489.261  14.953
ATOM   3982  C14 CHL1X  43     123.059 490.662  13.341
ATOM   3983  H14 CHL1X  43     123.384 491.724  13.374
ATOM   3984  C15 CHL1X  43     121.827 490.620  12.526
ATOM   3985 H15A CHL1X  43     121.328 489.652  12.745
ATOM   3986 H15B CHL1X  43     121.201 491.498  12.796
ATOM   3987  C16 CHL1X  43     122.273 490.562  11.060
ATOM   3988 H16A CHL1X  43     121.895 489.605  10.644
ATOM   3989 H16B CHL1X  43     121.908 491.423  10.461
ATOM   3990  C17 CHL1X  43     123.830 490.568  11.108
ATOM   3991  H17 CHL1X  43     124.033 491.660  11.064
ATOM   3992  C13 CHL1X  43     124.201 490.048  12.506
ATOM   3993  C18 CHL1X  43     124.017 488.524  12.564
ATOM   3994 H18A CHL1X  43     124.563 488.006  11.747
ATOM   3995 H18B CHL1X  43     124.400 487.981  13.455
ATOM   3996 H18C CHL1X  43     122.971 488.236  12.326
ATOM   3997  C12 CHL1X  43     125.503 490.559  13.132
ATOM   3998 H12A CHL1X  43     126.286 490.128  12.474
ATOM   3999 H12B CHL1X  43     125.560 491.658  12.980
ATOM   4000  C11 CHL1X  43     125.466 490.245  14.663
ATOM   4001 H11A CHL1X  43     125.788 489.187  14.760
ATOM   4002 H11B CHL1X  43     126.303 490.835  15.095
ATOM   4003   C9 CHL1X  43     124.239 490.686  15.504
ATOM   4004   H9 CHL1X  43     124.296 491.796  15.491
ATOM   4005  C10 CHL1X  43     124.190 490.251  16.908
ATOM   4006  C19 CHL1X  43     124.381 488.757  16.935
ATOM   4007 H19A CHL1X  43     123.636 488.232  16.300
ATOM   4008 H19B CHL1X  43     125.390 488.484  16.560
ATOM   4009 H19C CHL1X  43     124.428 488.308  17.950
ATOM   4010   C1 CHL1X  43     125.353 490.908  17.721
ATOM   4011  H1A CHL1X  43     126.216 490.550  17.122
ATOM   4012  H1B CHL1X  43     125.270 492.016  17.704
ATOM   4013   C2 CHL1X  43     125.353 490.543  19.143
ATOM   4014  H2A CHL1X  43     125.986 491.220  19.756
ATOM   4015  H2B CHL1X  43     125.479 489.469  19.392
ATOM   4016  C20 CHL1X  43     124.402 489.981   9.787
ATOM   4017  H20 CHL1X  43     124.237 488.888   9.896
ATOM   4018  C21 CHL1X  43     125.861 490.310   9.535
ATOM   4019 H21A CHL1X  43     126.273 489.965   8.563
ATOM   4020 H21B CHL1X  43     126.519 489.966  10.363
ATOM   4021 H21C CHL1X  43     126.091 491.395   9.515
ATOM   4022  C22 CHL1X  43     123.509 490.325   8.545
ATOM   4023 H22A CHL1X  43     122.473 490.036   8.825
ATOM   4024 H22B CHL1X  43     123.485 491.383   8.207
ATOM   4025  C23 CHL1X  43     123.810 489.675   7.164
ATOM   4026 H23A CHL1X  43     124.745 490.167   6.824
ATOM   4027 H23B CHL1X  43     124.038 488.589   7.171
ATOM   4028  C24 CHL1X  43     122.728 489.912   6.102
ATOM   4029 H24A CHL1X  43     122.360 488.880   5.915
ATOM   4030 H24B CHL1X  43     121.892 490.542   6.480
ATOM   4031  C25 CHL1X  43     123.222 490.583   4.798
ATOM   4032  H25 CHL1X  43     123.850 491.455   5.085
ATOM   4033  C26 CHL1X  43     124.129 489.602   3.976
ATOM   4034 H26A CHL1X  43     125.003 489.249   4.566
ATOM   4035 H26B CHL1X  43     123.553 488.680   3.756
ATOM   4036 H26C CHL1X  43     124.532 490.022   3.030
ATOM   4037  C27 CHL1X  43     122.062 491.006   3.877
ATOM   4038 H27A CHL1X  43     122.309 491.058   2.795
ATOM   4039 H27B CHL1X  43     121.235 490.280   4.030
ATOM   4040 H27C CHL1X  43     121.649 491.929   4.340
ATOM   4041   C3 CHL1X  44     118.431  49.967  15.462
ATOM   4042   O3 CHL1X  44     118.185  49.896  16.841
ATOM   4043  H3' CHL1X  44     117.254  50.088  16.966
ATOM   4044   H3 CHL1X  44     118.629  51.015  15.153
ATOM   4045   C4 CHL1X  44     117.211  49.343  14.706
ATOM   4046  H4A CHL1X  44     117.186  48.295  15.074
ATOM   4047  H4B CHL1X  44     116.255  49.792  15.049
ATOM   4048   C5 CHL1X  44     117.409  49.250  13.193
ATOM   4049   C6 CHL1X  44     116.536  49.821  12.380
ATOM   4050   H6 CHL1X  44     115.690  50.374  12.815
ATOM   4051   C7 CHL1X  44     116.698  49.865  10.918
ATOM   4052  H7A CHL1X  44     115.686  49.947  10.466
ATOM   4053  H7B CHL1X  44     117.123  50.862  10.675
ATOM   4054   C8 CHL1X  44     117.599  48.777  10.380
ATOM   4055   H8 CHL1X  44     117.156  47.764  10.271
ATOM   4056  C14 CHL1X  44     117.940  49.283   9.003
ATOM   4057  H14 CHL1X  44     118.570  50.194   9.086
ATOM   4058  C15 CHL1X  44     116.796  49.707   8.118
ATOM   4059 H15A CHL1X  44     116.001  48.960   8.329
ATOM   4060 H15B CHL1X  44     116.463  50.752   8.301
ATOM   4061  C16 CHL1X  44     117.507  49.514   6.728
ATOM   4062 H16A CHL1X  44     116.930  48.673   6.288
ATOM   4063 H16B CHL1X  44     117.527  50.469   6.162
ATOM   4064  C17 CHL1X  44     119.014  49.099   6.980
ATOM   4065  H17 CHL1X  44     119.474  50.081   7.221
ATOM   4066  C13 CHL1X  44     118.859  48.333   8.244
ATOM   4067  C18 CHL1X  44     118.200  46.925   8.031
ATOM   4068 H18A CHL1X  44     117.167  47.040   7.635
ATOM   4069 H18B CHL1X  44     118.885  46.394   7.336
ATOM   4070 H18C CHL1X  44     118.048  46.301   8.937
ATOM   4071  C12 CHL1X  44     120.199  48.102   9.069
ATOM   4072 H12A CHL1X  44     120.848  47.336   8.592
ATOM   4073 H12B CHL1X  44     120.725  49.076   8.978
ATOM   4074  C11 CHL1X  44     119.937  47.768  10.553
ATOM   4075 H11A CHL1X  44     119.621  46.705  10.488
ATOM   4076 H11B CHL1X  44     120.881  47.856  11.134
ATOM   4077   C9 CHL1X  44     118.890  48.679  11.160
ATOM   4078   H9 CHL1X  44     119.270  49.718  11.056
ATOM   4079  C10 CHL1X  44     118.600  48.402  12.687
ATOM   4080  C19 CHL1X  44     118.394  46.856  12.957
ATOM   4081 H19A CHL1X  44     117.900  46.722  13.942
ATOM   4082 H19B CHL1X  44     117.685  46.455  12.201
ATOM   4083 H19C CHL1X  44     119.280  46.203  12.813
ATOM   4084   C1 CHL1X  44     119.780  49.003  13.541
ATOM   4085  H1A CHL1X  44     120.587  48.267  13.337
ATOM   4086  H1B CHL1X  44     120.159  49.984  13.179
ATOM   4087   C2 CHL1X  44     119.635  49.072  15.087
ATOM   4088  H2A CHL1X  44     120.607  49.355  15.546
ATOM   4089  H2B CHL1X  44     119.414  48.024  15.379
ATOM   4090  C20 CHL1X  44     119.811  48.379   5.769
ATOM   4091  H20 CHL1X  44     119.259  47.479   5.423
ATOM   4092  C21 CHL1X  44     121.216  47.852   6.143
ATOM   4093 H21A CHL1X  44     121.627  48.726   6.690
ATOM   4094 H21B CHL1X  44     121.874  47.696   5.262
ATOM   4095 H21C CHL1X  44     121.202  46.868   6.660
ATOM   4096  C22 CHL1X  44     119.969  49.195   4.568
ATOM   4097 H22A CHL1X  44     119.391  50.142   4.637
ATOM   4098 H22B CHL1X  44     121.013  49.559   4.457
ATOM   4099  C23 CHL1X  44     119.547  48.419   3.330
ATOM   4100 H23A CHL1X  44     119.738  47.341   3.514
ATOM   4101 H23B CHL1X  44     118.438  48.347   3.286
ATOM   4102  C24 CHL1X  44     120.026  48.754   1.946
ATOM   4103 H24A CHL1X  44     119.779  49.798   1.657
ATOM   4104 H24B CHL1X  44     121.137  48.715   1.971
ATOM   4105  C25 CHL1X  44     119.433  47.873   0.886
ATOM   4106  H25 CHL1X  44     120.053  48.139   0.005
ATOM   4107  C26 CHL1X  44     119.945  46.428   1.154
ATOM   4108 H26A CHL1X  44     119.537  45.911   2.049
ATOM   4109 H26B CHL1X  44     119.863  45.752   0.277
ATOM   4110 H26C CHL1X  44     121.041  46.544   1.293
ATOM   4111  C27 CHL1X  44     117.896  48.042   0.654
ATOM   4112 H27A CHL1X  44     117.391  47.510   1.487
ATOM   4113 H27B CHL1X  44     117.570  49.103   0.604
ATOM   4114 H27C CHL1X  44     117.535  47.467  -0.226
ATOM   4115    N POPCX  45     100.051  40.369  21.821
ATOM   4116  C12 POPCX  45      99.184  41.289  22.675
ATOM   4117 H12A POPCX  45      99.043  40.777  23.616
ATOM   4118 H12B POPCX  45      98.197  41.036  22.316
ATOM   4119  C13 POPCX  45     101.531  40.538  22.169
ATOM   4120 H13A POPCX  45     101.704  40.176  23.172
ATOM   4121 H13B POPCX  45     102.142  39.878  21.571
ATOM   4122 H13C POPCX  45     101.765  41.589  22.084
ATOM   4123  C14 POPCX  45      99.616  38.954  21.996
ATOM   4124 H14A POPCX  45      99.958  38.588  22.952
ATOM   4125 H14B POPCX  45      98.541  38.912  22.097
ATOM   4126 H14C POPCX  45      99.995  38.315  21.213
ATOM   4127  C15 POPCX  45      99.928  40.705  20.372
ATOM   4128 H15A POPCX  45     100.368  39.947  19.743
ATOM   4129 H15B POPCX  45     100.363  41.664  20.136
ATOM   4130 H15C POPCX  45      98.872  40.656  20.148
ATOM   4131  C11 POPCX  45      99.465  42.802  22.686
ATOM   4132 H11A POPCX  45      98.621  43.175  23.305
ATOM   4133 H11B POPCX  45      99.426  43.164  21.636
ATOM   4134    P POPCX  45     101.437  44.377  23.492
ATOM   4135  O13 POPCX  45     100.400  45.388  23.935
ATOM   4136  O14 POPCX  45     102.597  44.114  24.326
ATOM   4137  O12 POPCX  45     100.684  43.024  23.366
ATOM   4138  O11 POPCX  45     101.915  44.718  21.979
ATOM   4139   C1 POPCX  45     103.227  45.386  21.839
ATOM   4140   HA POPCX  45     103.981  45.098  22.603
ATOM   4141   HB POPCX  45     103.076  46.449  22.123
ATOM   4142   C2 POPCX  45     103.884  45.302  20.457
ATOM   4143   HS POPCX  45     104.734  46.012  20.537
ATOM   4144  O21 POPCX  45     103.027  45.689  19.367
ATOM   4145  C21 POPCX  45     102.615  46.916  19.370
ATOM   4146  O22 POPCX  45     103.039  47.857  20.126
ATOM   4147  C22 POPCX  45     101.331  46.991  18.547
ATOM   4148  H2R POPCX  45     100.539  46.424  19.084
ATOM   4149  H2S POPCX  45     101.554  46.464  17.595
ATOM   4150   C3 POPCX  45     104.379  43.815  20.225
ATOM   4151   HX POPCX  45     103.546  43.102  20.400
ATOM   4152   HY POPCX  45     105.164  43.670  20.998
ATOM   4153  O31 POPCX  45     105.044  43.665  18.944
ATOM   4154  C31 POPCX  45     106.101  44.484  18.655
ATOM   4155  O32 POPCX  45     106.651  45.288  19.358
ATOM   4156  C32 POPCX  45     106.549  44.032  17.211
ATOM   4157  H2X POPCX  45     105.611  44.096  16.619
ATOM   4158  H2Y POPCX  45     106.783  42.951  17.323
ATOM   4159  C23 POPCX  45     100.825  48.494  18.276
ATOM   4160  H3R POPCX  45     101.567  49.005  17.626
ATOM   4161  H3S POPCX  45     100.993  49.142  19.163
ATOM   4162  C24 POPCX  45      99.405  48.593  17.820
ATOM   4163  H4R POPCX  45      99.262  49.658  17.539
ATOM   4164  H4S POPCX  45      98.761  48.269  18.665
ATOM   4165  C25 POPCX  45      99.104  47.765  16.670
ATOM   4166  H5R POPCX  45      99.191  46.707  16.993
ATOM   4167  H5S POPCX  45      99.693  47.986  15.754
ATOM   4168  C26 POPCX  45      97.614  47.914  16.219
ATOM   4169  H6R POPCX  45      97.324  48.944  15.922
ATOM   4170  H6S POPCX  45      97.042  47.663  17.137
ATOM   4171  C27 POPCX  45      97.293  46.988  15.016
ATOM   4172  H7R POPCX  45      96.183  47.034  15.011
ATOM   4173  H7S POPCX  45      97.445  45.902  15.196
ATOM   4174  C28 POPCX  45      97.874  47.470  13.693
ATOM   4175  H8R POPCX  45      98.968  47.345  13.555
ATOM   4176  H8S POPCX  45      97.770  48.576  13.646
ATOM   4177  C29 POPCX  45      97.259  46.718  12.549
ATOM   4178  H91 POPCX  45      96.605  45.887  12.855
ATOM   4179 C210 POPCX  45      97.333  47.135  11.278
ATOM   4180 H101 POPCX  45      96.884  46.556  10.458
ATOM   4181 C211 POPCX  45      98.100  48.321  10.821
ATOM   4182 H11R POPCX  45      98.734  48.783  11.607
ATOM   4183 H11S POPCX  45      97.323  49.104  10.684
ATOM   4184 C212 POPCX  45      98.760  48.134   9.422
ATOM   4185 H12R POPCX  45      99.530  47.341   9.540
ATOM   4186 H12S POPCX  45      99.348  49.010   9.076
ATOM   4187 C213 POPCX  45      97.706  47.872   8.326
ATOM   4188 H13R POPCX  45      97.051  48.770   8.340
ATOM   4189 H13S POPCX  45      97.016  47.020   8.505
ATOM   4190 C214 POPCX  45      98.254  47.695   6.912
ATOM   4191 H14R POPCX  45      98.689  46.681   6.781
ATOM   4192 H14S POPCX  45      99.060  48.415   6.657
ATOM   4193 C215 POPCX  45      97.094  47.929   5.871
ATOM   4194 H15R POPCX  45      96.767  48.987   5.949
ATOM   4195 H15S POPCX  45      96.221  47.309   6.171
ATOM   4196 C216 POPCX  45      97.455  47.717   4.434
ATOM   4197 H16R POPCX  45      96.568  48.001   3.829
ATOM   4198 H16S POPCX  45      97.772  46.677   4.208
ATOM   4199 C217 POPCX  45      98.712  48.485   3.840
ATOM   4200 H17R POPCX  45      99.172  47.997   2.954
ATOM   4201 H17S POPCX  45      99.521  48.300   4.580
ATOM   4202 C218 POPCX  45      98.454  49.930   3.558
ATOM   4203 H18R POPCX  45      99.416  50.410   3.274
ATOM   4204 H18S POPCX  45      97.969  50.507   4.373
ATOM   4205 H18T POPCX  45      97.816  50.069   2.660
ATOM   4206  C33 POPCX  45     107.858  44.714  16.691
ATOM   4207  H3X POPCX  45     108.572  44.778  17.541
ATOM   4208  H3Y POPCX  45     107.512  45.755  16.513
ATOM   4209  C34 POPCX  45     108.471  44.112  15.438
ATOM   4210  H4X POPCX  45     108.644  43.042  15.685
ATOM   4211  H4Y POPCX  45     109.431  44.638  15.243
ATOM   4212  C35 POPCX  45     107.577  44.346  14.176
ATOM   4213  H5X POPCX  45     107.920  45.304  13.734
ATOM   4214  H5Y POPCX  45     106.488  44.332  14.399
ATOM   4215  C36 POPCX  45     107.905  43.177  13.287
ATOM   4216  H6X POPCX  45     107.475  42.263  13.751
ATOM   4217  H6Y POPCX  45     109.010  43.081  13.236
ATOM   4218  C37 POPCX  45     107.223  43.300  11.883
ATOM   4219  H7X POPCX  45     107.166  44.398  11.723
ATOM   4220  H7Y POPCX  45     106.188  42.935  12.056
ATOM   4221  C38 POPCX  45     107.840  42.622  10.591
ATOM   4222  H8X POPCX  45     107.749  41.518  10.690
ATOM   4223  H8Y POPCX  45     108.944  42.749  10.585
ATOM   4224  C39 POPCX  45     107.141  43.030   9.322
ATOM   4225  H9X POPCX  45     106.769  44.077   9.289
ATOM   4226  H9Y POPCX  45     106.188  42.464   9.244
ATOM   4227 C310 POPCX  45     108.043  42.620   8.124
ATOM   4228 H10X POPCX  45     108.482  41.611   8.273
ATOM   4229 H10Y POPCX  45     108.836  43.397   8.081
ATOM   4230 C311 POPCX  45     107.358  42.736   6.756
ATOM   4231 H11X POPCX  45     106.863  43.727   6.676
ATOM   4232 H11Y POPCX  45     106.569  41.963   6.641
ATOM   4233 C312 POPCX  45     108.407  42.520   5.587
ATOM   4234 H12X POPCX  45     108.758  41.470   5.511
ATOM   4235 H12Y POPCX  45     109.210  43.244   5.846
ATOM   4236 C313 POPCX  45     107.873  42.803   4.156
ATOM   4237 H13X POPCX  45     108.778  42.777   3.511
ATOM   4238 H13Y POPCX  45     107.386  43.799   4.096
ATOM   4239 C314 POPCX  45     107.009  41.610   3.719
ATOM   4240 H14X POPCX  45     106.247  41.287   4.460
ATOM   4241 H14Y POPCX  45     107.670  40.719   3.648
ATOM   4242 C315 POPCX  45     106.113  41.785   2.452
ATOM   4243 H15X POPCX  45     106.817  41.837   1.593
ATOM   4244 H15Y POPCX  45     105.615  42.771   2.575
ATOM   4245 C316 POPCX  45     105.184  40.622   2.227
ATOM   4246 H16X POPCX  45     105.756  39.681   2.372
ATOM   4247 H16Y POPCX  45     104.779  40.869   1.222
ATOM   4248 H16Z POPCX  45     104.333  40.570   2.939
ATOM   4249    N DSPSX  46     106.949  28.920  27.224
ATOM   4250  HN1 DSPSX  46     107.732  29.387  26.726
ATOM   4251  HN2 DSPSX  46     107.295  28.452  28.087
ATOM   4252  HN3 DSPSX  46     106.536  28.283  26.512
ATOM   4253  C12 DSPSX  46     105.882  29.825  27.496
ATOM   4254 H12A DSPSX  46     105.018  29.253  27.802
ATOM   4255  C13 DSPSX  46     106.190  30.743  28.692
ATOM   4256 O13A DSPSX  46     107.283  30.800  29.358
ATOM   4257 O13B DSPSX  46     105.168  31.373  29.057
ATOM   4258  C11 DSPSX  46     105.507  30.647  26.194
ATOM   4259 H11A DSPSX  46     104.758  31.446  26.388
ATOM   4260 H11B DSPSX  46     105.072  29.894  25.502
ATOM   4261    P DSPSX  46     106.282  32.221  24.276
ATOM   4262  O13 DSPSX  46     107.042  33.488  24.425
ATOM   4263  O14 DSPSX  46     104.789  32.417  24.082
ATOM   4264  O12 DSPSX  46     106.672  31.289  25.573
ATOM   4265  O11 DSPSX  46     106.869  31.492  23.030
ATOM   4266   C1 DSPSX  46     106.736  30.045  22.788
ATOM   4267   HA DSPSX  46     106.222  29.574  23.652
ATOM   4268   HB DSPSX  46     107.753  29.626  22.628
ATOM   4269   C2 DSPSX  46     105.880  29.657  21.482
ATOM   4270   HS DSPSX  46     105.855  28.566  21.272
ATOM   4271  O21 DSPSX  46     106.456  30.290  20.370
ATOM   4272  C21 DSPSX  46     107.652  29.846  19.917
ATOM   4273  O22 DSPSX  46     108.284  28.957  20.427
ATOM   4274  C22 DSPSX  46     108.049  30.595  18.643
ATOM   4275  H2R DSPSX  46     108.585  29.946  17.917
ATOM   4276  H2S DSPSX  46     108.802  31.384  18.854
ATOM   4277   C3 DSPSX  46     104.349  30.098  21.651
ATOM   4278   HX DSPSX  46     104.304  31.180  21.899
ATOM   4279   HY DSPSX  46     103.938  29.481  22.480
ATOM   4280  O31 DSPSX  46     103.550  29.782  20.414
ATOM   4281  C31 DSPSX  46     103.339  30.756  19.580
ATOM   4282  O32 DSPSX  46     103.475  31.972  19.834
ATOM   4283  C32 DSPSX  46     102.755  30.188  18.285
ATOM   4284  H2X DSPSX  46     101.649  30.146  18.381
ATOM   4285  H2Y DSPSX  46     103.046  29.120  18.204
ATOM   4286  C23 DSPSX  46     106.789  31.167  17.910
ATOM   4287  H3R DSPSX  46     106.373  32.036  18.464
ATOM   4288  H3S DSPSX  46     105.938  30.454  17.878
ATOM   4289  C24 DSPSX  46     106.999  31.630  16.466
ATOM   4290  H4R DSPSX  46     107.999  32.108  16.377
ATOM   4291  H4S DSPSX  46     106.334  32.500  16.277
ATOM   4292  C25 DSPSX  46     106.948  30.560  15.363
ATOM   4293  H5R DSPSX  46     105.952  30.075  15.447
ATOM   4294  H5S DSPSX  46     107.738  29.799  15.543
ATOM   4295  C26 DSPSX  46     107.180  31.140  13.962
ATOM   4296  H6R DSPSX  46     108.260  31.391  13.888
ATOM   4297  H6S DSPSX  46     106.552  32.055  13.984
ATOM   4298  C27 DSPSX  46     106.770  30.168  12.835
ATOM   4299  H7R DSPSX  46     105.662  30.085  12.847
ATOM   4300  H7S DSPSX  46     107.276  29.192  13.001
ATOM   4301  C28 DSPSX  46     107.221  30.766  11.520
ATOM   4302  H8R DSPSX  46     108.318  30.848  11.360
ATOM   4303  H8S DSPSX  46     106.704  31.707  11.235
ATOM   4304  C29 DSPSX  46     106.945  29.881  10.235
ATOM   4305  H9R DSPSX  46     105.871  30.002   9.976
ATOM   4306  H9S DSPSX  46     107.277  28.857  10.507
ATOM   4307 C210 DSPSX  46     107.747  30.409   8.986
ATOM   4308 H10R DSPSX  46     108.829  30.342   9.225
ATOM   4309 H10S DSPSX  46     107.556  31.502   8.915
ATOM   4310 C211 DSPSX  46     107.240  29.774   7.698
ATOM   4311 H11R DSPSX  46     106.134  29.879   7.708
ATOM   4312 H11S DSPSX  46     107.560  28.717   7.811
ATOM   4313 C212 DSPSX  46     107.810  30.393   6.395
ATOM   4314 H12R DSPSX  46     108.904  30.509   6.555
ATOM   4315 H12S DSPSX  46     107.478  31.451   6.445
ATOM   4316 C213 DSPSX  46     107.416  29.733   5.122
ATOM   4317 H13R DSPSX  46     106.311  29.747   5.009
ATOM   4318 H13S DSPSX  46     107.645  28.645   5.140
ATOM   4319 C214 DSPSX  46     108.161  30.502   3.997
ATOM   4320 H14R DSPSX  46     109.227  30.476   4.309
ATOM   4321 H14S DSPSX  46     107.835  31.564   4.018
ATOM   4322 C215 DSPSX  46     108.160  29.804   2.598
ATOM   4323 H15R DSPSX  46     108.227  30.573   1.800
ATOM   4324 H15S DSPSX  46     107.201  29.251   2.513
ATOM   4325 C216 DSPSX  46     109.188  28.689   2.331
ATOM   4326 H16R DSPSX  46     109.343  28.125   3.276
ATOM   4327 H16S DSPSX  46     108.740  28.026   1.559
ATOM   4328 C217 DSPSX  46     110.556  29.224   1.874
ATOM   4329 H17R DSPSX  46     110.952  29.780   2.750
ATOM   4330 H17S DSPSX  46     110.500  29.930   1.017
ATOM   4331 C218 DSPSX  46     111.565  28.117   1.551
ATOM   4332 H18R DSPSX  46     111.840  27.556   2.469
ATOM   4333 H18S DSPSX  46     111.195  27.349   0.841
ATOM   4334 H18T DSPSX  46     112.528  28.518   1.166
ATOM   4335  C33 DSPSX  46     103.045  31.136  17.088
ATOM   4336  H3X DSPSX  46     104.096  31.481  16.995
ATOM   4337  H3Y DSPSX  46     102.292  31.941  17.222
ATOM   4338  C34 DSPSX  46     102.707  30.509  15.737
ATOM   4339  H4X DSPSX  46     101.641  30.195  15.734
ATOM   4340  H4Y DSPSX  46     103.436  29.679  15.624
ATOM   4341  C35 DSPSX  46     102.982  31.484  14.527
ATOM   4342  H5X DSPSX  46     104.033  31.789  14.716
ATOM   4343  H5Y DSPSX  46     102.351  32.384  14.694
ATOM   4344  C36 DSPSX  46     102.771  30.886  13.090
ATOM   4345  H6X DSPSX  46     101.898  30.202  13.156
ATOM   4346  H6Y DSPSX  46     103.571  30.153  12.852
ATOM   4347  C37 DSPSX  46     102.661  31.903  11.981
ATOM   4348  H7X DSPSX  46     103.690  32.315  11.916
ATOM   4349  H7Y DSPSX  46     101.870  32.659  12.167
ATOM   4350  C38 DSPSX  46     102.267  31.184  10.759
ATOM   4351  H8X DSPSX  46     101.240  30.757  10.786
ATOM   4352  H8Y DSPSX  46     102.930  30.297  10.663
ATOM   4353  C39 DSPSX  46     102.207  32.116   9.535
ATOM   4354  H9X DSPSX  46     103.102  32.761   9.415
ATOM   4355  H9Y DSPSX  46     101.337  32.781   9.723
ATOM   4356 C310 DSPSX  46     101.945  31.261   8.303
ATOM   4357 H10X DSPSX  46     100.860  31.023   8.293
ATOM   4358 H10Y DSPSX  46     102.473  30.285   8.314
ATOM   4359 C311 DSPSX  46     102.200  32.155   7.024
ATOM   4360 H11X DSPSX  46     103.289  32.323   6.882
ATOM   4361 H11Y DSPSX  46     101.815  33.171   7.251
ATOM   4362 C312 DSPSX  46     101.603  31.459   5.753
ATOM   4363 H12X DSPSX  46     100.497  31.548   5.800
ATOM   4364 H12Y DSPSX  46     101.929  30.398   5.783
ATOM   4365 C313 DSPSX  46     102.129  31.988   4.393
ATOM   4366 H13X DSPSX  46     103.198  31.717   4.259
ATOM   4367 H13Y DSPSX  46     102.134  33.090   4.538
ATOM   4368 C314 DSPSX  46     101.239  31.538   3.176
ATOM   4369 H14X DSPSX  46     101.689  32.128   2.348
ATOM   4370 H14Y DSPSX  46     100.231  31.963   3.371
ATOM   4371 C315 DSPSX  46     101.279  30.020   2.921
ATOM   4372 H15X DSPSX  46     100.675  29.881   1.998
ATOM   4373 H15Y DSPSX  46     100.738  29.441   3.699
ATOM   4374 C316 DSPSX  46     102.788  29.593   2.633
ATOM   4375 H16X DSPSX  46     103.283  29.631   3.626
ATOM   4376 H16Y DSPSX  46     103.323  30.269   1.932
ATOM   4377 C317 DSPSX  46     102.973  28.192   2.098
ATOM   4378 H17X DSPSX  46     102.566  27.403   2.765
ATOM   4379 H17Y DSPSX  46     104.078  28.070   2.058
ATOM   4380 C318 DSPSX  46     102.541  28.116   0.599
ATOM   4381 H18X DSPSX  46     103.010  27.235   0.113
ATOM   4382 H18Y DSPSX  46     101.444  28.078   0.428
ATOM   4383 H18Z DSPSX  46     102.944  29.053   0.158
ATOM   4384   C3 CHL1X  47     107.779  35.689 -15.780
ATOM   4385   O3 CHL1X  47     107.832  36.044 -17.152
ATOM   4386  H3' CHL1X  47     107.454  36.917 -17.283
ATOM   4387   H3 CHL1X  47     106.762  35.918 -15.395
ATOM   4388   C4 CHL1X  47     108.731  36.570 -15.031
ATOM   4389  H4A CHL1X  47     109.740  36.324 -15.427
ATOM   4390  H4B CHL1X  47     108.550  37.611 -15.375
ATOM   4391   C5 CHL1X  47     108.749  36.303 -13.517
ATOM   4392   C6 CHL1X  47     108.656  37.276 -12.607
ATOM   4393   H6 CHL1X  47     108.415  38.301 -12.926
ATOM   4394   C7 CHL1X  47     108.656  37.075 -11.117
ATOM   4395  H7A CHL1X  47     109.245  37.852 -10.582
ATOM   4396  H7B CHL1X  47     107.642  37.202 -10.684
ATOM   4397   C8 CHL1X  47     109.299  35.744 -10.777
ATOM   4398   H8 CHL1X  47     110.377  35.818 -11.037
ATOM   4399  C14 CHL1X  47     109.210  35.373  -9.285
ATOM   4400  H14 CHL1X  47     108.136  35.237  -9.034
ATOM   4401  C15 CHL1X  47     109.851  36.313  -8.348
ATOM   4402 H15A CHL1X  47     110.704  36.728  -8.925
ATOM   4403 H15B CHL1X  47     109.220  37.223  -8.268
ATOM   4404  C16 CHL1X  47     110.199  35.541  -7.075
ATOM   4405 H16A CHL1X  47     111.308  35.469  -7.092
ATOM   4406 H16B CHL1X  47     109.774  36.065  -6.193
ATOM   4407  C17 CHL1X  47     109.659  34.116  -7.353
ATOM   4408  H17 CHL1X  47     108.572  34.200  -7.136
ATOM   4409  C13 CHL1X  47     109.736  33.949  -8.856
ATOM   4410  C18 CHL1X  47     111.221  33.780  -9.330
ATOM   4411 H18A CHL1X  47     111.925  34.554  -8.953
ATOM   4412 H18B CHL1X  47     111.507  32.755  -9.014
ATOM   4413 H18C CHL1X  47     111.148  33.925 -10.429
ATOM   4414  C12 CHL1X  47     108.890  32.943  -9.588
ATOM   4415 H12A CHL1X  47     109.152  31.921  -9.242
ATOM   4416 H12B CHL1X  47     107.868  33.198  -9.235
ATOM   4417  C11 CHL1X  47     108.860  33.134 -11.153
ATOM   4418 H11A CHL1X  47     109.832  32.858 -11.616
ATOM   4419 H11B CHL1X  47     108.079  32.465 -11.572
ATOM   4420   C9 CHL1X  47     108.648  34.592 -11.668
ATOM   4421   H9 CHL1X  47     107.543  34.685 -11.594
ATOM   4422  C10 CHL1X  47     108.925  34.729 -13.184
ATOM   4423  C19 CHL1X  47     110.447  34.441 -13.506
ATOM   4424 H19A CHL1X  47     111.094  34.964 -12.769
ATOM   4425 H19B CHL1X  47     110.768  33.383 -13.417
ATOM   4426 H19C CHL1X  47     110.742  34.872 -14.487
ATOM   4427   C1 CHL1X  47     107.877  33.919 -14.053
ATOM   4428  H1A CHL1X  47     108.180  32.851 -13.996
ATOM   4429  H1B CHL1X  47     106.914  34.153 -13.552
ATOM   4430   C2 CHL1X  47     107.912  34.217 -15.608
ATOM   4431  H2A CHL1X  47     107.120  33.558 -16.023
ATOM   4432  H2B CHL1X  47     108.906  33.998 -16.057
ATOM   4433  C20 CHL1X  47     110.325  32.956  -6.559
ATOM   4434  H20 CHL1X  47     111.399  33.026  -6.836
ATOM   4435  C21 CHL1X  47     109.904  31.543  -6.882
ATOM   4436 H21A CHL1X  47     108.805  31.529  -7.031
ATOM   4437 H21B CHL1X  47     110.226  30.982  -5.978
ATOM   4438 H21C CHL1X  47     110.458  31.163  -7.768
ATOM   4439  C22 CHL1X  47     110.092  33.154  -5.009
ATOM   4440 H22A CHL1X  47     110.621  32.293  -4.545
ATOM   4441 H22B CHL1X  47     110.501  34.146  -4.720
ATOM   4442  C23 CHL1X  47     108.591  33.023  -4.597
ATOM   4443 H23A CHL1X  47     107.993  33.762  -5.171
ATOM   4444 H23B CHL1X  47     108.183  32.079  -5.018
ATOM   4445  C24 CHL1X  47     108.352  33.114  -3.137
ATOM   4446 H24A CHL1X  47     108.388  32.089  -2.709
ATOM   4447 H24B CHL1X  47     109.015  33.757  -2.517
ATOM   4448  C25 CHL1X  47     106.902  33.479  -2.748
ATOM   4449  H25 CHL1X  47     106.224  32.727  -3.207
ATOM   4450  C26 CHL1X  47     106.603  33.308  -1.226
ATOM   4451 H26A CHL1X  47     107.350  33.717  -0.511
ATOM   4452 H26B CHL1X  47     105.660  33.857  -1.028
ATOM   4453 H26C CHL1X  47     106.458  32.220  -1.054
ATOM   4454  C27 CHL1X  47     106.604  34.965  -3.241
ATOM   4455 H27A CHL1X  47     107.147  35.763  -2.690
ATOM   4456 H27B CHL1X  47     106.819  35.062  -4.326
ATOM   4457 H27C CHL1X  47     105.533  35.220  -3.084
ATOM   4458    N POPCX  48     102.016  36.447 -27.068
ATOM   4459  C12 POPCX  48     103.153  36.794 -26.045
ATOM   4460 H12A POPCX  48     102.877  37.775 -25.687
ATOM   4461 H12B POPCX  48     104.107  36.871 -26.545
ATOM   4462  C13 POPCX  48     100.706  36.348 -26.313
ATOM   4463 H13A POPCX  48     100.455  37.357 -26.022
ATOM   4464 H13B POPCX  48      99.871  35.918 -26.846
ATOM   4465 H13C POPCX  48     100.762  35.723 -25.433
ATOM   4466  C14 POPCX  48     101.972  37.472 -28.060
ATOM   4467 H14A POPCX  48     101.665  38.424 -27.653
ATOM   4468 H14B POPCX  48     102.913  37.589 -28.576
ATOM   4469 H14C POPCX  48     101.240  37.198 -28.803
ATOM   4470  C15 POPCX  48     102.297  35.179 -27.808
ATOM   4471 H15A POPCX  48     102.149  34.414 -27.060
ATOM   4472 H15B POPCX  48     103.318  35.185 -28.156
ATOM   4473 H15C POPCX  48     101.752  35.137 -28.739
ATOM   4474  C11 POPCX  48     103.322  35.993 -24.762
ATOM   4475 H11A POPCX  48     102.359  35.692 -24.298
ATOM   4476 H11B POPCX  48     103.819  36.614 -23.987
ATOM   4477    P POPCX  48     105.537  34.691 -24.832
ATOM   4478  O13 POPCX  48     106.054  35.959 -25.416
ATOM   4479  O14 POPCX  48     106.146  33.398 -25.300
ATOM   4480  O12 POPCX  48     103.994  34.696 -25.044
ATOM   4481  O11 POPCX  48     105.741  34.799 -23.254
ATOM   4482   C1 POPCX  48     105.128  33.810 -22.376
ATOM   4483   HA POPCX  48     105.934  33.366 -21.753
ATOM   4484   HB POPCX  48     104.682  32.980 -22.965
ATOM   4485   C2 POPCX  48     104.078  34.569 -21.539
ATOM   4486   HS POPCX  48     103.473  35.271 -22.150
ATOM   4487  O21 POPCX  48     104.676  35.294 -20.368
ATOM   4488  C21 POPCX  48     103.865  36.104 -19.849
ATOM   4489  O22 POPCX  48     102.824  36.473 -20.460
ATOM   4490  C22 POPCX  48     104.339  36.640 -18.529
ATOM   4491  H2R POPCX  48     103.701  37.503 -18.241
ATOM   4492  H2S POPCX  48     105.405  36.955 -18.555
ATOM   4493   C3 POPCX  48     102.951  33.527 -21.073
ATOM   4494   HX POPCX  48     102.700  32.773 -21.849
ATOM   4495   HY POPCX  48     101.970  34.043 -20.995
ATOM   4496  O31 POPCX  48     103.196  32.950 -19.749
ATOM   4497  C31 POPCX  48     103.943  31.792 -19.797
ATOM   4498  O32 POPCX  48     104.281  31.169 -20.760
ATOM   4499  C32 POPCX  48     104.217  31.279 -18.405
ATOM   4500  H2X POPCX  48     104.121  30.172 -18.438
ATOM   4501  H2Y POPCX  48     103.364  31.586 -17.763
ATOM   4502  C23 POPCX  48     104.222  35.641 -17.394
ATOM   4503  H3R POPCX  48     105.049  34.902 -17.342
ATOM   4504  H3S POPCX  48     103.303  35.035 -17.542
ATOM   4505  C24 POPCX  48     103.872  36.393 -16.096
ATOM   4506  H4R POPCX  48     102.844  36.810 -16.079
ATOM   4507  H4S POPCX  48     104.562  37.250 -15.949
ATOM   4508  C25 POPCX  48     103.829  35.335 -14.955
ATOM   4509  H5R POPCX  48     104.839  34.889 -14.826
ATOM   4510  H5S POPCX  48     103.141  34.490 -15.173
ATOM   4511  C26 POPCX  48     103.591  36.024 -13.613
ATOM   4512  H6R POPCX  48     102.665  36.637 -13.570
ATOM   4513  H6S POPCX  48     104.434  36.721 -13.416
ATOM   4514  C27 POPCX  48     103.693  35.064 -12.369
ATOM   4515  H7R POPCX  48     104.621  34.455 -12.347
ATOM   4516  H7S POPCX  48     102.788  34.419 -12.408
ATOM   4517  C28 POPCX  48     103.637  35.744 -10.996
ATOM   4518  H8R POPCX  48     103.185  35.025 -10.282
ATOM   4519  H8S POPCX  48     102.816  36.494 -10.989
ATOM   4520  C29 POPCX  48     104.944  36.170 -10.454
ATOM   4521  H91 POPCX  48     105.550  36.631 -11.246
ATOM   4522 C210 POPCX  48     105.207  36.193  -9.082
ATOM   4523 H101 POPCX  48     106.154  36.611  -8.711
ATOM   4524 C211 POPCX  48     104.275  35.687  -7.961
ATOM   4525 H11R POPCX  48     103.398  35.079  -8.269
ATOM   4526 H11S POPCX  48     103.798  36.532  -7.421
ATOM   4527 C212 POPCX  48     105.105  34.826  -6.903
ATOM   4528 H12R POPCX  48     105.735  35.547  -6.341
ATOM   4529 H12S POPCX  48     105.719  34.073  -7.442
ATOM   4530 C213 POPCX  48     104.163  34.065  -6.005
ATOM   4531 H13R POPCX  48     104.792  33.458  -5.319
ATOM   4532 H13S POPCX  48     103.570  33.385  -6.651
ATOM   4533 C214 POPCX  48     103.220  35.067  -5.216
ATOM   4534 H14R POPCX  48     102.538  35.548  -5.951
ATOM   4535 H14S POPCX  48     103.874  35.839  -4.757
ATOM   4536 C215 POPCX  48     102.424  34.407  -4.075
ATOM   4537 H15R POPCX  48     101.633  33.770  -4.526
ATOM   4538 H15S POPCX  48     101.880  35.266  -3.630
ATOM   4539 C216 POPCX  48     103.099  33.631  -2.955
ATOM   4540 H16R POPCX  48     104.028  34.165  -2.664
ATOM   4541 H16S POPCX  48     103.362  32.630  -3.358
ATOM   4542 C217 POPCX  48     102.138  33.368  -1.740
ATOM   4543 H17R POPCX  48     101.197  32.988  -2.191
ATOM   4544 H17S POPCX  48     101.853  34.326  -1.254
ATOM   4545 C218 POPCX  48     102.658  32.340  -0.791
ATOM   4546 H18R POPCX  48     102.039  32.344   0.131
ATOM   4547 H18S POPCX  48     103.755  32.375  -0.613
ATOM   4548 H18T POPCX  48     102.519  31.314  -1.195
ATOM   4549  C33 POPCX  48     105.647  31.591 -17.844
ATOM   4550  H3X POPCX  48     105.763  32.691 -17.742
ATOM   4551  H3Y POPCX  48     106.417  31.121 -18.492
ATOM   4552  C34 POPCX  48     105.912  30.963 -16.489
ATOM   4553  H4X POPCX  48     106.989  31.050 -16.231
ATOM   4554  H4Y POPCX  48     105.577  29.904 -16.551
ATOM   4555  C35 POPCX  48     105.040  31.537 -15.359
ATOM   4556  H5X POPCX  48     103.965  31.438 -15.625
ATOM   4557  H5Y POPCX  48     105.248  32.621 -15.247
ATOM   4558  C36 POPCX  48     105.352  30.687 -14.061
ATOM   4559  H6X POPCX  48     106.454  30.777 -13.959
ATOM   4560  H6Y POPCX  48     105.100  29.607 -14.123
ATOM   4561  C37 POPCX  48     104.752  31.250 -12.810
ATOM   4562  H7X POPCX  48     103.669  31.014 -12.878
ATOM   4563  H7Y POPCX  48     104.889  32.348 -12.708
ATOM   4564  C38 POPCX  48     105.468  30.724 -11.561
ATOM   4565  H8X POPCX  48     106.509  31.110 -11.609
ATOM   4566  H8Y POPCX  48     105.498  29.614 -11.563
ATOM   4567  C39 POPCX  48     104.737  31.279 -10.384
ATOM   4568  H9X POPCX  48     103.686  30.919 -10.400
ATOM   4569  H9Y POPCX  48     104.470  32.355 -10.470
ATOM   4570 C310 POPCX  48     105.368  30.937  -9.110
ATOM   4571 H10X POPCX  48     106.127  31.724  -8.923
ATOM   4572 H10Y POPCX  48     105.956  29.994  -9.160
ATOM   4573 C311 POPCX  48     104.441  30.685  -7.928
ATOM   4574 H11X POPCX  48     103.778  29.816  -8.119
ATOM   4575 H11Y POPCX  48     103.940  31.660  -7.738
ATOM   4576 C312 POPCX  48     105.294  30.425  -6.724
ATOM   4577 H12X POPCX  48     106.068  31.216  -6.628
ATOM   4578 H12Y POPCX  48     105.755  29.430  -6.895
ATOM   4579 C313 POPCX  48     104.407  30.307  -5.349
ATOM   4580 H13X POPCX  48     103.591  29.582  -5.558
ATOM   4581 H13Y POPCX  48     103.874  31.255  -5.123
ATOM   4582 C314 POPCX  48     105.212  29.776  -4.163
ATOM   4583 H14X POPCX  48     105.892  30.487  -3.645
ATOM   4584 H14Y POPCX  48     105.836  28.981  -4.625
ATOM   4585 C315 POPCX  48     104.384  29.130  -3.044
ATOM   4586 H15X POPCX  48     103.773  28.337  -3.525
ATOM   4587 H15Y POPCX  48     103.690  29.894  -2.630
ATOM   4588 C316 POPCX  48     105.259  28.459  -2.009
ATOM   4589 H16X POPCX  48     105.823  29.285  -1.525
ATOM   4590 H16Y POPCX  48     105.949  27.717  -2.467
ATOM   4591 H16Z POPCX  48     104.544  27.949  -1.330
ATOM   4592    N POPEX  49     103.494  43.227 -21.649
ATOM   4593  HN1 POPEX  49     103.010  44.082 -21.991
ATOM   4594  HN2 POPEX  49     104.485  43.285 -21.957
ATOM   4595  HN3 POPEX  49     103.229  42.338 -22.118
ATOM   4596  C12 POPEX  49     103.418  43.054 -20.179
ATOM   4597 H12A POPEX  49     102.324  43.021 -19.990
ATOM   4598 H12B POPEX  49     103.705  44.045 -19.769
ATOM   4599  C11 POPEX  49     104.257  41.870 -19.608
ATOM   4600 H11A POPEX  49     103.908  41.659 -18.574
ATOM   4601 H11B POPEX  49     105.332  42.121 -19.484
ATOM   4602    P POPEX  49     105.260  40.017 -21.199
ATOM   4603  O13 POPEX  49     105.621  41.128 -22.122
ATOM   4604  O14 POPEX  49     104.804  38.759 -21.845
ATOM   4605  O11 POPEX  49     106.271  39.849 -20.032
ATOM   4606  O12 POPEX  49     104.027  40.632 -20.378
ATOM   4607   C1 POPEX  49     107.547  40.332 -20.207
ATOM   4608   HA POPEX  49     107.489  41.435 -20.324
ATOM   4609   HB POPEX  49     108.029  39.986 -21.146
ATOM   4610   C2 POPEX  49     108.537  39.921 -19.120
ATOM   4611   HS POPEX  49     108.712  38.824 -19.117
ATOM   4612  O21 POPEX  49     108.088  40.481 -17.843
ATOM   4613  C21 POPEX  49     107.236  39.716 -17.250
ATOM   4614  O22 POPEX  49     107.078  38.505 -17.481
ATOM   4615  C22 POPEX  49     106.385  40.463 -16.214
ATOM   4616  H2R POPEX  49     105.363  40.034 -16.306
ATOM   4617  H2S POPEX  49     106.176  41.485 -16.598
ATOM   4618   C3 POPEX  49     109.935  40.586 -19.483
ATOM   4619   HX POPEX  49     109.738  41.654 -19.719
ATOM   4620   HY POPEX  49     110.318  40.020 -20.359
ATOM   4621  O31 POPEX  49     110.702  40.612 -18.256
ATOM   4622  C31 POPEX  49     111.465  39.534 -17.958
ATOM   4623  O32 POPEX  49     111.421  38.476 -18.569
ATOM   4624  C32 POPEX  49     112.410  39.874 -16.807
ATOM   4625  H2X POPEX  49     112.383  40.960 -16.576
ATOM   4626  H2Y POPEX  49     113.461  39.816 -17.159
ATOM   4627  C23 POPEX  49     107.018  40.506 -14.799
ATOM   4628  H3R POPEX  49     107.878  41.209 -14.833
ATOM   4629  H3S POPEX  49     107.319  39.486 -14.477
ATOM   4630  C24 POPEX  49     106.020  40.877 -13.721
ATOM   4631  H4R POPEX  49     105.369  40.006 -13.490
ATOM   4632  H4S POPEX  49     105.428  41.761 -14.043
ATOM   4633  C25 POPEX  49     106.559  41.425 -12.319
ATOM   4634  H5R POPEX  49     105.670  41.637 -11.689
ATOM   4635  H5S POPEX  49     107.022  42.410 -12.544
ATOM   4636  C26 POPEX  49     107.447  40.558 -11.484
ATOM   4637  H6R POPEX  49     108.338  40.343 -12.111
ATOM   4638  H6S POPEX  49     106.955  39.607 -11.182
ATOM   4639  C27 POPEX  49     107.937  41.277 -10.211
ATOM   4640  H7R POPEX  49     107.011  41.678  -9.748
ATOM   4641  H7S POPEX  49     108.529  42.186 -10.451
ATOM   4642  C28 POPEX  49     108.578  40.328  -9.257
ATOM   4643  H8R POPEX  49     109.608  40.056  -9.570
ATOM   4644  H8S POPEX  49     108.006  39.376  -9.280
ATOM   4645  C29 POPEX  49     108.455  40.975  -7.876
ATOM   4646  H91 POPEX  49     108.815  42.014  -7.857
ATOM   4647 C210 POPEX  49     107.946  40.422  -6.812
ATOM   4648 H101 POPEX  49     107.815  41.085  -5.944
ATOM   4649 C211 POPEX  49     107.478  39.070  -6.547
ATOM   4650 H11R POPEX  49     107.894  38.499  -7.405
ATOM   4651 H11S POPEX  49     106.368  39.074  -6.608
ATOM   4652 C212 POPEX  49     107.995  38.450  -5.237
ATOM   4653 H12R POPEX  49     109.067  38.546  -4.962
ATOM   4654 H12S POPEX  49     107.806  37.354  -5.232
ATOM   4655 C213 POPEX  49     107.291  38.997  -3.893
ATOM   4656 H13R POPEX  49     107.515  40.084  -3.940
ATOM   4657 H13S POPEX  49     107.795  38.459  -3.063
ATOM   4658 C214 POPEX  49     105.831  38.545  -3.801
ATOM   4659 H14R POPEX  49     105.552  37.537  -4.176
ATOM   4660 H14S POPEX  49     105.286  39.278  -4.434
ATOM   4661 C215 POPEX  49     105.207  38.749  -2.409
ATOM   4662 H15R POPEX  49     105.477  39.697  -1.896
ATOM   4663 H15S POPEX  49     105.670  37.959  -1.780
ATOM   4664 C216 POPEX  49     103.691  38.482  -2.272
ATOM   4665 H16R POPEX  49     103.490  37.419  -2.530
ATOM   4666 H16S POPEX  49     103.089  39.037  -3.024
ATOM   4667 C217 POPEX  49     103.123  38.836  -0.865
ATOM   4668 H17R POPEX  49     102.036  38.720  -1.069
ATOM   4669 H17S POPEX  49     103.364  39.906  -0.692
ATOM   4670 C218 POPEX  49     103.532  37.842   0.290
ATOM   4671 H18R POPEX  49     104.612  38.054   0.434
ATOM   4672 H18S POPEX  49     103.338  36.840  -0.148
ATOM   4673 H18T POPEX  49     102.928  37.941   1.217
ATOM   4674  C33 POPEX  49     112.256  39.061 -15.443
ATOM   4675  H3X POPEX  49     112.632  38.031 -15.614
ATOM   4676  H3Y POPEX  49     111.165  39.023 -15.232
ATOM   4677  C34 POPEX  49     113.002  39.686 -14.231
ATOM   4678  H4X POPEX  49     112.975  40.797 -14.208
ATOM   4679  H4Y POPEX  49     114.085  39.438 -14.202
ATOM   4680  C35 POPEX  49     112.328  39.128 -12.959
ATOM   4681  H5X POPEX  49     112.557  38.042 -13.013
ATOM   4682  H5Y POPEX  49     111.244  39.367 -13.005
ATOM   4683  C36 POPEX  49     112.852  39.701 -11.631
ATOM   4684  H6X POPEX  49     112.752  40.801 -11.506
ATOM   4685  H6Y POPEX  49     113.945  39.512 -11.585
ATOM   4686  C37 POPEX  49     112.348  38.991 -10.356
ATOM   4687  H7X POPEX  49     112.540  37.901 -10.449
ATOM   4688  H7Y POPEX  49     111.242  39.091 -10.414
ATOM   4689  C38 POPEX  49     112.727  39.713  -9.126
ATOM   4690  H8X POPEX  49     112.408  40.775  -9.202
ATOM   4691  H8Y POPEX  49     113.839  39.719  -9.093
ATOM   4692  C39 POPEX  49     112.274  39.142  -7.812
ATOM   4693  H9X POPEX  49     112.600  38.089  -7.672
ATOM   4694  H9Y POPEX  49     111.172  39.236  -7.714
ATOM   4695 C310 POPEX  49     112.786  39.950  -6.587
ATOM   4696 H10X POPEX  49     112.910  41.053  -6.636
ATOM   4697 H10Y POPEX  49     113.820  39.543  -6.578
ATOM   4698 C311 POPEX  49     112.077  39.596  -5.298
ATOM   4699 H11X POPEX  49     112.074  38.487  -5.220
ATOM   4700 H11Y POPEX  49     111.004  39.829  -5.460
ATOM   4701 C312 POPEX  49     112.538  40.369  -4.068
ATOM   4702 H12X POPEX  49     112.549  41.424  -4.419
ATOM   4703 H12Y POPEX  49     113.513  39.977  -3.707
ATOM   4704 C313 POPEX  49     111.407  40.404  -2.950
ATOM   4705 H13X POPEX  49     110.452  40.807  -3.350
ATOM   4706 H13Y POPEX  49     111.678  41.083  -2.113
ATOM   4707 C314 POPEX  49     111.211  39.017  -2.331
ATOM   4708 H14X POPEX  49     112.133  38.714  -1.788
ATOM   4709 H14Y POPEX  49     110.912  38.314  -3.135
ATOM   4710 C315 POPEX  49     110.001  39.021  -1.310
ATOM   4711 H15X POPEX  49     109.161  39.418  -1.920
ATOM   4712 H15Y POPEX  49     110.210  39.711  -0.465
ATOM   4713 C316 POPEX  49     109.342  37.755  -0.748
ATOM   4714 H16X POPEX  49     108.382  37.866  -0.201
ATOM   4715 H16Y POPEX  49     109.979  37.156  -0.063
ATOM   4716 H16Z POPEX  49     109.226  37.005  -1.560
ATOM   4717   C3 CHL1X  50     111.290  47.527  19.901
ATOM   4718   O3 CHL1X  50     111.162  47.324  21.299
ATOM   4719  H3' CHL1X  50     110.446  47.860  21.646
ATOM   4720   H3 CHL1X  50     111.265  48.619  19.699
ATOM   4721   C4 CHL1X  50     110.089  46.938  19.229
ATOM   4722  H4A CHL1X  50     110.134  45.847  19.439
ATOM   4723  H4B CHL1X  50     109.197  47.286  19.793
ATOM   4724   C5 CHL1X  50     110.093  47.115  17.702
ATOM   4725   C6 CHL1X  50     109.040  47.577  17.022
ATOM   4726   H6 CHL1X  50     108.174  47.984  17.566
ATOM   4727   C7 CHL1X  50     108.990  47.784  15.534
ATOM   4728  H7A CHL1X  50     108.013  47.483  15.094
ATOM   4729  H7B CHL1X  50     109.054  48.859  15.264
ATOM   4730   C8 CHL1X  50     110.042  46.926  14.859
ATOM   4731   H8 CHL1X  50     109.743  45.864  14.992
ATOM   4732  C14 CHL1X  50     110.177  47.180  13.346
ATOM   4733  H14 CHL1X  50     110.535  48.222  13.209
ATOM   4734  C15 CHL1X  50     108.966  46.934  12.542
ATOM   4735 H15A CHL1X  50     108.449  46.111  13.079
ATOM   4736 H15B CHL1X  50     108.244  47.758  12.723
ATOM   4737  C16 CHL1X  50     109.408  46.641  11.107
ATOM   4738 H16A CHL1X  50     109.201  45.558  10.971
ATOM   4739 H16B CHL1X  50     108.872  47.316  10.407
ATOM   4740  C17 CHL1X  50     110.949  46.793  11.162
ATOM   4741  H17 CHL1X  50     111.107  47.892  11.104
ATOM   4742  C13 CHL1X  50     111.333  46.428  12.580
ATOM   4743  C18 CHL1X  50     111.197  44.884  12.823
ATOM   4744 H18A CHL1X  50     110.221  44.447  12.522
ATOM   4745 H18B CHL1X  50     112.053  44.433  12.276
ATOM   4746 H18C CHL1X  50     111.257  44.802  13.929
ATOM   4747  C12 CHL1X  50     112.624  46.890  13.198
ATOM   4748 H12A CHL1X  50     113.477  46.468  12.626
ATOM   4749 H12B CHL1X  50     112.582  47.988  13.033
ATOM   4750  C11 CHL1X  50     112.704  46.698  14.761
ATOM   4751 H11A CHL1X  50     112.799  45.625  15.035
ATOM   4752 H11B CHL1X  50     113.608  47.226  15.133
ATOM   4753   C9 CHL1X  50     111.450  47.141  15.578
ATOM   4754   H9 CHL1X  50     111.628  48.235  15.662
ATOM   4755  C10 CHL1X  50     111.496  46.650  17.044
ATOM   4756  C19 CHL1X  50     111.440  45.071  17.110
ATOM   4757 H19A CHL1X  50     110.659  44.691  16.416
ATOM   4758 H19B CHL1X  50     112.355  44.540  16.773
ATOM   4759 H19C CHL1X  50     111.114  44.718  18.112
ATOM   4760   C1 CHL1X  50     112.674  47.327  17.859
ATOM   4761  H1A CHL1X  50     113.608  46.806  17.553
ATOM   4762  H1B CHL1X  50     112.611  48.388  17.538
ATOM   4763   C2 CHL1X  50     112.634  47.097  19.425
ATOM   4764  H2A CHL1X  50     113.529  47.639  19.796
ATOM   4765  H2B CHL1X  50     112.665  46.019  19.694
ATOM   4766  C20 CHL1X  50     111.759  46.028  10.077
ATOM   4767  H20 CHL1X  50     111.467  44.967  10.226
ATOM   4768  C21 CHL1X  50     113.266  46.060  10.163
ATOM   4769 H21A CHL1X  50     113.580  47.087  10.442
ATOM   4770 H21B CHL1X  50     113.573  45.779   9.133
ATOM   4771 H21C CHL1X  50     113.632  45.294  10.880
ATOM   4772  C22 CHL1X  50     111.377  46.558   8.638
ATOM   4773 H22A CHL1X  50     111.990  45.936   7.951
ATOM   4774 H22B CHL1X  50     110.281  46.437   8.504
ATOM   4775  C23 CHL1X  50     111.812  48.038   8.399
ATOM   4776 H23A CHL1X  50     111.351  48.682   9.179
ATOM   4777 H23B CHL1X  50     112.884  48.147   8.672
ATOM   4778  C24 CHL1X  50     111.549  48.535   7.028
ATOM   4779 H24A CHL1X  50     112.448  48.343   6.404
ATOM   4780 H24B CHL1X  50     110.668  48.148   6.470
ATOM   4781  C25 CHL1X  50     111.502  50.075   6.903
ATOM   4782  H25 CHL1X  50     112.464  50.479   7.285
ATOM   4783  C26 CHL1X  50     111.493  50.580   5.427
ATOM   4784 H26A CHL1X  50     110.799  50.076   4.720
ATOM   4785 H26B CHL1X  50     111.174  51.642   5.461
ATOM   4786 H26C CHL1X  50     112.540  50.505   5.062
ATOM   4787  C27 CHL1X  50     110.239  50.611   7.715
ATOM   4788 H27A CHL1X  50     109.252  50.361   7.269
ATOM   4789 H27B CHL1X  50     110.269  50.243   8.762
ATOM   4790 H27C CHL1X  50     110.241  51.722   7.746
ATOM   4791   C3 CHL1X  51     108.541  47.444 -19.901
ATOM   4792   O3 CHL1X  51     108.333  47.324 -21.299
ATOM   4793  H3' CHL1X  51     108.840  46.586 -21.646
ATOM   4794   H3 CHL1X  51     109.632  47.374 -19.699
ATOM   4795   C4 CHL1X  51     107.904  46.267 -19.229
ATOM   4796  H4A CHL1X  51     106.816  46.356 -19.439
ATOM   4797  H4B CHL1X  51     108.216  45.362 -19.793
ATOM   4798   C5 CHL1X  51     108.082  46.264 -17.702
ATOM   4799   C6 CHL1X  51     108.500  45.193 -17.022
ATOM   4800   H6 CHL1X  51     108.872  44.312 -17.566
ATOM   4801   C7 CHL1X  51     108.705  45.135 -15.534
ATOM   4802  H7A CHL1X  51     108.365  44.171 -15.094
ATOM   4803  H7B CHL1X  51     109.782  45.155 -15.264
ATOM   4804   C8 CHL1X  51     107.890  46.221 -14.859
ATOM   4805   H8 CHL1X  51     106.817  45.965 -14.992
ATOM   4806  C14 CHL1X  51     108.150  46.345 -13.346
ATOM   4807  H14 CHL1X  51     109.206  46.661 -13.209
ATOM   4808  C15 CHL1X  51     107.855  45.146 -12.542
ATOM   4809 H15A CHL1X  51     107.012  44.662 -13.079
ATOM   4810 H15B CHL1X  51     108.649  44.390 -12.723
ATOM   4811  C16 CHL1X  51     107.580  45.599 -11.107
ATOM   4812 H16A CHL1X  51     106.490  45.436 -10.971
ATOM   4813 H16B CHL1X  51     108.233  45.036 -10.407
ATOM   4814  C17 CHL1X  51     107.795  47.133 -11.162
ATOM   4815  H17 CHL1X  51     108.899  47.245 -11.104
ATOM   4816  C13 CHL1X  51     107.445  47.531 -12.580
ATOM   4817  C18 CHL1X  51     105.898  47.458 -12.823
ATOM   4818 H18A CHL1X  51     105.421  46.500 -12.522
ATOM   4819 H18B CHL1X  51     105.482  48.331 -12.276
ATOM   4820 H18C CHL1X  51     105.818  47.521 -13.929
ATOM   4821  C12 CHL1X  51     107.960  48.803 -13.198
ATOM   4822 H12A CHL1X  51     107.573  49.672 -12.626
ATOM   4823 H12B CHL1X  51     109.055  48.715 -13.033
ATOM   4824  C11 CHL1X  51     107.771  48.890 -14.761
ATOM   4825 H11A CHL1X  51     106.703  49.028 -15.035
ATOM   4826 H11B CHL1X  51     108.335  49.771 -15.133
ATOM   4827   C9 CHL1X  51     108.163  47.619 -15.578
ATOM   4828   H9 CHL1X  51     109.263  47.753 -15.662
ATOM   4829  C10 CHL1X  51     107.674  47.685 -17.044
ATOM   4830  C19 CHL1X  51     106.094  47.693 -17.110
ATOM   4831 H19A CHL1X  51     105.682  46.928 -16.416
ATOM   4832 H19B CHL1X  51     105.600  48.629 -16.773
ATOM   4833 H19C CHL1X  51     105.728  47.382 -18.112
ATOM   4834   C1 CHL1X  51     108.398  48.835 -17.859
ATOM   4835  H1A CHL1X  51     107.916  49.788 -17.553
ATOM   4836  H1B CHL1X  51     109.456  48.729 -17.538
ATOM   4837   C2 CHL1X  51     108.167  48.804 -19.425
ATOM   4838  H2A CHL1X  51     108.745  49.676 -19.796
ATOM   4839  H2B CHL1X  51     107.091  48.879 -19.694
ATOM   4840  C20 CHL1X  51     107.063  47.973 -10.077
ATOM   4841  H20 CHL1X  51     105.991  47.724 -10.226
ATOM   4842  C21 CHL1X  51     107.156  49.477 -10.163
ATOM   4843 H21A CHL1X  51     108.195  49.749 -10.442
ATOM   4844 H21B CHL1X  51     106.888  49.795  -9.133
ATOM   4845 H21C CHL1X  51     106.406  49.874 -10.880
ATOM   4846  C22 CHL1X  51     107.577  47.570  -8.638
ATOM   4847 H22A CHL1X  51     106.980  48.207  -7.951
ATOM   4848 H22B CHL1X  51     107.412  46.479  -8.504
ATOM   4849  C23 CHL1X  51     109.074  47.945  -8.399
ATOM   4850 H23A CHL1X  51     109.698  47.458  -9.179
ATOM   4851 H23B CHL1X  51     109.227  49.011  -8.672
ATOM   4852  C24 CHL1X  51     109.559  47.661  -7.028
ATOM   4853 H24A CHL1X  51     109.404  48.567  -6.404
ATOM   4854 H24B CHL1X  51     109.137  46.796  -6.470
ATOM   4855  C25 CHL1X  51     111.096  47.552  -6.903
ATOM   4856  H25 CHL1X  51     111.539  48.497  -7.285
ATOM   4857  C26 CHL1X  51     111.600  47.523  -5.427
ATOM   4858 H26A CHL1X  51     111.069  46.849  -4.720
ATOM   4859 H26B CHL1X  51     112.649  47.161  -5.461
ATOM   4860 H26C CHL1X  51     111.568  48.572  -5.062
ATOM   4861  C27 CHL1X  51     111.581  46.268  -7.715
ATOM   4862 H27A CHL1X  51     111.291  45.292  -7.269
ATOM   4863 H27B CHL1X  51     111.214  46.313  -8.762
ATOM   4864 H27C CHL1X  51     112.691  46.225  -7.746
ATOM   4865   C3 CHL1X  52     114.312  44.563 -19.935
ATOM   4866   O3 CHL1X  52     113.990  44.495 -21.299
ATOM   4867  H3' CHL1X  52     113.915  43.565 -21.519
ATOM   4868   H3 CHL1X  52     115.407  44.463 -19.785
ATOM   4869   C4 CHL1X  52     113.502  43.457 -19.178
ATOM   4870  H4A CHL1X  52     112.443  43.731 -19.374
ATOM   4871  H4B CHL1X  52     113.637  42.465 -19.656
ATOM   4872   C5 CHL1X  52     113.673  43.504 -17.660
ATOM   4873   C6 CHL1X  52     114.104  42.434 -17.013
ATOM   4874   H6 CHL1X  52     114.354  41.531 -17.591
ATOM   4875   C7 CHL1X  52     114.388  42.418 -15.570
ATOM   4876  H7A CHL1X  52     114.266  41.374 -15.210
ATOM   4877  H7B CHL1X  52     115.485  42.556 -15.460
ATOM   4878   C8 CHL1X  52     113.655  43.494 -14.801
ATOM   4879   H8 CHL1X  52     112.586  43.304 -14.562
ATOM   4880  C14 CHL1X  52     114.416  43.546 -13.502
ATOM   4881  H14 CHL1X  52     115.439  43.939 -13.685
ATOM   4882  C15 CHL1X  52     114.647  42.243 -12.781
ATOM   4883 H15A CHL1X  52     113.697  41.684 -12.926
ATOM   4884 H15B CHL1X  52     115.534  41.686 -13.153
ATOM   4885  C16 CHL1X  52     114.836  42.822 -11.331
ATOM   4886 H16A CHL1X  52     113.943  42.424 -10.804
ATOM   4887 H16B CHL1X  52     115.833  42.545 -10.925
ATOM   4888  C17 CHL1X  52     114.795  44.403 -11.404
ATOM   4889  H17 CHL1X  52     115.821  44.632 -11.766
ATOM   4890  C13 CHL1X  52     113.850  44.581 -12.536
ATOM   4891  C18 CHL1X  52     112.362  44.268 -12.148
ATOM   4892 H18A CHL1X  52     112.259  43.201 -11.850
ATOM   4893 H18B CHL1X  52     112.127  44.982 -11.329
ATOM   4894 H18C CHL1X  52     111.602  44.374 -12.950
ATOM   4895  C12 CHL1X  52     113.863  46.019 -13.215
ATOM   4896 H12A CHL1X  52     113.364  46.779 -12.576
ATOM   4897 H12B CHL1X  52     114.943  46.276 -13.245
ATOM   4898  C11 CHL1X  52     113.273  46.012 -14.641
ATOM   4899 H11A CHL1X  52     112.183  45.961 -14.429
ATOM   4900 H11B CHL1X  52     113.522  46.963 -15.160
ATOM   4901   C9 CHL1X  52     113.789  44.847 -15.460
ATOM   4902   H9 CHL1X  52     114.895  44.946 -15.498
ATOM   4903  C10 CHL1X  52     113.239  44.804 -16.940
ATOM   4904  C19 CHL1X  52     111.671  45.014 -16.972
ATOM   4905 H19A CHL1X  52     111.280  44.680 -17.956
ATOM   4906 H19B CHL1X  52     111.208  44.347 -16.214
ATOM   4907 H19C CHL1X  52     111.296  46.012 -16.662
ATOM   4908   C1 CHL1X  52     114.003  45.887 -17.792
ATOM   4909  H1A CHL1X  52     113.536  46.822 -17.416
ATOM   4910  H1B CHL1X  52     115.089  45.972 -17.566
ATOM   4911   C2 CHL1X  52     113.819  45.901 -19.336
ATOM   4912  H2A CHL1X  52     114.279  46.818 -19.763
ATOM   4913  H2B CHL1X  52     112.720  45.977 -19.471
ATOM   4914  C20 CHL1X  52     114.480  45.214 -10.039
ATOM   4915  H20 CHL1X  52     113.524  44.865  -9.593
ATOM   4916  C21 CHL1X  52     114.289  46.737 -10.222
ATOM   4917 H21A CHL1X  52     115.156  46.979 -10.871
ATOM   4918 H21B CHL1X  52     114.431  47.312  -9.283
ATOM   4919 H21C CHL1X  52     113.274  47.022 -10.574
ATOM   4920  C22 CHL1X  52     115.466  45.034  -8.977
ATOM   4921 H22A CHL1X  52     116.212  44.252  -9.238
ATOM   4922 H22B CHL1X  52     116.099  45.938  -8.851
ATOM   4923  C23 CHL1X  52     114.784  44.681  -7.664
ATOM   4924 H23A CHL1X  52     113.778  45.150  -7.658
ATOM   4925 H23B CHL1X  52     114.434  43.625  -7.688
ATOM   4926  C24 CHL1X  52     115.419  44.908  -6.321
ATOM   4927 H24A CHL1X  52     116.392  44.382  -6.221
ATOM   4928 H24B CHL1X  52     115.665  45.990  -6.259
ATOM   4929  C25 CHL1X  52     114.568  44.436  -5.178
ATOM   4930  H25 CHL1X  52     115.104  44.871  -4.309
ATOM   4931  C26 CHL1X  52     113.282  45.313  -5.173
ATOM   4932 H26A CHL1X  52     112.559  45.146  -6.000
ATOM   4933 H26B CHL1X  52     112.735  45.303  -4.207
ATOM   4934 H26C CHL1X  52     113.659  46.356  -5.250
ATOM   4935  C27 CHL1X  52     114.363  42.888  -5.087
ATOM   4936 H27A CHL1X  52     113.609  42.624  -5.858
ATOM   4937 H27B CHL1X  52     115.300  42.309  -5.232
ATOM   4938 H27C CHL1X  52     113.841  42.584  -4.154
ATOM   4939   C3 CHL1X  53       2.409 594.358  17.457
ATOM   4940   O3 CHL1X  53       2.635 594.557  18.819
ATOM   4941  H3' CHL1X  53       1.759 594.393  19.175
ATOM   4942   H3 CHL1X  53       2.142 593.303  17.236
ATOM   4943   C4 CHL1X  53       3.616 594.927  16.719
ATOM   4944  H4A CHL1X  53       3.572 596.002  17.003
ATOM   4945  H4B CHL1X  53       4.638 594.680  17.078
ATOM   4946   C5 CHL1X  53       3.527 594.761  15.233
ATOM   4947   C6 CHL1X  53       4.402 594.043  14.479
ATOM   4948   H6 CHL1X  53       5.236 593.618  15.056
ATOM   4949   C7 CHL1X  53       4.497 594.061  12.949
ATOM   4950  H7A CHL1X  53       5.492 594.204  12.476
ATOM   4951  H7B CHL1X  53       4.115 593.066  12.636
ATOM   4952   C8 CHL1X  53       3.457 595.064  12.329
ATOM   4953   H8 CHL1X  53       3.791 596.121  12.408
ATOM   4954  C14 CHL1X  53       3.028 594.573  10.975
ATOM   4955  H14 CHL1X  53       2.627 593.543  11.089
ATOM   4956  C15 CHL1X  53       4.173 594.390   9.948
ATOM   4957 H15A CHL1X  53       4.801 595.289  10.122
ATOM   4958 H15B CHL1X  53       4.720 593.451  10.175
ATOM   4959  C16 CHL1X  53       3.509 594.211   8.640
ATOM   4960 H16A CHL1X  53       4.079 594.916   7.997
ATOM   4961 H16B CHL1X  53       3.623 593.223   8.145
ATOM   4962  C17 CHL1X  53       1.996 594.712   8.884
ATOM   4963  H17 CHL1X  53       1.425 593.789   9.122
ATOM   4964  C13 CHL1X  53       1.977 595.424  10.219
ATOM   4965  C18 CHL1X  53       2.524 596.900   9.986
ATOM   4966 H18A CHL1X  53       3.492 596.829   9.446
ATOM   4967 H18B CHL1X  53       1.754 597.363   9.331
ATOM   4968 H18C CHL1X  53       2.514 597.447  10.953
ATOM   4969  C12 CHL1X  53       0.695 595.318  11.067
ATOM   4970 H12A CHL1X  53      -0.066 595.923  10.529
ATOM   4971 H12B CHL1X  53       0.328 594.271  11.009
ATOM   4972  C11 CHL1X  53       0.942 595.773  12.476
ATOM   4973 H11A CHL1X  53       1.216 596.849  12.482
ATOM   4974 H11B CHL1X  53      -0.054 595.622  12.945
ATOM   4975   C9 CHL1X  53       2.164 595.061  13.160
ATOM   4976   H9 CHL1X  53       1.904 593.983  13.211
ATOM   4977  C10 CHL1X  53       2.377 595.449  14.716
ATOM   4978  C19 CHL1X  53       2.459 596.990  14.756
ATOM   4979 H19A CHL1X  53       1.456 597.458  14.661
ATOM   4980 H19B CHL1X  53       2.875 597.451  15.677
ATOM   4981 H19C CHL1X  53       3.007 597.371  13.868
ATOM   4982   C1 CHL1X  53       1.118 595.031  15.531
ATOM   4983  H1A CHL1X  53       0.288 595.645  15.122
ATOM   4984  H1B CHL1X  53       0.832 593.973  15.346
ATOM   4985   C2 CHL1X  53       1.150 595.128  17.041
ATOM   4986  H2A CHL1X  53       0.277 594.745  17.612
ATOM   4987  H2B CHL1X  53       1.277 596.193  17.331
ATOM   4988  C20 CHL1X  53       1.500 595.463   7.573
ATOM   4989  H20 CHL1X  53       2.235 596.228   7.241
ATOM   4990  C21 CHL1X  53       0.140 596.155   7.789
ATOM   4991 H21A CHL1X  53       0.152 597.030   8.473
ATOM   4992 H21B CHL1X  53      -0.659 595.434   8.068
ATOM   4993 H21C CHL1X  53      -0.131 596.675   6.846
ATOM   4994  C22 CHL1X  53       1.546 594.408   6.415
ATOM   4995 H22A CHL1X  53       2.589 594.059   6.254
ATOM   4996 H22B CHL1X  53       0.887 593.558   6.686
ATOM   4997  C23 CHL1X  53       1.207 594.993   5.079
ATOM   4998 H23A CHL1X  53       0.118 595.200   5.020
ATOM   4999 H23B CHL1X  53       1.754 595.946   4.912
ATOM   5000  C24 CHL1X  53       1.570 594.060   3.891
ATOM   5001 H24A CHL1X  53       2.666 593.939   3.763
ATOM   5002 H24B CHL1X  53       1.134 593.073   4.162
ATOM   5003  C25 CHL1X  53       1.039 594.528   2.476
ATOM   5004  H25 CHL1X  53      -0.041 594.777   2.551
ATOM   5005  C26 CHL1X  53       1.735 595.840   2.003
ATOM   5006 H26A CHL1X  53       1.688 596.695   2.712
ATOM   5007 H26B CHL1X  53       2.804 595.698   1.732
ATOM   5008 H26C CHL1X  53       1.168 596.216   1.124
ATOM   5009  C27 CHL1X  53       1.335 593.460   1.408
ATOM   5010 H27A CHL1X  53       2.440 593.349   1.354
ATOM   5011 H27B CHL1X  53       0.856 592.491   1.669
ATOM   5012 H27C CHL1X  53       0.963 593.815   0.424
ATOM   5013   C3 CHL1X  54      18.305 594.846  19.248
ATOM   5014   O3 CHL1X  54      18.886 594.757  20.525
ATOM   5015  H3' CHL1X  54      18.258 594.158  20.935
ATOM   5016   H3 CHL1X  54      17.447 595.520  19.457
ATOM   5017   C4 CHL1X  54      17.854 593.423  18.770
ATOM   5018  H4A CHL1X  54      18.757 592.778  18.727
ATOM   5019  H4B CHL1X  54      17.289 592.957  19.606
ATOM   5020   C5 CHL1X  54      17.126 593.409  17.478
ATOM   5021   C6 CHL1X  54      15.912 592.840  17.329
ATOM   5022   H6 CHL1X  54      15.434 592.504  18.260
ATOM   5023   C7 CHL1X  54      15.322 592.614  15.975
ATOM   5024  H7A CHL1X  54      14.825 591.623  15.929
ATOM   5025  H7B CHL1X  54      14.541 593.374  15.761
ATOM   5026   C8 CHL1X  54      16.340 592.778  14.792
ATOM   5027   H8 CHL1X  54      17.106 591.976  14.748
ATOM   5028  C14 CHL1X  54      15.578 592.920  13.566
ATOM   5029  H14 CHL1X  54      15.100 593.902  13.770
ATOM   5030  C15 CHL1X  54      14.517 591.920  13.138
ATOM   5031 H15A CHL1X  54      15.003 590.935  13.313
ATOM   5032 H15B CHL1X  54      13.642 592.095  13.798
ATOM   5033  C16 CHL1X  54      14.287 592.089  11.647
ATOM   5034 H16A CHL1X  54      14.372 591.074  11.206
ATOM   5035 H16B CHL1X  54      13.251 592.451  11.470
ATOM   5036  C17 CHL1X  54      15.280 593.172  11.220
ATOM   5037  H17 CHL1X  54      14.738 594.142  11.239
ATOM   5038  C13 CHL1X  54      16.373 593.272  12.300
ATOM   5039  C18 CHL1X  54      17.398 592.091  12.107
ATOM   5040 H18A CHL1X  54      18.117 591.915  12.936
ATOM   5041 H18B CHL1X  54      16.902 591.146  11.796
ATOM   5042 H18C CHL1X  54      17.974 592.366  11.198
ATOM   5043  C12 CHL1X  54      17.085 594.596  12.651
ATOM   5044 H12A CHL1X  54      17.444 594.966  11.668
ATOM   5045 H12B CHL1X  54      16.254 595.289  12.901
ATOM   5046  C11 CHL1X  54      17.995 594.561  13.849
ATOM   5047 H11A CHL1X  54      18.902 593.964  13.620
ATOM   5048 H11B CHL1X  54      18.368 595.586  14.064
ATOM   5049   C9 CHL1X  54      17.119 594.045  15.133
ATOM   5050   H9 CHL1X  54      16.374 594.854  15.278
ATOM   5051  C10 CHL1X  54      17.961 593.997  16.389
ATOM   5052  C19 CHL1X  54      19.237 593.115  16.108
ATOM   5053 H19A CHL1X  54      18.978 592.324  15.372
ATOM   5054 H19B CHL1X  54      20.021 593.747  15.638
ATOM   5055 H19C CHL1X  54      19.653 592.678  17.042
ATOM   5056   C1 CHL1X  54      18.402 595.416  16.745
ATOM   5057  H1A CHL1X  54      19.095 595.689  15.922
ATOM   5058  H1B CHL1X  54      17.538 596.114  16.751
ATOM   5059   C2 CHL1X  54      19.173 595.499  18.113
ATOM   5060  H2A CHL1X  54      19.382 596.590  18.151
ATOM   5061  H2B CHL1X  54      20.192 595.054  18.093
ATOM   5062  C20 CHL1X  54      15.671 593.073   9.683
ATOM   5063  H20 CHL1X  54      16.182 592.101   9.518
ATOM   5064  C21 CHL1X  54      16.560 594.188   9.208
ATOM   5065 H21A CHL1X  54      16.917 594.152   8.156
ATOM   5066 H21B CHL1X  54      17.478 594.087   9.823
ATOM   5067 H21C CHL1X  54      16.143 595.199   9.404
ATOM   5068  C22 CHL1X  54      14.431 593.066   8.828
ATOM   5069 H22A CHL1X  54      13.867 592.113   8.918
ATOM   5070 H22B CHL1X  54      13.769 593.849   9.254
ATOM   5071  C23 CHL1X  54      14.673 593.266   7.319
ATOM   5072 H23A CHL1X  54      15.062 594.289   7.124
ATOM   5073 H23B CHL1X  54      15.449 592.523   7.039
ATOM   5074  C24 CHL1X  54      13.321 592.980   6.602
ATOM   5075 H24A CHL1X  54      13.126 591.900   6.773
ATOM   5076 H24B CHL1X  54      12.486 593.603   6.989
ATOM   5077  C25 CHL1X  54      13.399 593.214   5.106
ATOM   5078  H25 CHL1X  54      13.774 594.234   4.872
ATOM   5079  C26 CHL1X  54      14.405 592.181   4.509
ATOM   5080 H26A CHL1X  54      13.764 591.275   4.516
ATOM   5081 H26B CHL1X  54      14.629 592.440   3.452
ATOM   5082 H26C CHL1X  54      15.351 592.066   5.080
ATOM   5083  C27 CHL1X  54      11.936 593.106   4.593
ATOM   5084 H27A CHL1X  54      11.345 593.840   5.183
ATOM   5085 H27B CHL1X  54      11.809 593.459   3.548
ATOM   5086 H27C CHL1X  54      11.449 592.114   4.702
ATOM   5087   C3 CHL1X  55       3.652 590.140  17.448
ATOM   5088   O3 CHL1X  55       4.052 590.166  18.784
ATOM   5089  H3' CHL1X  55       4.175 591.088  19.027
ATOM   5090   H3 CHL1X  55       2.704 590.719  17.390
ATOM   5091   C4 CHL1X  55       3.466 588.672  17.007
ATOM   5092  H4A CHL1X  55       4.416 588.147  17.244
ATOM   5093  H4B CHL1X  55       2.687 588.154  17.608
ATOM   5094   C5 CHL1X  55       3.014 588.534  15.582
ATOM   5095   C6 CHL1X  55       1.879 587.953  15.227
ATOM   5096   H6 CHL1X  55       1.335 587.396  16.005
ATOM   5097   C7 CHL1X  55       1.358 587.778  13.786
ATOM   5098  H7A CHL1X  55       0.924 586.760  13.703
ATOM   5099  H7B CHL1X  55       0.472 588.436  13.654
ATOM   5100   C8 CHL1X  55       2.372 588.206  12.750
ATOM   5101   H8 CHL1X  55       3.088 587.364  12.639
ATOM   5102  C14 CHL1X  55       1.727 588.442  11.382
ATOM   5103  H14 CHL1X  55       1.096 589.351  11.490
ATOM   5104  C15 CHL1X  55       0.684 587.463  10.890
ATOM   5105 H15A CHL1X  55       1.058 586.433  11.070
ATOM   5106 H15B CHL1X  55      -0.333 587.852  11.115
ATOM   5107  C16 CHL1X  55       0.726 587.698   9.349
ATOM   5108 H16A CHL1X  55       1.105 586.799   8.818
ATOM   5109 H16B CHL1X  55      -0.298 587.861   8.952
ATOM   5110  C17 CHL1X  55       1.679 588.926   9.135
ATOM   5111  H17 CHL1X  55       1.012 589.799   9.300
ATOM   5112  C13 CHL1X  55       2.748 588.793  10.260
ATOM   5113  C18 CHL1X  55       3.679 587.591  10.154
ATOM   5114 H18A CHL1X  55       4.428 587.642  10.971
ATOM   5115 H18B CHL1X  55       3.191 586.597  10.061
ATOM   5116 H18C CHL1X  55       4.334 587.593   9.257
ATOM   5117  C12 CHL1X  55       3.473 590.065  10.718
ATOM   5118 H12A CHL1X  55       4.173 590.389   9.917
ATOM   5119 H12B CHL1X  55       2.759 590.914  10.785
ATOM   5120  C11 CHL1X  55       4.180 589.926  12.030
ATOM   5121 H11A CHL1X  55       5.057 589.292  11.776
ATOM   5122 H11B CHL1X  55       4.498 590.951  12.317
ATOM   5123   C9 CHL1X  55       3.202 589.494  13.174
ATOM   5124   H9 CHL1X  55       2.494 590.339  13.315
ATOM   5125  C10 CHL1X  55       3.880 589.299  14.572
ATOM   5126  C19 CHL1X  55       5.148 588.376  14.471
ATOM   5127 H19A CHL1X  55       5.667 588.362  15.452
ATOM   5128 H19B CHL1X  55       4.878 587.319  14.265
ATOM   5129 H19C CHL1X  55       5.945 588.718  13.777
ATOM   5130   C1 CHL1X  55       4.293 590.724  15.081
ATOM   5131  H1A CHL1X  55       5.070 591.220  14.460
ATOM   5132  H1B CHL1X  55       3.405 591.389  15.016
ATOM   5133   C2 CHL1X  55       4.663 590.757  16.564
ATOM   5134  H2A CHL1X  55       4.983 591.768  16.897
ATOM   5135  H2B CHL1X  55       5.629 590.212  16.627
ATOM   5136  C20 CHL1X  55       2.147 589.038   7.651
ATOM   5137  H20 CHL1X  55       2.754 588.123   7.475
ATOM   5138  C21 CHL1X  55       3.106 590.225   7.394
ATOM   5139 H21A CHL1X  55       2.542 591.083   7.823
ATOM   5140 H21B CHL1X  55       3.279 590.547   6.345
ATOM   5141 H21C CHL1X  55       4.063 590.178   7.955
ATOM   5142  C22 CHL1X  55       0.968 589.144   6.726
ATOM   5143 H22A CHL1X  55       0.219 588.421   7.115
ATOM   5144 H22B CHL1X  55       0.618 590.192   6.610
ATOM   5145  C23 CHL1X  55       1.074 588.591   5.321
ATOM   5146 H23A CHL1X  55       2.095 588.806   4.943
ATOM   5147 H23B CHL1X  55       1.005 587.498   5.512
ATOM   5148  C24 CHL1X  55       0.052 588.928   4.178
ATOM   5149 H24A CHL1X  55      -0.960 588.569   4.464
ATOM   5150 H24B CHL1X  55       0.074 590.023   3.991
ATOM   5151  C25 CHL1X  55       0.503 588.282   2.875
ATOM   5152  H25 CHL1X  55      -0.406 588.441   2.255
ATOM   5153  C26 CHL1X  55       1.685 589.105   2.203
ATOM   5154 H26A CHL1X  55       2.543 588.915   2.883
ATOM   5155 H26B CHL1X  55       1.826 588.694   1.181
ATOM   5156 H26C CHL1X  55       1.485 590.197   2.207
ATOM   5157  C27 CHL1X  55       0.832 586.814   3.095
ATOM   5158 H27A CHL1X  55       0.884 586.247   2.141
ATOM   5159 H27B CHL1X  55       1.830 586.798   3.585
ATOM   5160 H27C CHL1X  55       0.022 586.369   3.710
ATOM   5161   C3 CHL1X  56       0.839 579.585  17.986
ATOM   5162   O3 CHL1X  56       0.897 579.558  19.445
ATOM   5163  H3' CHL1X  56      -0.006 579.700  19.739
ATOM   5164   H3 CHL1X  56       0.119 580.387  17.719
ATOM   5165   C4 CHL1X  56       0.519 578.194  17.480
ATOM   5166  H4A CHL1X  56       1.209 577.470  17.965
ATOM   5167  H4B CHL1X  56      -0.488 578.022  17.916
ATOM   5168   C5 CHL1X  56       0.613 578.116  16.027
ATOM   5169   C6 CHL1X  56      -0.456 577.899  15.267
ATOM   5170   H6 CHL1X  56      -1.411 577.631  15.743
ATOM   5171   C7 CHL1X  56      -0.612 577.875  13.728
ATOM   5172  H7A CHL1X  56      -1.311 577.102  13.347
ATOM   5173  H7B CHL1X  56      -0.855 578.884  13.331
ATOM   5174   C8 CHL1X  56       0.824 577.705  13.167
ATOM   5175   H8 CHL1X  56       1.215 576.672  13.303
ATOM   5176  C14 CHL1X  56       0.859 578.002  11.704
ATOM   5177  H14 CHL1X  56       0.466 579.027  11.527
ATOM   5178  C15 CHL1X  56      -0.095 577.218  10.794
ATOM   5179 H15A CHL1X  56       0.068 576.128  10.936
ATOM   5180 H15B CHL1X  56      -1.119 577.642  10.876
ATOM   5181  C16 CHL1X  56       0.474 577.551   9.402
ATOM   5182 H16A CHL1X  56       0.816 576.546   9.071
ATOM   5183 H16B CHL1X  56      -0.304 577.958   8.720
ATOM   5184  C17 CHL1X  56       1.657 578.466   9.561
ATOM   5185  H17 CHL1X  56       1.312 579.518   9.641
ATOM   5186  C13 CHL1X  56       2.176 578.032  10.919
ATOM   5187  C18 CHL1X  56       2.897 576.737  10.872
ATOM   5188 H18A CHL1X  56       2.966 576.335  11.906
ATOM   5189 H18B CHL1X  56       2.384 575.932  10.304
ATOM   5190 H18C CHL1X  56       3.926 576.975  10.526
ATOM   5191  C12 CHL1X  56       3.059 579.058  11.644
ATOM   5192 H12A CHL1X  56       4.074 579.045  11.195
ATOM   5193 H12B CHL1X  56       2.826 580.134  11.494
ATOM   5194  C11 CHL1X  56       3.193 578.721  13.107
ATOM   5195 H11A CHL1X  56       3.610 577.711  13.303
ATOM   5196 H11B CHL1X  56       3.780 579.537  13.578
ATOM   5197   C9 CHL1X  56       1.811 578.696  13.772
ATOM   5198   H9 CHL1X  56       1.423 579.720  13.577
ATOM   5199  C10 CHL1X  56       1.888 578.531  15.345
ATOM   5200  C19 CHL1X  56       2.991 577.463  15.700
ATOM   5201 H19A CHL1X  56       2.966 576.521  15.110
ATOM   5202 H19B CHL1X  56       4.006 577.910  15.650
ATOM   5203 H19C CHL1X  56       2.940 577.186  16.774
ATOM   5204   C1 CHL1X  56       2.327 579.907  15.880
ATOM   5205  H1A CHL1X  56       3.374 580.086  15.549
ATOM   5206  H1B CHL1X  56       1.736 580.799  15.583
ATOM   5207   C2 CHL1X  56       2.226 579.904  17.484
ATOM   5208  H2A CHL1X  56       2.581 580.843  17.959
ATOM   5209  H2B CHL1X  56       2.824 579.057  17.887
ATOM   5210  C20 CHL1X  56       2.522 578.372   8.251
ATOM   5211  H20 CHL1X  56       2.986 577.366   8.332
ATOM   5212  C21 CHL1X  56       3.744 579.416   8.259
ATOM   5213 H21A CHL1X  56       4.540 579.300   9.026
ATOM   5214 H21B CHL1X  56       3.337 580.420   8.505
ATOM   5215 H21C CHL1X  56       4.250 579.523   7.276
ATOM   5216  C22 CHL1X  56       1.754 578.541   6.935
ATOM   5217 H22A CHL1X  56       0.710 578.173   6.842
ATOM   5218 H22B CHL1X  56       1.660 579.647   6.922
ATOM   5219  C23 CHL1X  56       2.577 578.024   5.700
ATOM   5220 H23A CHL1X  56       3.653 578.181   5.930
ATOM   5221 H23B CHL1X  56       2.512 576.918   5.604
ATOM   5222  C24 CHL1X  56       2.157 578.674   4.379
ATOM   5223 H24A CHL1X  56       1.052 578.591   4.320
ATOM   5224 H24B CHL1X  56       2.415 579.739   4.559
ATOM   5225  C25 CHL1X  56       2.763 578.045   3.073
ATOM   5226  H25 CHL1X  56       3.819 578.373   2.974
ATOM   5227  C26 CHL1X  56       2.797 576.524   3.116
ATOM   5228 H26A CHL1X  56       3.146 576.190   2.116
ATOM   5229 H26B CHL1X  56       3.541 576.144   3.848
ATOM   5230 H26C CHL1X  56       1.818 576.041   3.330
ATOM   5231  C27 CHL1X  56       1.991 578.398   1.803
ATOM   5232 H27A CHL1X  56       2.423 577.996   0.863
ATOM   5233 H27B CHL1X  56       0.970 577.970   1.890
ATOM   5234 H27C CHL1X  56       1.871 579.503   1.791
ATOM   5235   C3 CHL1X  57       9.482 590.428  17.931
ATOM   5236   O3 CHL1X  57       9.959 590.675  19.283
ATOM   5237  H3' CHL1X  57      10.423 589.866  19.505
ATOM   5238   H3 CHL1X  57       8.924 589.480  17.771
ATOM   5239   C4 CHL1X  57      10.664 590.433  17.001
ATOM   5240  H4A CHL1X  57      11.431 591.205  17.227
ATOM   5241  H4B CHL1X  57      11.192 589.486  17.245
ATOM   5242   C5 CHL1X  57      10.284 590.513  15.575
ATOM   5243   C6 CHL1X  57      10.861 589.634  14.786
ATOM   5244   H6 CHL1X  57      11.520 588.865  15.215
ATOM   5245   C7 CHL1X  57      10.633 589.634  13.324
ATOM   5246  H7A CHL1X  57      11.570 589.601  12.727
ATOM   5247  H7B CHL1X  57      10.045 588.755  12.985
ATOM   5248   C8 CHL1X  57      10.003 590.912  12.801
ATOM   5249   H8 CHL1X  57      10.777 591.702  12.909
ATOM   5250  C14 CHL1X  57       9.596 590.770  11.347
ATOM   5251  H14 CHL1X  57       8.723 590.086  11.290
ATOM   5252  C15 CHL1X  57      10.677 590.333  10.349
ATOM   5253 H15A CHL1X  57      11.558 590.908  10.708
ATOM   5254 H15B CHL1X  57      10.858 589.243  10.463
ATOM   5255  C16 CHL1X  57      10.069 590.638   8.977
ATOM   5256 H16A CHL1X  57      10.912 591.106   8.425
ATOM   5257 H16B CHL1X  57       9.646 589.778   8.416
ATOM   5258  C17 CHL1X  57       8.848 591.668   9.246
ATOM   5259  H17 CHL1X  57       7.970 590.986   9.241
ATOM   5260  C13 CHL1X  57       9.054 592.063  10.762
ATOM   5261  C18 CHL1X  57      10.048 593.143  10.842
ATOM   5262 H18A CHL1X  57      10.454 593.490  11.816
ATOM   5263 H18B CHL1X  57      11.014 592.942  10.331
ATOM   5264 H18C CHL1X  57       9.671 594.077  10.372
ATOM   5265  C12 CHL1X  57       7.797 592.355  11.594
ATOM   5266 H12A CHL1X  57       7.399 593.305  11.177
ATOM   5267 H12B CHL1X  57       7.158 591.446  11.614
ATOM   5268  C11 CHL1X  57       8.080 592.572  13.093
ATOM   5269 H11A CHL1X  57       8.708 593.488  13.024
ATOM   5270 H11B CHL1X  57       7.098 592.617  13.611
ATOM   5271   C9 CHL1X  57       8.834 591.324  13.696
ATOM   5272   H9 CHL1X  57       8.053 590.535  13.659
ATOM   5273  C10 CHL1X  57       9.269 591.575  15.118
ATOM   5274  C19 CHL1X  57      10.028 592.861  15.229
ATOM   5275 H19A CHL1X  57      11.005 592.983  14.714
ATOM   5276 H19B CHL1X  57       9.318 593.702  15.065
ATOM   5277 H19C CHL1X  57      10.252 593.112  16.288
ATOM   5278   C1 CHL1X  57       8.049 591.660  16.112
ATOM   5279  H1A CHL1X  57       7.360 592.531  16.106
ATOM   5280  H1B CHL1X  57       7.605 590.689  15.811
ATOM   5281   C2 CHL1X  57       8.553 591.592  17.586
ATOM   5282  H2A CHL1X  57       7.685 591.374  18.247
ATOM   5283  H2B CHL1X  57       8.990 592.551  17.936
ATOM   5284  C20 CHL1X  57       8.648 592.809   8.180
ATOM   5285  H20 CHL1X  57       9.610 593.356   8.279
ATOM   5286  C21 CHL1X  57       7.475 593.787   8.556
ATOM   5287 H21A CHL1X  57       7.731 594.552   9.320
ATOM   5288 H21B CHL1X  57       6.614 593.209   8.954
ATOM   5289 H21C CHL1X  57       7.105 594.368   7.684
ATOM   5290  C22 CHL1X  57       8.676 592.505   6.725
ATOM   5291 H22A CHL1X  57       8.665 593.487   6.205
ATOM   5292 H22B CHL1X  57       9.620 591.984   6.464
ATOM   5293  C23 CHL1X  57       7.599 591.612   6.086
ATOM   5294 H23A CHL1X  57       7.378 590.685   6.657
ATOM   5295 H23B CHL1X  57       6.680 592.236   6.107
ATOM   5296  C24 CHL1X  57       7.867 591.342   4.526
ATOM   5297 H24A CHL1X  57       8.395 592.218   4.093
ATOM   5298 H24B CHL1X  57       8.452 590.404   4.416
ATOM   5299  C25 CHL1X  57       6.597 591.081   3.653
ATOM   5300  H25 CHL1X  57       7.032 590.833   2.661
ATOM   5301  C26 CHL1X  57       5.874 589.810   4.191
ATOM   5302 H26A CHL1X  57       5.274 589.401   3.351
ATOM   5303 H26B CHL1X  57       6.622 589.108   4.616
ATOM   5304 H26C CHL1X  57       5.249 590.183   5.032
ATOM   5305  C27 CHL1X  57       5.743 592.457   3.570
ATOM   5306 H27A CHL1X  57       5.460 592.828   4.579
ATOM   5307 H27B CHL1X  57       6.441 593.259   3.251
ATOM   5308 H27C CHL1X  57       4.759 592.389   3.058
ATOM   5309  C13 POPGX  58       7.060 582.027  25.464
ATOM   5310 H13A POPGX  58       7.353 583.088  25.318
ATOM   5311 H13B POPGX  58       7.467 581.664  26.432
ATOM   5312  OC3 POPGX  58       7.708 581.224  24.415
ATOM   5313  HO3 POPGX  58       7.019 581.155  23.749
ATOM   5314  C12 POPGX  58       5.495 581.771  25.361
ATOM   5315 H12A POPGX  58       5.356 580.668  25.351
ATOM   5316  OC2 POPGX  58       4.820 582.280  26.522
ATOM   5317  HO2 POPGX  58       3.956 581.870  26.618
ATOM   5318  C11 POPGX  58       4.943 582.336  24.036
ATOM   5319 H11A POPGX  58       5.397 583.350  24.037
ATOM   5320 H11B POPGX  58       3.840 582.460  24.071
ATOM   5321    P POPGX  58       4.482 581.259  21.727
ATOM   5322  O13 POPGX  58       3.293 582.123  21.885
ATOM   5323  O14 POPGX  58       4.146 579.803  21.593
ATOM   5324  O12 POPGX  58       5.480 581.579  22.904
ATOM   5325  O11 POPGX  58       5.193 581.732  20.367
ATOM   5326   C1 POPGX  58       5.984 582.951  20.376
ATOM   5327   HA POPGX  58       6.931 582.785  19.820
ATOM   5328   HB POPGX  58       6.279 583.323  21.381
ATOM   5329   C2 POPGX  58       5.253 584.156  19.702
ATOM   5330   HS POPGX  58       4.430 584.560  20.331
ATOM   5331  O21 POPGX  58       4.634 583.642  18.541
ATOM   5332  C21 POPGX  58       3.760 584.361  17.845
ATOM   5333  O22 POPGX  58       3.487 585.522  18.193
ATOM   5334  C22 POPGX  58       3.355 583.648  16.569
ATOM   5335  H2R POPGX  58       2.264 583.681  16.362
ATOM   5336  H2S POPGX  58       3.678 582.586  16.606
ATOM   5337   C3 POPGX  58       6.221 585.314  19.418
ATOM   5338   HX POPGX  58       6.634 585.543  20.424
ATOM   5339   HY POPGX  58       5.782 586.274  19.067
ATOM   5340  O31 POPGX  58       7.282 584.835  18.562
ATOM   5341  C31 POPGX  58       8.105 585.846  18.240
ATOM   5342  O32 POPGX  58       8.001 586.988  18.713
ATOM   5343  C32 POPGX  58       9.169 585.318  17.235
ATOM   5344  H2X POPGX  58       8.940 584.315  16.814
ATOM   5345  H2Y POPGX  58      10.176 585.221  17.692
ATOM   5346  C23 POPGX  58       4.115 584.267  15.340
ATOM   5347  H3R POPGX  58       5.225 584.324  15.362
ATOM   5348  H3S POPGX  58       3.780 585.298  15.097
ATOM   5349  C24 POPGX  58       3.865 583.373  14.101
ATOM   5350  H4R POPGX  58       2.779 583.211  13.933
ATOM   5351  H4S POPGX  58       4.509 582.493  14.315
ATOM   5352  C25 POPGX  58       4.445 583.982  12.837
ATOM   5353  H5R POPGX  58       5.535 584.133  12.985
ATOM   5354  H5S POPGX  58       3.934 584.937  12.588
ATOM   5355  C26 POPGX  58       4.326 583.107  11.608
ATOM   5356  H6R POPGX  58       3.270 582.768  11.667
ATOM   5357  H6S POPGX  58       5.048 582.267  11.689
ATOM   5358  C27 POPGX  58       4.497 583.874  10.310
ATOM   5359  H7R POPGX  58       5.541 584.191  10.103
ATOM   5360  H7S POPGX  58       3.888 584.803  10.273
ATOM   5361  C28 POPGX  58       3.948 583.030   9.117
ATOM   5362  H8R POPGX  58       3.072 583.534   8.657
ATOM   5363  H8S POPGX  58       3.521 582.062   9.455
ATOM   5364  C29 POPGX  58       4.992 582.754   8.059
ATOM   5365  H91 POPGX  58       5.969 582.373   8.391
ATOM   5366 C210 POPGX  58       4.933 582.890   6.712
ATOM   5367 H101 POPGX  58       5.887 582.949   6.167
ATOM   5368 C211 POPGX  58       3.805 583.360   5.929
ATOM   5369 H11R POPGX  58       4.034 584.407   5.637
ATOM   5370 H11S POPGX  58       2.826 583.375   6.455
ATOM   5371 C212 POPGX  58       3.797 582.399   4.699
ATOM   5372 H12R POPGX  58       2.865 582.435   4.094
ATOM   5373 H12S POPGX  58       3.825 581.366   5.107
ATOM   5374 C213 POPGX  58       4.926 582.367   3.665
ATOM   5375 H13R POPGX  58       5.888 582.453   4.214
ATOM   5376 H13S POPGX  58       4.730 583.230   2.992
ATOM   5377 C214 POPGX  58       5.071 581.095   2.830
ATOM   5378 H14R POPGX  58       4.262 580.910   2.093
ATOM   5379 H14S POPGX  58       5.053 580.203   3.492
ATOM   5380 C215 POPGX  58       6.306 581.040   1.941
ATOM   5381 H15R POPGX  58       6.195 580.119   1.329
ATOM   5382 H15S POPGX  58       7.240 580.954   2.535
ATOM   5383 C216 POPGX  58       6.498 582.219   0.995
ATOM   5384 H16R POPGX  58       6.850 583.147   1.495
ATOM   5385 H16S POPGX  58       5.527 582.405   0.490
ATOM   5386 C217 POPGX  58       7.386 581.853  -0.165
ATOM   5387 H17R POPGX  58       7.144 580.885  -0.654
ATOM   5388 H17S POPGX  58       8.411 581.730   0.250
ATOM   5389 C218 POPGX  58       7.492 582.911  -1.333
ATOM   5390 H18R POPGX  58       7.568 583.898  -0.831
ATOM   5391 H18S POPGX  58       6.505 583.009  -1.835
ATOM   5392 H18T POPGX  58       8.334 582.734  -2.037
ATOM   5393  C33 POPGX  58       9.417 586.199  16.008
ATOM   5394  H3X POPGX  58      10.455 586.000  15.662
ATOM   5395  H3Y POPGX  58       9.452 587.277  16.274
ATOM   5396  C34 POPGX  58       8.436 585.890  14.859
ATOM   5397  H4X POPGX  58       7.436 586.225  15.206
ATOM   5398  H4Y POPGX  58       8.482 584.802  14.641
ATOM   5399  C35 POPGX  58       8.737 586.687  13.572
ATOM   5400  H5X POPGX  58       9.821 586.635  13.337
ATOM   5401  H5Y POPGX  58       8.545 587.752  13.821
ATOM   5402  C36 POPGX  58       7.954 586.283  12.299
ATOM   5403  H6X POPGX  58       7.024 586.889  12.290
ATOM   5404  H6Y POPGX  58       7.587 585.235  12.286
ATOM   5405  C37 POPGX  58       8.738 586.471  11.021
ATOM   5406  H7X POPGX  58       9.490 585.652  11.037
ATOM   5407  H7Y POPGX  58       9.274 587.442  11.047
ATOM   5408  C38 POPGX  58       7.895 586.318   9.774
ATOM   5409  H8X POPGX  58       7.033 587.017   9.724
ATOM   5410  H8Y POPGX  58       7.592 585.250   9.722
ATOM   5411  C39 POPGX  58       8.692 586.622   8.462
ATOM   5412  H9X POPGX  58       9.407 585.794   8.257
ATOM   5413  H9Y POPGX  58       9.314 587.526   8.637
ATOM   5414 C310 POPGX  58       7.895 586.883   7.194
ATOM   5415 H10X POPGX  58       8.527 587.565   6.584
ATOM   5416 H10Y POPGX  58       6.907 587.379   7.295
ATOM   5417 C311 POPGX  58       7.683 585.562   6.412
ATOM   5418 H11X POPGX  58       6.637 585.499   6.043
ATOM   5419 H11Y POPGX  58       7.898 584.647   7.004
ATOM   5420 C312 POPGX  58       8.703 585.389   5.251
ATOM   5421 H12X POPGX  58       9.719 585.382   5.703
ATOM   5422 H12Y POPGX  58       8.585 586.284   4.606
ATOM   5423 C313 POPGX  58       8.436 584.093   4.443
ATOM   5424 H13X POPGX  58       7.399 584.138   4.049
ATOM   5425 H13Y POPGX  58       8.492 583.228   5.138
ATOM   5426 C314 POPGX  58       9.439 583.786   3.362
ATOM   5427 H14X POPGX  58       9.249 584.578   2.607
ATOM   5428 H14Y POPGX  58       9.157 582.838   2.854
ATOM   5429 C315 POPGX  58      10.936 583.746   3.733
ATOM   5430 H15X POPGX  58      11.179 584.777   4.070
ATOM   5431 H15Y POPGX  58      11.495 583.440   2.823
ATOM   5432 C316 POPGX  58      11.271 582.811   4.851
ATOM   5433 H16X POPGX  58      10.576 581.970   4.646
ATOM   5434 H16Y POPGX  58      10.977 583.246   5.830
ATOM   5435 H16Z POPGX  58      12.333 582.551   4.651
ATOM   5436    N DSPSX  59      11.379 594.595  28.304
ATOM   5437  HN1 DSPSX  59      10.538 594.409  28.887
ATOM   5438  HN2 DSPSX  59      12.074 593.821  28.305
ATOM   5439  HN3 DSPSX  59      11.953 595.421  28.568
ATOM   5440  C12 DSPSX  59      10.969 594.961  26.932
ATOM   5441 H12A DSPSX  59      11.025 594.180  26.187
ATOM   5442  C13 DSPSX  59       9.440 595.224  26.916
ATOM   5443 O13A DSPSX  59       8.936 595.646  25.808
ATOM   5444 O13B DSPSX  59       8.759 595.078  27.949
ATOM   5445  C11 DSPSX  59      11.702 596.237  26.332
ATOM   5446 H11A DSPSX  59      11.505 597.033  27.081
ATOM   5447 H11B DSPSX  59      11.341 596.606  25.349
ATOM   5448    P DSPSX  59      14.172 596.625  25.334
ATOM   5449  O13 DSPSX  59      15.350 597.110  26.145
ATOM   5450  O14 DSPSX  59      13.613 597.506  24.276
ATOM   5451  O12 DSPSX  59      13.092 595.956  26.175
ATOM   5452  O11 DSPSX  59      14.897 595.315  24.687
ATOM   5453   C1 DSPSX  59      14.614 594.014  25.213
ATOM   5454   HA DSPSX  59      13.538 593.820  25.401
ATOM   5455   HB DSPSX  59      15.149 593.807  26.165
ATOM   5456   C2 DSPSX  59      14.979 592.981  24.083
ATOM   5457   HS DSPSX  59      16.028 593.216  23.808
ATOM   5458  O21 DSPSX  59      14.058 593.178  23.007
ATOM   5459  C21 DSPSX  59      14.700 593.380  21.833
ATOM   5460  O22 DSPSX  59      15.928 593.515  21.743
ATOM   5461  C22 DSPSX  59      13.710 593.546  20.686
ATOM   5462  H2R DSPSX  59      12.678 593.565  21.100
ATOM   5463  H2S DSPSX  59      13.678 592.596  20.111
ATOM   5464   C3 DSPSX  59      15.080 591.506  24.571
ATOM   5465   HX DSPSX  59      14.187 591.434  25.228
ATOM   5466   HY DSPSX  59      16.054 591.293  25.064
ATOM   5467  O31 DSPSX  59      14.861 590.605  23.453
ATOM   5468  C31 DSPSX  59      15.963 590.363  22.766
ATOM   5469  O32 DSPSX  59      17.057 590.812  23.063
ATOM   5470  C32 DSPSX  59      15.593 589.544  21.562
ATOM   5471  H2X DSPSX  59      14.498 589.687  21.436
ATOM   5472  H2Y DSPSX  59      15.958 588.498  21.648
ATOM   5473  C23 DSPSX  59      13.896 594.750  19.776
ATOM   5474  H3R DSPSX  59      14.958 594.698  19.455
ATOM   5475  H3S DSPSX  59      13.816 595.665  20.401
ATOM   5476  C24 DSPSX  59      12.903 594.853  18.608
ATOM   5477  H4R DSPSX  59      11.911 595.205  18.963
ATOM   5478  H4S DSPSX  59      12.859 593.829  18.175
ATOM   5479  C25 DSPSX  59      13.420 595.840  17.512
ATOM   5480  H5R DSPSX  59      14.424 595.504  17.177
ATOM   5481  H5S DSPSX  59      13.424 596.819  18.038
ATOM   5482  C26 DSPSX  59      12.581 595.831  16.255
ATOM   5483  H6R DSPSX  59      11.595 596.248  16.556
ATOM   5484  H6S DSPSX  59      12.351 594.772  16.015
ATOM   5485  C27 DSPSX  59      13.031 596.535  15.013
ATOM   5486  H7R DSPSX  59      14.087 596.188  15.005
ATOM   5487  H7S DSPSX  59      13.160 597.619  15.223
ATOM   5488  C28 DSPSX  59      12.227 596.105  13.832
ATOM   5489  H8R DSPSX  59      11.234 596.592  13.940
ATOM   5490  H8S DSPSX  59      12.105 595.001  13.834
ATOM   5491  C29 DSPSX  59      12.864 596.573  12.523
ATOM   5492  H9R DSPSX  59      13.921 596.283  12.347
ATOM   5493  H9S DSPSX  59      12.793 597.676  12.643
ATOM   5494 C210 DSPSX  59      12.083 596.024  11.237
ATOM   5495 H10R DSPSX  59      11.020 596.061  11.560
ATOM   5496 H10S DSPSX  59      12.429 594.994  11.002
ATOM   5497 C211 DSPSX  59      12.322 596.861  10.024
ATOM   5498 H11R DSPSX  59      13.403 597.010   9.821
ATOM   5499 H11S DSPSX  59      11.846 597.800  10.383
ATOM   5500 C212 DSPSX  59      11.445 596.336   8.812
ATOM   5501 H12R DSPSX  59      10.406 596.151   9.159
ATOM   5502 H12S DSPSX  59      11.976 595.420   8.472
ATOM   5503 C213 DSPSX  59      11.443 597.464   7.763
ATOM   5504 H13R DSPSX  59      11.060 598.377   8.269
ATOM   5505 H13S DSPSX  59      10.692 597.213   6.983
ATOM   5506 C214 DSPSX  59      12.824 597.648   7.172
ATOM   5507 H14R DSPSX  59      13.097 596.706   6.648
ATOM   5508 H14S DSPSX  59      13.570 597.785   7.982
ATOM   5509 C215 DSPSX  59      13.086 598.913   6.304
ATOM   5510 H15R DSPSX  59      14.189 599.038   6.252
ATOM   5511 H15S DSPSX  59      12.706 599.850   6.762
ATOM   5512 C216 DSPSX  59      12.475 598.745   4.883
ATOM   5513 H16R DSPSX  59      11.438 598.383   5.052
ATOM   5514 H16S DSPSX  59      13.085 598.048   4.270
ATOM   5515 C217 DSPSX  59      12.348 600.030   4.034
ATOM   5516 H17R DSPSX  59      13.410 600.170   3.739
ATOM   5517 H17S DSPSX  59      12.012 600.919   4.606
ATOM   5518 C218 DSPSX  59      11.600 599.743   2.757
ATOM   5519 H18R DSPSX  59      12.100 598.946   2.165
ATOM   5520 H18S DSPSX  59      10.524 599.516   2.914
ATOM   5521 H18T DSPSX  59      11.709 600.676   2.162
ATOM   5522  C33 DSPSX  59      16.483 589.972  20.320
ATOM   5523  H3X DSPSX  59      17.514 589.973  20.736
ATOM   5524  H3Y DSPSX  59      16.151 591.007  20.096
ATOM   5525  C34 DSPSX  59      16.192 589.076  19.188
ATOM   5526  H4X DSPSX  59      15.199 589.251  18.722
ATOM   5527  H4Y DSPSX  59      16.214 587.990  19.426
ATOM   5528  C35 DSPSX  59      17.232 589.213  18.021
ATOM   5529  H5X DSPSX  59      18.243 588.821  18.266
ATOM   5530  H5Y DSPSX  59      17.287 590.318  17.935
ATOM   5531  C36 DSPSX  59      16.825 588.543  16.713
ATOM   5532  H6X DSPSX  59      15.764 588.778  16.481
ATOM   5533  H6Y DSPSX  59      16.895 587.458  16.935
ATOM   5534  C37 DSPSX  59      17.760 588.958  15.505
ATOM   5535  H7X DSPSX  59      18.808 588.753  15.813
ATOM   5536  H7Y DSPSX  59      17.751 590.054  15.323
ATOM   5537  C38 DSPSX  59      17.747 588.002  14.315
ATOM   5538  H8X DSPSX  59      16.707 588.054  13.927
ATOM   5539  H8Y DSPSX  59      17.833 586.927  14.581
ATOM   5540  C39 DSPSX  59      18.676 588.430  13.198
ATOM   5541  H9X DSPSX  59      19.705 588.025  13.298
ATOM   5542  H9Y DSPSX  59      18.711 589.539  13.123
ATOM   5543 C310 DSPSX  59      18.133 587.855  11.843
ATOM   5544 H10X DSPSX  59      17.096 588.194  11.634
ATOM   5545 H10Y DSPSX  59      18.167 586.746  11.831
ATOM   5546 C311 DSPSX  59      19.099 588.336  10.657
ATOM   5547 H11X DSPSX  59      20.026 587.757  10.847
ATOM   5548 H11Y DSPSX  59      19.255 589.434  10.741
ATOM   5549 C312 DSPSX  59      18.675 587.981   9.310
ATOM   5550 H12X DSPSX  59      18.038 587.072   9.354
ATOM   5551 H12Y DSPSX  59      19.610 587.663   8.801
ATOM   5552 C313 DSPSX  59      18.005 589.148   8.561
ATOM   5553 H13X DSPSX  59      18.659 590.046   8.546
ATOM   5554 H13Y DSPSX  59      17.103 589.412   9.155
ATOM   5555 C314 DSPSX  59      17.663 588.566   7.173
ATOM   5556 H14X DSPSX  59      16.677 588.060   7.260
ATOM   5557 H14Y DSPSX  59      18.430 587.820   6.874
ATOM   5558 C315 DSPSX  59      17.649 589.656   6.142
ATOM   5559 H15X DSPSX  59      18.671 589.971   5.841
ATOM   5560 H15Y DSPSX  59      17.084 590.508   6.579
ATOM   5561 C316 DSPSX  59      16.831 589.337   4.859
ATOM   5562 H16X DSPSX  59      17.089 588.301   4.554
ATOM   5563 H16Y DSPSX  59      15.767 589.431   5.167
ATOM   5564 C317 DSPSX  59      17.137 590.269   3.691
ATOM   5565 H17X DSPSX  59      18.146 590.006   3.310
ATOM   5566 H17Y DSPSX  59      17.221 591.328   4.013
ATOM   5567 C318 DSPSX  59      16.147 590.067   2.572
ATOM   5568 H18X DSPSX  59      15.119 590.388   2.848
ATOM   5569 H18Y DSPSX  59      16.433 590.714   1.715
ATOM   5570 H18Z DSPSX  59      16.011 589.007   2.263
ATOM   5571   C3 CHL1X  60       3.621 586.870 -13.769
ATOM   5572   O3 CHL1X  60       2.731 586.624 -14.781
ATOM   5573  H3' CHL1X  60       3.140 585.887 -15.242
ATOM   5574   H3 CHL1X  60       4.694 586.902 -14.058
ATOM   5575   C4 CHL1X  60       3.479 585.725 -12.784
ATOM   5576  H4A CHL1X  60       2.400 585.506 -12.633
ATOM   5577  H4B CHL1X  60       3.924 584.897 -13.375
ATOM   5578   C5 CHL1X  60       4.158 586.005 -11.474
ATOM   5579   C6 CHL1X  60       5.108 585.204 -10.933
ATOM   5580   H6 CHL1X  60       5.308 584.233 -11.410
ATOM   5581   C7 CHL1X  60       5.710 585.403  -9.540
ATOM   5582  H7A CHL1X  60       5.767 584.419  -9.027
ATOM   5583  H7B CHL1X  60       6.782 585.691  -9.538
ATOM   5584   C8 CHL1X  60       4.885 586.341  -8.616
ATOM   5585   H8 CHL1X  60       3.843 585.999  -8.437
ATOM   5586  C14 CHL1X  60       5.639 586.581  -7.342
ATOM   5587  H14 CHL1X  60       6.651 586.989  -7.552
ATOM   5588  C15 CHL1X  60       5.879 585.324  -6.441
ATOM   5589 H15A CHL1X  60       4.887 584.825  -6.458
ATOM   5590 H15B CHL1X  60       6.694 584.675  -6.827
ATOM   5591  C16 CHL1X  60       6.184 586.018  -5.044
ATOM   5592 H16A CHL1X  60       5.548 585.525  -4.278
ATOM   5593 H16B CHL1X  60       7.256 585.804  -4.851
ATOM   5594  C17 CHL1X  60       5.843 587.500  -5.218
ATOM   5595  H17 CHL1X  60       6.764 588.071  -5.460
ATOM   5596  C13 CHL1X  60       4.907 587.635  -6.485
ATOM   5597  C18 CHL1X  60       3.467 587.251  -6.149
ATOM   5598 H18A CHL1X  60       2.983 587.887  -5.378
ATOM   5599 H18B CHL1X  60       2.866 587.342  -7.079
ATOM   5600 H18C CHL1X  60       3.444 586.255  -5.659
ATOM   5601  C12 CHL1X  60       4.844 588.962  -7.226
ATOM   5602 H12A CHL1X  60       4.273 589.741  -6.677
ATOM   5603 H12B CHL1X  60       5.853 589.422  -7.268
ATOM   5604  C11 CHL1X  60       4.212 588.848  -8.578
ATOM   5605 H11A CHL1X  60       3.122 588.960  -8.397
ATOM   5606 H11B CHL1X  60       4.359 589.779  -9.168
ATOM   5607   C9 CHL1X  60       4.594 587.590  -9.447
ATOM   5608   H9 CHL1X  60       5.627 587.898  -9.712
ATOM   5609  C10 CHL1X  60       3.804 587.292 -10.812
ATOM   5610  C19 CHL1X  60       2.346 587.135 -10.379
ATOM   5611 H19A CHL1X  60       1.647 586.941 -11.221
ATOM   5612 H19B CHL1X  60       2.295 586.288  -9.661
ATOM   5613 H19C CHL1X  60       1.963 588.021  -9.829
ATOM   5614   C1 CHL1X  60       3.998 588.481 -11.882
ATOM   5615  H1A CHL1X  60       3.460 589.304 -11.363
ATOM   5616  H1B CHL1X  60       5.056 588.768 -12.062
ATOM   5617   C2 CHL1X  60       3.273 588.173 -13.208
ATOM   5618  H2A CHL1X  60       3.421 589.036 -13.892
ATOM   5619  H2B CHL1X  60       2.188 588.149 -12.966
ATOM   5620  C20 CHL1X  60       5.345 588.185  -3.854
ATOM   5621  H20 CHL1X  60       4.342 587.795  -3.577
ATOM   5622  C21 CHL1X  60       4.937 589.647  -4.008
ATOM   5623 H21A CHL1X  60       4.954 590.252  -3.077
ATOM   5624 H21B CHL1X  60       3.929 589.821  -4.442
ATOM   5625 H21C CHL1X  60       5.636 590.194  -4.677
ATOM   5626  C22 CHL1X  60       6.324 587.982  -2.681
ATOM   5627 H22A CHL1X  60       7.017 587.124  -2.800
ATOM   5628 H22B CHL1X  60       6.993 588.824  -2.398
ATOM   5629  C23 CHL1X  60       5.572 587.580  -1.387
ATOM   5630 H23A CHL1X  60       5.037 588.431  -0.915
ATOM   5631 H23B CHL1X  60       4.890 586.771  -1.728
ATOM   5632  C24 CHL1X  60       6.458 587.200  -0.228
ATOM   5633 H24A CHL1X  60       7.133 586.336  -0.413
ATOM   5634 H24B CHL1X  60       7.186 588.016  -0.029
ATOM   5635  C25 CHL1X  60       5.696 587.150   1.155
ATOM   5636  H25 CHL1X  60       5.408 588.177   1.464
ATOM   5637  C26 CHL1X  60       4.305 586.461   1.148
ATOM   5638 H26A CHL1X  60       3.923 586.586   2.184
ATOM   5639 H26B CHL1X  60       3.620 587.053   0.505
ATOM   5640 H26C CHL1X  60       4.282 585.394   0.840
ATOM   5641  C27 CHL1X  60       6.604 586.374   2.181
ATOM   5642 H27A CHL1X  60       7.643 586.661   1.913
ATOM   5643 H27B CHL1X  60       6.492 586.745   3.223
ATOM   5644 H27C CHL1X  60       6.516 585.268   2.141
ATOM   5645   C3 CHL1X  61       4.596 594.445 -15.345
ATOM   5646   O3 CHL1X  61       4.415 594.341 -16.790
ATOM   5647  H3' CHL1X  61       4.167 595.238 -17.024
ATOM   5648   H3 CHL1X  61       5.498 595.082 -15.229
ATOM   5649   C4 CHL1X  61       4.867 593.113 -14.695
ATOM   5650  H4A CHL1X  61       3.981 592.473 -14.900
ATOM   5651  H4B CHL1X  61       5.759 592.546 -15.039
ATOM   5652   C5 CHL1X  61       4.915 593.055 -13.141
ATOM   5653   C6 CHL1X  61       5.950 592.523 -12.473
ATOM   5654   H6 CHL1X  61       6.760 592.148 -13.116
ATOM   5655   C7 CHL1X  61       6.174 592.574 -10.996
ATOM   5656  H7A CHL1X  61       6.388 591.595 -10.514
ATOM   5657  H7B CHL1X  61       7.056 593.220 -10.797
ATOM   5658   C8 CHL1X  61       4.940 593.053 -10.272
ATOM   5659   H8 CHL1X  61       4.312 592.144 -10.154
ATOM   5660  C14 CHL1X  61       5.132 593.506  -8.825
ATOM   5661  H14 CHL1X  61       5.661 594.481  -8.898
ATOM   5662  C15 CHL1X  61       6.156 592.674  -7.943
ATOM   5663 H15A CHL1X  61       6.064 591.610  -8.253
ATOM   5664 H15B CHL1X  61       7.156 593.073  -8.214
ATOM   5665  C16 CHL1X  61       5.673 592.904  -6.498
ATOM   5666 H16A CHL1X  61       5.254 591.947  -6.124
ATOM   5667 H16B CHL1X  61       6.478 593.176  -5.780
ATOM   5668  C17 CHL1X  61       4.622 594.104  -6.701
ATOM   5669  H17 CHL1X  61       5.289 594.966  -6.917
ATOM   5670  C13 CHL1X  61       3.933 593.813  -8.020
ATOM   5671  C18 CHL1X  61       3.121 592.571  -7.781
ATOM   5672 H18A CHL1X  61       2.474 592.400  -8.668
ATOM   5673 H18B CHL1X  61       3.715 591.640  -7.656
ATOM   5674 H18C CHL1X  61       2.494 592.698  -6.872
ATOM   5675  C12 CHL1X  61       3.145 594.943  -8.639
ATOM   5676 H12A CHL1X  61       2.204 595.141  -8.081
ATOM   5677 H12B CHL1X  61       3.701 595.901  -8.577
ATOM   5678  C11 CHL1X  61       2.889 594.613 -10.139
ATOM   5679 H11A CHL1X  61       2.034 593.906 -10.084
ATOM   5680 H11B CHL1X  61       2.427 595.353 -10.828
ATOM   5681   C9 CHL1X  61       4.139 594.129 -10.985
ATOM   5682   H9 CHL1X  61       4.792 595.029 -10.976
ATOM   5683  C10 CHL1X  61       3.738 593.774 -12.443
ATOM   5684  C19 CHL1X  61       2.540 592.805 -12.499
ATOM   5685 H19A CHL1X  61       2.516 591.934 -11.811
ATOM   5686 H19B CHL1X  61       1.590 593.360 -12.351
ATOM   5687 H19C CHL1X  61       2.582 592.339 -13.507
ATOM   5688   C1 CHL1X  61       3.387 595.146 -13.200
ATOM   5689  H1A CHL1X  61       2.430 595.573 -12.832
ATOM   5690  H1B CHL1X  61       4.271 595.785 -12.989
ATOM   5691   C2 CHL1X  61       3.349 595.070 -14.754
ATOM   5692  H2A CHL1X  61       3.444 596.105 -15.148
ATOM   5693  H2B CHL1X  61       2.491 594.454 -15.097
ATOM   5694  C20 CHL1X  61       3.744 594.583  -5.569
ATOM   5695  H20 CHL1X  61       2.697 594.780  -5.886
ATOM   5696  C21 CHL1X  61       4.109 595.999  -5.097
ATOM   5697 H21A CHL1X  61       4.185 596.713  -5.944
ATOM   5698 H21B CHL1X  61       5.124 596.195  -4.688
ATOM   5699 H21C CHL1X  61       3.239 596.417  -4.549
ATOM   5700  C22 CHL1X  61       3.737 593.638  -4.400
ATOM   5701 H22A CHL1X  61       3.349 592.689  -4.829
ATOM   5702 H22B CHL1X  61       4.800 593.540  -4.095
ATOM   5703  C23 CHL1X  61       2.918 593.988  -3.159
ATOM   5704 H23A CHL1X  61       3.396 594.843  -2.634
ATOM   5705 H23B CHL1X  61       1.882 594.296  -3.415
ATOM   5706  C24 CHL1X  61       2.886 592.782  -2.130
ATOM   5707 H24A CHL1X  61       2.158 592.824  -1.292
ATOM   5708 H24B CHL1X  61       2.470 591.932  -2.714
ATOM   5709  C25 CHL1X  61       4.209 592.337  -1.514
ATOM   5710  H25 CHL1X  61       5.017 592.108  -2.239
ATOM   5711  C26 CHL1X  61       4.913 593.519  -0.736
ATOM   5712 H26A CHL1X  61       4.234 593.897   0.058
ATOM   5713 H26B CHL1X  61       5.954 593.257  -0.449
ATOM   5714 H26C CHL1X  61       4.907 594.368  -1.452
ATOM   5715  C27 CHL1X  61       4.092 591.250  -0.415
ATOM   5716 H27A CHL1X  61       5.121 591.142  -0.010
ATOM   5717 H27B CHL1X  61       3.469 591.526   0.462
ATOM   5718 H27C CHL1X  61       3.634 590.369  -0.915
ATOM   5719    N DSPSX  62      13.230 592.654 -25.032
ATOM   5720  HN1 DSPSX  62      12.990 593.360 -25.758
ATOM   5721  HN2 DSPSX  62      13.788 593.069 -24.257
ATOM   5722  HN3 DSPSX  62      13.789 591.957 -25.563
ATOM   5723  C12 DSPSX  62      12.090 592.040 -24.360
ATOM   5724 H12A DSPSX  62      11.181 592.068 -24.942
ATOM   5725  C13 DSPSX  62      12.264 590.610 -23.905
ATOM   5726 O13A DSPSX  62      13.456 590.181 -23.892
ATOM   5727 O13B DSPSX  62      11.291 589.893 -23.436
ATOM   5728  C11 DSPSX  62      11.800 592.767 -23.008
ATOM   5729 H11A DSPSX  62      12.519 592.509 -22.201
ATOM   5730 H11B DSPSX  62      10.807 592.439 -22.634
ATOM   5731    P DSPSX  62      12.039 595.260 -22.151
ATOM   5732  O13 DSPSX  62      11.230 596.459 -22.347
ATOM   5733  O14 DSPSX  62      13.519 595.416 -22.174
ATOM   5734  O12 DSPSX  62      11.625 594.095 -23.279
ATOM   5735  O11 DSPSX  62      11.560 594.695 -20.818
ATOM   5736   C1 DSPSX  62      12.279 594.031 -19.821
ATOM   5737   HA DSPSX  62      12.228 594.579 -18.855
ATOM   5738   HB DSPSX  62      13.306 593.778 -20.164
ATOM   5739   C2 DSPSX  62      11.534 592.674 -19.504
ATOM   5740   HS DSPSX  62      11.307 592.022 -20.373
ATOM   5741  O21 DSPSX  62      10.246 593.075 -18.950
ATOM   5742  C21 DSPSX  62       9.334 592.082 -18.733
ATOM   5743  O22 DSPSX  62       9.429 590.942 -19.139
ATOM   5744  C22 DSPSX  62       8.100 592.810 -18.077
ATOM   5745  H2R DSPSX  62       7.355 592.109 -17.641
ATOM   5746  H2S DSPSX  62       7.602 593.504 -18.787
ATOM   5747   C3 DSPSX  62      12.379 591.738 -18.579
ATOM   5748   HX DSPSX  62      13.321 591.585 -19.151
ATOM   5749   HY DSPSX  62      11.889 590.753 -18.433
ATOM   5750  O31 DSPSX  62      12.644 592.267 -17.281
ATOM   5751  C31 DSPSX  62      13.481 591.643 -16.527
ATOM   5752  O32 DSPSX  62      14.171 590.709 -16.879
ATOM   5753  C32 DSPSX  62      13.344 592.306 -15.145
ATOM   5754  H2X DSPSX  62      12.361 591.953 -14.767
ATOM   5755  H2Y DSPSX  62      13.170 593.376 -15.385
ATOM   5756  C23 DSPSX  62       8.456 593.683 -16.824
ATOM   5757  H3R DSPSX  62       7.618 594.366 -16.568
ATOM   5758  H3S DSPSX  62       9.307 594.369 -17.025
ATOM   5759  C24 DSPSX  62       8.788 592.916 -15.524
ATOM   5760  H4R DSPSX  62       9.687 592.313 -15.783
ATOM   5761  H4S DSPSX  62       7.959 592.312 -15.098
ATOM   5762  C25 DSPSX  62       9.067 593.879 -14.388
ATOM   5763  H5R DSPSX  62       8.240 594.620 -14.375
ATOM   5764  H5S DSPSX  62      10.059 594.325 -14.615
ATOM   5765  C26 DSPSX  62       9.198 593.236 -12.963
ATOM   5766  H6R DSPSX  62       8.816 592.192 -12.948
ATOM   5767  H6S DSPSX  62       8.543 593.734 -12.215
ATOM   5768  C27 DSPSX  62      10.593 593.332 -12.316
ATOM   5769  H7R DSPSX  62      10.910 594.397 -12.300
ATOM   5770  H7S DSPSX  62      11.277 592.705 -12.925
ATOM   5771  C28 DSPSX  62      10.479 592.752 -10.870
ATOM   5772  H8R DSPSX  62      11.394 592.185 -10.595
ATOM   5773  H8S DSPSX  62       9.705 591.964 -10.754
ATOM   5774  C29 DSPSX  62      10.219 593.856  -9.809
ATOM   5775  H9R DSPSX  62       9.185 594.251  -9.716
ATOM   5776  H9S DSPSX  62      10.938 594.679 -10.012
ATOM   5777 C210 DSPSX  62      10.582 593.220  -8.452
ATOM   5778 H10R DSPSX  62       9.908 592.343  -8.356
ATOM   5779 H10S DSPSX  62      11.656 592.941  -8.431
ATOM   5780 C211 DSPSX  62      10.128 594.104  -7.313
ATOM   5781 H11R DSPSX  62       9.023 594.207  -7.267
ATOM   5782 H11S DSPSX  62      10.573 595.071  -7.634
ATOM   5783 C212 DSPSX  62      10.637 593.626  -5.906
ATOM   5784 H12R DSPSX  62      11.726 593.413  -5.948
ATOM   5785 H12S DSPSX  62      10.106 592.677  -5.678
ATOM   5786 C213 DSPSX  62      10.354 594.578  -4.746
ATOM   5787 H13R DSPSX  62       9.279 594.811  -4.593
ATOM   5788 H13S DSPSX  62      10.820 595.579  -4.869
ATOM   5789 C214 DSPSX  62      10.938 594.155  -3.363
ATOM   5790 H14R DSPSX  62      11.995 593.887  -3.574
ATOM   5791 H14S DSPSX  62      10.376 593.270  -2.996
ATOM   5792 C215 DSPSX  62      10.835 595.316  -2.394
ATOM   5793 H15R DSPSX  62       9.788 595.675  -2.489
ATOM   5794 H15S DSPSX  62      11.559 596.055  -2.799
ATOM   5795 C216 DSPSX  62      11.196 594.941  -0.999
ATOM   5796 H16R DSPSX  62      10.623 594.035  -0.707
ATOM   5797 H16S DSPSX  62      12.285 594.730  -0.937
ATOM   5798 C217 DSPSX  62      10.868 595.949   0.055
ATOM   5799 H17R DSPSX  62      11.296 596.952  -0.157
ATOM   5800 H17S DSPSX  62      11.477 595.633   0.929
ATOM   5801 C218 DSPSX  62       9.397 596.138   0.278
ATOM   5802 H18R DSPSX  62       9.340 597.012   0.961
ATOM   5803 H18S DSPSX  62       9.032 596.543  -0.690
ATOM   5804 H18T DSPSX  62       8.805 595.226   0.515
ATOM   5805  C33 DSPSX  62      14.551 592.061 -14.209
ATOM   5806  H3X DSPSX  62      15.505 592.228 -14.751
ATOM   5807  H3Y DSPSX  62      14.558 591.021 -13.819
ATOM   5808  C34 DSPSX  62      14.562 593.055 -13.022
ATOM   5809  H4X DSPSX  62      13.767 592.739 -12.311
ATOM   5810  H4Y DSPSX  62      14.322 594.075 -13.388
ATOM   5811  C35 DSPSX  62      15.952 593.256 -12.335
ATOM   5812  H5X DSPSX  62      16.801 593.110 -13.037
ATOM   5813  H5Y DSPSX  62      16.026 592.477 -11.547
ATOM   5814  C36 DSPSX  62      16.103 594.663 -11.743
ATOM   5815  H6X DSPSX  62      15.933 595.347 -12.604
ATOM   5816  H6Y DSPSX  62      17.144 594.840 -11.398
ATOM   5817  C37 DSPSX  62      15.116 595.072 -10.603
ATOM   5818  H7X DSPSX  62      14.101 594.671 -10.819
ATOM   5819  H7Y DSPSX  62      15.042 596.170 -10.452
ATOM   5820  C38 DSPSX  62      15.474 594.493  -9.212
ATOM   5821  H8X DSPSX  62      16.478 594.825  -8.870
ATOM   5822  H8Y DSPSX  62      15.587 593.402  -9.390
ATOM   5823  C39 DSPSX  62      14.447 594.899  -8.125
ATOM   5824  H9X DSPSX  62      13.507 594.376  -8.406
ATOM   5825  H9Y DSPSX  62      14.295 595.987  -8.286
ATOM   5826 C310 DSPSX  62      14.868 594.498  -6.691
ATOM   5827 H10X DSPSX  62      15.112 593.415  -6.650
ATOM   5828 H10Y DSPSX  62      14.037 594.722  -5.987
ATOM   5829 C311 DSPSX  62      16.132 595.181  -6.207
ATOM   5830 H11X DSPSX  62      16.071 596.269  -6.423
ATOM   5831 H11Y DSPSX  62      17.060 594.835  -6.712
ATOM   5832 C312 DSPSX  62      16.274 594.970  -4.684
ATOM   5833 H12X DSPSX  62      16.522 593.925  -4.396
ATOM   5834 H12Y DSPSX  62      15.250 595.055  -4.262
ATOM   5835 C313 DSPSX  62      17.151 596.038  -4.075
ATOM   5836 H13X DSPSX  62      16.854 597.077  -4.335
ATOM   5837 H13Y DSPSX  62      18.096 595.836  -4.624
ATOM   5838 C314 DSPSX  62      17.042 595.834  -2.565
ATOM   5839 H14X DSPSX  62      17.775 596.529  -2.103
ATOM   5840 H14Y DSPSX  62      17.363 594.814  -2.265
ATOM   5841 C315 DSPSX  62      15.668 596.149  -1.850
ATOM   5842 H15X DSPSX  62      14.723 595.859  -2.358
ATOM   5843 H15Y DSPSX  62      15.693 597.259  -1.872
ATOM   5844 C316 DSPSX  62      15.592 595.475  -0.571
ATOM   5845 H16X DSPSX  62      16.524 595.354   0.022
ATOM   5846 H16Y DSPSX  62      15.245 594.421  -0.639
ATOM   5847 C317 DSPSX  62      14.645 596.206   0.447
ATOM   5848 H17X DSPSX  62      13.758 596.615  -0.080
ATOM   5849 H17Y DSPSX  62      15.248 597.073   0.795
ATOM   5850 C318 DSPSX  62      14.253 595.378   1.630
ATOM   5851 H18X DSPSX  62      13.467 595.805   2.290
ATOM   5852 H18Y DSPSX  62      13.943 594.326   1.452
ATOM   5853 H18Z DSPSX  62      15.084 595.196   2.343
ATOM   5854    N DSPSX  63       5.738 581.959 -24.546
ATOM   5855  HN1 DSPSX  63       6.153 581.278 -23.877
ATOM   5856  HN2 DSPSX  63       5.678 581.421 -25.434
ATOM   5857  HN3 DSPSX  63       6.328 582.816 -24.590
ATOM   5858  C12 DSPSX  63       4.346 582.247 -23.918
ATOM   5859 H12A DSPSX  63       3.813 581.332 -23.705
ATOM   5860  C13 DSPSX  63       3.385 583.182 -24.815
ATOM   5861 O13A DSPSX  63       3.844 583.448 -25.983
ATOM   5862 O13B DSPSX  63       2.264 583.633 -24.425
ATOM   5863  C11 DSPSX  63       4.541 583.194 -22.686
ATOM   5864 H11A DSPSX  63       3.562 583.574 -22.323
ATOM   5865 H11B DSPSX  63       5.067 584.049 -23.163
ATOM   5866    P DSPSX  63       5.095 583.279 -20.096
ATOM   5867  O13 DSPSX  63       6.198 582.653 -19.321
ATOM   5868  O14 DSPSX  63       3.722 583.018 -19.704
ATOM   5869  O12 DSPSX  63       5.328 582.714 -21.595
ATOM   5870  O11 DSPSX  63       5.316 584.817 -20.306
ATOM   5871   C1 DSPSX  63       6.584 585.401 -20.675
ATOM   5872   HA DSPSX  63       6.338 586.224 -21.377
ATOM   5873   HB DSPSX  63       7.109 584.718 -21.378
ATOM   5874   C2 DSPSX  63       7.401 585.827 -19.462
ATOM   5875   HS DSPSX  63       7.601 584.908 -18.871
ATOM   5876  O21 DSPSX  63       6.555 586.715 -18.774
ATOM   5877  C21 DSPSX  63       6.587 586.585 -17.430
ATOM   5878  O22 DSPSX  63       7.012 585.623 -16.803
ATOM   5879  C22 DSPSX  63       6.074 587.857 -16.811
ATOM   5880  H2R DSPSX  63       5.821 587.622 -15.755
ATOM   5881  H2S DSPSX  63       5.186 588.218 -17.373
ATOM   5882   C3 DSPSX  63       8.829 586.571 -19.769
ATOM   5883   HX DSPSX  63       8.586 587.627 -20.011
ATOM   5884   HY DSPSX  63       9.258 585.942 -20.578
ATOM   5885  O31 DSPSX  63       9.589 586.473 -18.506
ATOM   5886  C31 DSPSX  63      10.695 587.169 -18.706
ATOM   5887  O32 DSPSX  63      11.069 587.600 -19.727
ATOM   5888  C32 DSPSX  63      11.687 587.017 -17.465
ATOM   5889  H2X DSPSX  63      12.703 586.949 -17.910
ATOM   5890  H2Y DSPSX  63      11.428 586.049 -16.988
ATOM   5891  C23 DSPSX  63       7.130 589.019 -16.735
ATOM   5892  H3R DSPSX  63       6.632 590.008 -16.638
ATOM   5893  H3S DSPSX  63       7.725 589.033 -17.674
ATOM   5894  C24 DSPSX  63       8.133 588.884 -15.560
ATOM   5895  H4R DSPSX  63       8.819 589.740 -15.731
ATOM   5896  H4S DSPSX  63       8.659 587.907 -15.627
ATOM   5897  C25 DSPSX  63       7.581 589.145 -14.185
ATOM   5898  H5R DSPSX  63       6.819 588.366 -13.965
ATOM   5899  H5S DSPSX  63       7.145 590.164 -14.108
ATOM   5900  C26 DSPSX  63       8.672 589.008 -13.102
ATOM   5901  H6R DSPSX  63       9.274 589.931 -12.964
ATOM   5902  H6S DSPSX  63       9.384 588.246 -13.485
ATOM   5903  C27 DSPSX  63       8.097 588.804 -11.653
ATOM   5904  H7R DSPSX  63       7.484 587.878 -11.637
ATOM   5905  H7S DSPSX  63       7.401 589.635 -11.416
ATOM   5906  C28 DSPSX  63       9.258 588.803 -10.609
ATOM   5907  H8R DSPSX  63       9.488 589.886 -10.518
ATOM   5908  H8S DSPSX  63      10.162 588.286 -10.997
ATOM   5909  C29 DSPSX  63       8.724 588.293  -9.210
ATOM   5910  H9R DSPSX  63       8.466 587.214  -9.258
ATOM   5911  H9S DSPSX  63       7.832 588.877  -8.901
ATOM   5912 C210 DSPSX  63       9.740 588.659  -8.066
ATOM   5913 H10R DSPSX  63      10.653 588.030  -8.139
ATOM   5914 H10S DSPSX  63       9.999 589.726  -8.237
ATOM   5915 C211 DSPSX  63       9.031 588.609  -6.703
ATOM   5916 H11R DSPSX  63       8.118 589.243  -6.717
ATOM   5917 H11S DSPSX  63       8.814 587.580  -6.343
ATOM   5918 C212 DSPSX  63       9.895 589.372  -5.739
ATOM   5919 H12R DSPSX  63      10.894 588.885  -5.780
ATOM   5920 H12S DSPSX  63      10.043 590.393  -6.149
ATOM   5921 C213 DSPSX  63       9.413 589.337  -4.265
ATOM   5922 H13R DSPSX  63       9.263 588.301  -3.892
ATOM   5923 H13S DSPSX  63       8.413 589.793  -4.106
ATOM   5924 C214 DSPSX  63      10.378 589.923  -3.212
ATOM   5925 H14R DSPSX  63      11.415 589.754  -3.570
ATOM   5926 H14S DSPSX  63      10.356 591.032  -3.154
ATOM   5927 C215 DSPSX  63      10.105 589.339  -1.792
ATOM   5928 H15R DSPSX  63       9.078 589.637  -1.489
ATOM   5929 H15S DSPSX  63      10.194 588.244  -1.959
ATOM   5930 C216 DSPSX  63      11.217 589.776  -0.712
ATOM   5931 H16R DSPSX  63      12.138 589.447  -1.239
ATOM   5932 H16S DSPSX  63      10.908 589.326   0.255
ATOM   5933 C217 DSPSX  63      11.337 591.262  -0.457
ATOM   5934 H17R DSPSX  63      11.641 591.685  -1.439
ATOM   5935 H17S DSPSX  63      10.304 591.535  -0.153
ATOM   5936 C218 DSPSX  63      12.434 591.546   0.656
ATOM   5937 H18R DSPSX  63      12.379 592.637   0.855
ATOM   5938 H18S DSPSX  63      12.083 591.058   1.591
ATOM   5939 H18T DSPSX  63      13.485 591.213   0.510
ATOM   5940  C33 DSPSX  63      11.681 588.141 -16.406
ATOM   5941  H3X DSPSX  63      10.651 588.498 -16.197
ATOM   5942  H3Y DSPSX  63      12.231 588.994 -16.860
ATOM   5943  C34 DSPSX  63      12.313 587.789 -15.086
ATOM   5944  H4X DSPSX  63      13.279 587.250 -15.193
ATOM   5945  H4Y DSPSX  63      11.624 587.063 -14.603
ATOM   5946  C35 DSPSX  63      12.567 588.926 -14.098
ATOM   5947  H5X DSPSX  63      11.790 589.713 -14.196
ATOM   5948  H5Y DSPSX  63      13.511 589.476 -14.297
ATOM   5949  C36 DSPSX  63      12.546 588.436 -12.571
ATOM   5950  H6X DSPSX  63      13.408 587.752 -12.421
ATOM   5951  H6Y DSPSX  63      11.600 587.889 -12.367
ATOM   5952  C37 DSPSX  63      12.598 589.603 -11.611
ATOM   5953  H7X DSPSX  63      11.530 589.814 -11.388
ATOM   5954  H7Y DSPSX  63      13.073 590.460 -12.133
ATOM   5955  C38 DSPSX  63      13.271 589.299 -10.201
ATOM   5956  H8X DSPSX  63      14.325 588.990 -10.370
ATOM   5957  H8Y DSPSX  63      12.703 588.424  -9.816
ATOM   5958  C39 DSPSX  63      13.102 590.402  -9.176
ATOM   5959  H9X DSPSX  63      12.050 590.377  -8.821
ATOM   5960  H9Y DSPSX  63      13.433 591.366  -9.615
ATOM   5961 C310 DSPSX  63      13.991 590.014  -7.978
ATOM   5962 H10X DSPSX  63      15.070 589.950  -8.239
ATOM   5963 H10Y DSPSX  63      13.759 588.951  -7.750
ATOM   5964 C311 DSPSX  63      13.583 590.840  -6.701
ATOM   5965 H11X DSPSX  63      12.475 590.878  -6.709
ATOM   5966 H11Y DSPSX  63      13.895 591.893  -6.862
ATOM   5967 C312 DSPSX  63      14.079 590.268  -5.384
ATOM   5968 H12X DSPSX  63      15.177 590.103  -5.452
ATOM   5969 H12Y DSPSX  63      13.701 589.261  -5.105
ATOM   5970 C313 DSPSX  63      13.777 591.160  -4.230
ATOM   5971 H13X DSPSX  63      12.689 591.366  -4.138
ATOM   5972 H13Y DSPSX  63      14.182 592.165  -4.474
ATOM   5973 C314 DSPSX  63      14.309 590.654  -2.908
ATOM   5974 H14X DSPSX  63      13.929 591.295  -2.083
ATOM   5975 H14Y DSPSX  63      13.877 589.647  -2.725
ATOM   5976 C315 DSPSX  63      15.843 590.384  -2.855
ATOM   5977 H15X DSPSX  63      15.977 589.444  -3.432
ATOM   5978 H15Y DSPSX  63      16.394 591.205  -3.361
ATOM   5979 C316 DSPSX  63      16.431 590.175  -1.415
ATOM   5980 H16X DSPSX  63      16.564 591.159  -0.915
ATOM   5981 H16Y DSPSX  63      15.687 589.573  -0.850
ATOM   5982 C317 DSPSX  63      17.688 589.374  -1.281
ATOM   5983 H17X DSPSX  63      18.580 589.981  -1.545
ATOM   5984 H17Y DSPSX  63      17.624 588.526  -1.996
ATOM   5985 C318 DSPSX  63      17.872 588.709   0.033
ATOM   5986 H18X DSPSX  63      16.866 588.376   0.364
ATOM   5987 H18Y DSPSX  63      18.588 587.859   0.006
ATOM   5988 H18Z DSPSX  63      18.152 589.491   0.772
ATOM   5989   C3 CHL1X  64     138.098 248.274  17.417
ATOM   5990   O3 CHL1X  64     138.304 248.909  18.675
ATOM   5991  H3' CHL1X  64     137.624 248.415  19.139
ATOM   5992   H3 CHL1X  64     137.894 247.219  17.695
ATOM   5993   C4 CHL1X  64     139.312 248.498  16.528
ATOM   5994  H4A CHL1X  64     139.363 249.608  16.515
ATOM   5995  H4B CHL1X  64     140.198 248.090  17.062
ATOM   5996   C5 CHL1X  64     139.023 247.905  15.207
ATOM   5997   C6 CHL1X  64     139.836 246.976  14.682
ATOM   5998   H6 CHL1X  64     140.679 246.696  15.332
ATOM   5999   C7 CHL1X  64     139.730 246.418  13.272
ATOM   6000  H7A CHL1X  64     140.724 246.446  12.778
ATOM   6001  H7B CHL1X  64     139.334 245.384  13.355
ATOM   6002   C8 CHL1X  64     138.844 247.290  12.396
ATOM   6003   H8 CHL1X  64     139.317 248.285  12.251
ATOM   6004  C14 CHL1X  64     138.577 246.672  11.059
ATOM   6005  H14 CHL1X  64     138.005 245.721  11.100
ATOM   6006  C15 CHL1X  64     139.805 246.337  10.227
ATOM   6007 H15A CHL1X  64     140.450 247.239  10.294
ATOM   6008 H15B CHL1X  64     140.424 245.459  10.506
ATOM   6009  C16 CHL1X  64     139.316 246.197   8.784
ATOM   6010 H16A CHL1X  64     140.001 246.739   8.097
ATOM   6011 H16B CHL1X  64     139.171 245.132   8.505
ATOM   6012  C17 CHL1X  64     137.877 246.755   8.903
ATOM   6013  H17 CHL1X  64     137.269 245.835   9.043
ATOM   6014  C13 CHL1X  64     137.761 247.512  10.159
ATOM   6015  C18 CHL1X  64     138.367 248.902   9.843
ATOM   6016 H18A CHL1X  64     138.328 249.569  10.731
ATOM   6017 H18B CHL1X  64     139.388 248.796   9.416
ATOM   6018 H18C CHL1X  64     137.699 249.415   9.118
ATOM   6019  C12 CHL1X  64     136.361 247.683  10.785
ATOM   6020 H12A CHL1X  64     135.762 248.415  10.204
ATOM   6021 H12B CHL1X  64     135.824 246.736  11.008
ATOM   6022  C11 CHL1X  64     136.484 248.297  12.180
ATOM   6023 H11A CHL1X  64     136.701 249.359  11.932
ATOM   6024 H11B CHL1X  64     135.446 248.328  12.573
ATOM   6025   C9 CHL1X  64     137.547 247.651  13.137
ATOM   6026   H9 CHL1X  64     137.022 246.737  13.488
ATOM   6027  C10 CHL1X  64     137.841 248.409  14.456
ATOM   6028  C19 CHL1X  64     137.991 249.926  14.130
ATOM   6029 H19A CHL1X  64     138.399 250.509  14.982
ATOM   6030 H19B CHL1X  64     138.634 250.004  13.227
ATOM   6031 H19C CHL1X  64     136.930 250.234  14.008
ATOM   6032   C1 CHL1X  64     136.581 248.292  15.415
ATOM   6033  H1A CHL1X  64     135.726 248.825  14.946
ATOM   6034  H1B CHL1X  64     136.103 247.331  15.700
ATOM   6035   C2 CHL1X  64     136.828 248.811  16.830
ATOM   6036  H2A CHL1X  64     136.002 248.567  17.532
ATOM   6037  H2B CHL1X  64     136.765 249.917  16.759
ATOM   6038  C20 CHL1X  64     137.230 247.286   7.587
ATOM   6039  H20 CHL1X  64     137.378 248.370   7.396
ATOM   6040  C21 CHL1X  64     135.671 247.161   7.596
ATOM   6041 H21A CHL1X  64     135.308 247.788   8.436
ATOM   6042 H21B CHL1X  64     135.204 246.161   7.466
ATOM   6043 H21C CHL1X  64     135.242 247.622   6.679
ATOM   6044  C22 CHL1X  64     137.892 246.598   6.297
ATOM   6045 H22A CHL1X  64     138.887 247.094   6.266
ATOM   6046 H22B CHL1X  64     137.959 245.519   6.555
ATOM   6047  C23 CHL1X  64     137.241 246.831   4.885
ATOM   6048 H23A CHL1X  64     136.247 246.334   4.837
ATOM   6049 H23B CHL1X  64     137.254 247.941   4.898
ATOM   6050  C24 CHL1X  64     138.127 246.257   3.719
ATOM   6051 H24A CHL1X  64     139.144 246.698   3.799
ATOM   6052 H24B CHL1X  64     138.172 245.177   3.978
ATOM   6053  C25 CHL1X  64     137.567 246.421   2.202
ATOM   6054  H25 CHL1X  64     137.703 247.489   1.930
ATOM   6055  C26 CHL1X  64     138.486 245.717   1.163
ATOM   6056 H26A CHL1X  64     139.552 246.029   1.194
ATOM   6057 H26B CHL1X  64     138.467 244.675   1.548
ATOM   6058 H26C CHL1X  64     138.030 245.776   0.153
ATOM   6059  C27 CHL1X  64     136.076 246.076   2.158
ATOM   6060 H27A CHL1X  64     135.746 245.042   2.397
ATOM   6061 H27B CHL1X  64     135.439 246.712   2.809
ATOM   6062 H27C CHL1X  64     135.695 246.282   1.136
ATOM   6063   C3 CHL1X  65     130.943 240.349  19.126
ATOM   6064   O3 CHL1X  65     130.989 240.730  20.506
ATOM   6065  H3' CHL1X  65     131.145 239.921  20.999
ATOM   6066   H3 CHL1X  65     131.764 239.619  18.956
ATOM   6067   C4 CHL1X  65     131.072 241.615  18.248
ATOM   6068  H4A CHL1X  65     130.310 242.395  18.456
ATOM   6069  H4B CHL1X  65     132.021 242.146  18.477
ATOM   6070   C5 CHL1X  65     130.938 241.349  16.765
ATOM   6071   C6 CHL1X  65     131.968 241.652  15.895
ATOM   6072   H6 CHL1X  65     132.874 242.004  16.409
ATOM   6073   C7 CHL1X  65     131.906 241.451  14.447
ATOM   6074  H7A CHL1X  65     132.259 242.323  13.856
ATOM   6075  H7B CHL1X  65     132.518 240.560  14.190
ATOM   6076   C8 CHL1X  65     130.423 241.116  13.905
ATOM   6077   H8 CHL1X  65     129.850 242.069  13.890
ATOM   6078  C14 CHL1X  65     130.389 240.443  12.570
ATOM   6079  H14 CHL1X  65     130.991 239.528  12.756
ATOM   6080  C15 CHL1X  65     131.299 241.060  11.459
ATOM   6081 H15A CHL1X  65     131.129 242.152  11.353
ATOM   6082 H15B CHL1X  65     132.395 240.950  11.605
ATOM   6083  C16 CHL1X  65     130.676 240.394  10.201
ATOM   6084 H16A CHL1X  65     130.467 241.211   9.478
ATOM   6085 H16B CHL1X  65     131.468 239.752   9.758
ATOM   6086  C17 CHL1X  65     129.456 239.587  10.672
ATOM   6087  H17 CHL1X  65     129.720 238.525  10.860
ATOM   6088  C13 CHL1X  65     129.042 240.149  12.070
ATOM   6089  C18 CHL1X  65     128.164 241.463  11.886
ATOM   6090 H18A CHL1X  65     128.567 242.106  11.074
ATOM   6091 H18B CHL1X  65     127.137 241.259  11.515
ATOM   6092 H18C CHL1X  65     128.104 241.941  12.887
ATOM   6093  C12 CHL1X  65     128.423 239.079  12.944
ATOM   6094 H12A CHL1X  65     127.407 238.764  12.624
ATOM   6095 H12B CHL1X  65     128.998 238.131  12.883
ATOM   6096  C11 CHL1X  65     128.333 239.697  14.334
ATOM   6097 H11A CHL1X  65     127.594 240.523  14.246
ATOM   6098 H11B CHL1X  65     127.933 238.926  15.026
ATOM   6099   C9 CHL1X  65     129.704 240.164  14.801
ATOM   6100   H9 CHL1X  65     130.365 239.271  14.819
ATOM   6101  C10 CHL1X  65     129.604 240.628  16.333
ATOM   6102  C19 CHL1X  65     128.460 241.642  16.399
ATOM   6103 H19A CHL1X  65     128.498 242.235  17.339
ATOM   6104 H19B CHL1X  65     128.467 242.341  15.535
ATOM   6105 H19C CHL1X  65     127.479 241.121  16.398
ATOM   6106   C1 CHL1X  65     129.381 239.453  17.313
ATOM   6107  H1A CHL1X  65     128.370 238.994  17.286
ATOM   6108  H1B CHL1X  65     130.145 238.673  17.099
ATOM   6109   C2 CHL1X  65     129.639 239.729  18.870
ATOM   6110  H2A CHL1X  65     129.597 238.750  19.393
ATOM   6111  H2B CHL1X  65     128.755 240.341  19.148
ATOM   6112  C20 CHL1X  65     128.406 239.461   9.534
ATOM   6113  H20 CHL1X  65     128.073 240.511   9.388
ATOM   6114  C21 CHL1X  65     127.231 238.547   9.934
ATOM   6115 H21A CHL1X  65     126.642 239.017  10.749
ATOM   6116 H21B CHL1X  65     127.539 237.526  10.246
ATOM   6117 H21C CHL1X  65     126.474 238.333   9.151
ATOM   6118  C22 CHL1X  65     129.032 239.099   8.219
ATOM   6119 H22A CHL1X  65     130.055 239.502   8.068
ATOM   6120 H22B CHL1X  65     129.316 238.024   8.224
ATOM   6121  C23 CHL1X  65     128.127 239.280   6.999
ATOM   6122 H23A CHL1X  65     127.027 239.179   7.115
ATOM   6123 H23B CHL1X  65     128.252 240.331   6.661
ATOM   6124  C24 CHL1X  65     128.540 238.342   5.862
ATOM   6125 H24A CHL1X  65     128.361 237.303   6.210
ATOM   6126 H24B CHL1X  65     127.781 238.510   5.069
ATOM   6127  C25 CHL1X  65     129.959 238.445   5.325
ATOM   6128  H25 CHL1X  65     130.755 238.278   6.081
ATOM   6129  C26 CHL1X  65     130.125 237.354   4.259
ATOM   6130 H26A CHL1X  65     131.152 236.960   4.096
ATOM   6131 H26B CHL1X  65     129.538 236.440   4.500
ATOM   6132 H26C CHL1X  65     129.677 237.726   3.313
ATOM   6133  C27 CHL1X  65     130.245 239.790   4.727
ATOM   6134 H27A CHL1X  65     130.148 240.529   5.551
ATOM   6135 H27B CHL1X  65     131.289 239.796   4.349
ATOM   6136 H27C CHL1X  65     129.486 240.098   3.976
ATOM   6137   C3 CHL1X  66     131.998 246.206  21.552
ATOM   6138   O3 CHL1X  66     132.030 246.510  22.951
ATOM   6139  H3' CHL1X  66     132.151 245.694  23.439
ATOM   6140   H3 CHL1X  66     132.764 245.428  21.350
ATOM   6141   C4 CHL1X  66     132.300 247.441  20.752
ATOM   6142  H4A CHL1X  66     131.523 248.204  20.975
ATOM   6143  H4B CHL1X  66     133.288 247.841  21.065
ATOM   6144   C5 CHL1X  66     132.293 247.146  19.269
ATOM   6145   C6 CHL1X  66     133.343 247.450  18.477
ATOM   6146   H6 CHL1X  66     134.189 247.970  18.951
ATOM   6147   C7 CHL1X  66     133.333 247.232  16.985
ATOM   6148  H7A CHL1X  66     133.811 248.128  16.533
ATOM   6149  H7B CHL1X  66     133.980 246.382  16.682
ATOM   6150   C8 CHL1X  66     131.963 247.050  16.416
ATOM   6151   H8 CHL1X  66     131.362 247.982  16.387
ATOM   6152  C14 CHL1X  66     132.030 246.533  14.940
ATOM   6153  H14 CHL1X  66     132.694 245.642  14.935
ATOM   6154  C15 CHL1X  66     132.753 247.433  13.995
ATOM   6155 H15A CHL1X  66     132.381 248.476  14.090
ATOM   6156 H15B CHL1X  66     133.853 247.507  14.136
ATOM   6157  C16 CHL1X  66     132.501 246.758  12.645
ATOM   6158 H16A CHL1X  66     132.161 247.525  11.916
ATOM   6159 H16B CHL1X  66     133.359 246.244  12.159
ATOM   6160  C17 CHL1X  66     131.253 245.827  12.882
ATOM   6161  H17 CHL1X  66     131.651 244.794  12.970
ATOM   6162  C13 CHL1X  66     130.671 246.219  14.293
ATOM   6163  C18 CHL1X  66     129.813 247.551  14.292
ATOM   6164 H18A CHL1X  66     129.759 247.972  15.319
ATOM   6165 H18B CHL1X  66     130.383 248.284  13.679
ATOM   6166 H18C CHL1X  66     128.763 247.615  13.934
ATOM   6167  C12 CHL1X  66     130.026 245.076  15.126
ATOM   6168 H12A CHL1X  66     128.988 244.997  14.742
ATOM   6169 H12B CHL1X  66     130.693 244.217  14.901
ATOM   6170  C11 CHL1X  66     129.954 245.546  16.605
ATOM   6171 H11A CHL1X  66     129.195 246.351  16.703
ATOM   6172 H11B CHL1X  66     129.426 244.712  17.115
ATOM   6173   C9 CHL1X  66     131.251 245.984  17.284
ATOM   6174   H9 CHL1X  66     131.961 245.130  17.276
ATOM   6175  C10 CHL1X  66     131.066 246.437  18.714
ATOM   6176  C19 CHL1X  66     129.854 247.446  18.714
ATOM   6177 H19A CHL1X  66     128.967 246.793  18.862
ATOM   6178 H19B CHL1X  66     129.820 248.148  19.575
ATOM   6179 H19C CHL1X  66     129.872 248.068  17.793
ATOM   6180   C1 CHL1X  66     130.807 245.191  19.676
ATOM   6181  H1A CHL1X  66     129.790 244.798  19.461
ATOM   6182  H1B CHL1X  66     131.654 244.504  19.459
ATOM   6183   C2 CHL1X  66     130.731 245.552  21.144
ATOM   6184  H2A CHL1X  66     130.653 244.602  21.714
ATOM   6185  H2B CHL1X  66     129.963 246.321  21.374
ATOM   6186  C20 CHL1X  66     130.282 245.807  11.646
ATOM   6187  H20 CHL1X  66     129.994 246.880  11.638
ATOM   6188  C21 CHL1X  66     129.028 245.014  11.822
ATOM   6189 H21A CHL1X  66     129.221 243.981  12.186
ATOM   6190 H21B CHL1X  66     128.476 244.997  10.857
ATOM   6191 H21C CHL1X  66     128.483 245.483  12.669
ATOM   6192  C22 CHL1X  66     131.066 245.439  10.366
ATOM   6193 H22A CHL1X  66     132.113 245.810  10.423
ATOM   6194 H22B CHL1X  66     131.060 244.347  10.164
ATOM   6195  C23 CHL1X  66     130.621 246.250   9.068
ATOM   6196 H23A CHL1X  66     129.637 245.838   8.760
ATOM   6197 H23B CHL1X  66     130.504 247.311   9.373
ATOM   6198  C24 CHL1X  66     131.677 246.248   7.938
ATOM   6199 H24A CHL1X  66     132.696 246.577   8.231
ATOM   6200 H24B CHL1X  66     131.713 245.203   7.564
ATOM   6201  C25 CHL1X  66     131.233 247.145   6.707
ATOM   6202  H25 CHL1X  66     130.176 246.890   6.472
ATOM   6203  C26 CHL1X  66     131.262 248.642   7.015
ATOM   6204 H26A CHL1X  66     132.277 248.966   7.332
ATOM   6205 H26B CHL1X  66     130.824 249.300   6.236
ATOM   6206 H26C CHL1X  66     130.621 248.891   7.888
ATOM   6207  C27 CHL1X  66     132.091 246.779   5.522
ATOM   6208 H27A CHL1X  66     131.658 247.190   4.586
ATOM   6209 H27B CHL1X  66     133.104 247.167   5.761
ATOM   6210 H27C CHL1X  66     132.108 245.668   5.496
ATOM   6211  C13 POPGX  67     132.755 238.719  26.966
ATOM   6212 H13A POPGX  67     131.866 239.338  27.208
ATOM   6213 H13B POPGX  67     133.399 238.709  27.871
ATOM   6214  OC3 POPGX  67     133.461 239.089  25.762
ATOM   6215  HO3 POPGX  67     132.899 238.739  25.066
ATOM   6216  C12 POPGX  67     132.166 237.313  26.699
ATOM   6217 H12A POPGX  67     132.908 236.622  26.244
ATOM   6218  OC2 POPGX  67     131.795 236.730  27.907
ATOM   6219  HO2 POPGX  67     131.751 235.794  27.696
ATOM   6220  C11 POPGX  67     131.017 237.438  25.688
ATOM   6221 H11A POPGX  67     130.137 237.827  26.245
ATOM   6222 H11B POPGX  67     130.678 236.435  25.355
ATOM   6223    P POPGX  67     130.278 238.912  23.688
ATOM   6224  O13 POPGX  67     130.464 240.395  23.836
ATOM   6225  O14 POPGX  67     128.990 238.295  24.115
ATOM   6226  O12 POPGX  67     131.385 238.152  24.492
ATOM   6227  O11 POPGX  67     130.742 238.592  22.217
ATOM   6228   C1 POPGX  67     131.546 237.601  21.631
ATOM   6229   HA POPGX  67     131.440 237.668  20.528
ATOM   6230   HB POPGX  67     131.261 236.563  21.910
ATOM   6231   C2 POPGX  67     133.114 237.746  21.892
ATOM   6232   HS POPGX  67     133.241 237.504  22.969
ATOM   6233  O21 POPGX  67     133.589 239.055  21.610
ATOM   6234  C21 POPGX  67     134.612 239.394  22.383
ATOM   6235  O22 POPGX  67     135.152 238.594  23.151
ATOM   6236  C22 POPGX  67     135.046 240.875  22.385
ATOM   6237  H2R POPGX  67     136.137 241.053  22.493
ATOM   6238  H2S POPGX  67     134.394 241.294  23.181
ATOM   6239   C3 POPGX  67     133.934 236.618  21.208
ATOM   6240   HX POPGX  67     133.689 235.595  21.563
ATOM   6241   HY POPGX  67     135.005 236.822  21.430
ATOM   6242  O31 POPGX  67     133.702 236.735  19.797
ATOM   6243  C31 POPGX  67     134.603 237.380  19.013
ATOM   6244  O32 POPGX  67     135.744 237.706  19.261
ATOM   6245  C32 POPGX  67     134.014 237.520  17.668
ATOM   6246  H2X POPGX  67     133.172 238.241  17.704
ATOM   6247  H2Y POPGX  67     133.566 236.538  17.399
ATOM   6248  C23 POPGX  67     134.733 241.579  21.027
ATOM   6249  H3R POPGX  67     133.631 241.582  20.893
ATOM   6250  H3S POPGX  67     135.324 240.998  20.286
ATOM   6251  C24 POPGX  67     135.141 243.107  21.064
ATOM   6252  H4R POPGX  67     136.222 243.180  20.818
ATOM   6253  H4S POPGX  67     134.986 243.636  22.030
ATOM   6254  C25 POPGX  67     134.392 243.957  20.029
ATOM   6255  H5R POPGX  67     134.547 245.043  20.211
ATOM   6256  H5S POPGX  67     133.318 243.821  20.278
ATOM   6257  C26 POPGX  67     134.733 243.765  18.584
ATOM   6258  H6R POPGX  67     134.075 244.383  17.935
ATOM   6259  H6S POPGX  67     134.706 242.713  18.226
ATOM   6260  C27 POPGX  67     136.181 244.154  18.323
ATOM   6261  H7R POPGX  67     136.941 243.586  18.903
ATOM   6262  H7S POPGX  67     136.238 245.169  18.770
ATOM   6263  C28 POPGX  67     136.449 244.160  16.733
ATOM   6264  H8R POPGX  67     137.412 244.622  16.428
ATOM   6265  H8S POPGX  67     135.663 244.845  16.349
ATOM   6266  C29 POPGX  67     136.382 242.780  16.192
ATOM   6267  H91 POPGX  67     136.645 242.017  16.940
ATOM   6268 C210 POPGX  67     135.938 242.428  14.935
ATOM   6269 H101 POPGX  67     135.817 241.386  14.608
ATOM   6270 C211 POPGX  67     135.403 243.397  13.894
ATOM   6271 H11R POPGX  67     135.961 244.352  13.792
ATOM   6272 H11S POPGX  67     134.337 243.547  14.166
ATOM   6273 C212 POPGX  67     135.307 242.689  12.538
ATOM   6274 H12R POPGX  67     134.339 242.147  12.487
ATOM   6275 H12S POPGX  67     136.087 241.938  12.289
ATOM   6276 C213 POPGX  67     135.068 243.685  11.341
ATOM   6277 H13R POPGX  67     135.971 244.330  11.299
ATOM   6278 H13S POPGX  67     134.156 244.296  11.519
ATOM   6279 C214 POPGX  67     134.989 242.836  10.050
ATOM   6280 H14R POPGX  67     134.393 241.949  10.350
ATOM   6281 H14S POPGX  67     135.985 242.430   9.770
ATOM   6282 C215 POPGX  67     134.506 243.641   8.905
ATOM   6283 H15R POPGX  67     135.045 244.611   8.926
ATOM   6284 H15S POPGX  67     133.417 243.767   9.091
ATOM   6285 C216 POPGX  67     134.881 242.994   7.633
ATOM   6286 H16R POPGX  67     134.841 241.885   7.684
ATOM   6287 H16S POPGX  67     135.971 243.189   7.534
ATOM   6288 C217 POPGX  67     134.250 243.611   6.355
ATOM   6289 H17R POPGX  67     134.522 244.687   6.318
ATOM   6290 H17S POPGX  67     133.143 243.611   6.436
ATOM   6291 C218 POPGX  67     134.730 243.033   5.029
ATOM   6292 H18R POPGX  67     135.171 243.910   4.508
ATOM   6293 H18S POPGX  67     133.917 242.604   4.403
ATOM   6294 H18T POPGX  67     135.474 242.232   5.223
ATOM   6295  C33 POPGX  67     134.838 238.067  16.489
ATOM   6296  H3X POPGX  67     135.838 237.583  16.462
ATOM   6297  H3Y POPGX  67     135.050 239.150  16.613
ATOM   6298  C34 POPGX  67     134.079 237.946  15.151
ATOM   6299  H4X POPGX  67     133.123 238.504  15.255
ATOM   6300  H4Y POPGX  67     134.032 236.879  14.844
ATOM   6301  C35 POPGX  67     134.880 238.627  14.048
ATOM   6302  H5X POPGX  67     135.891 238.170  14.065
ATOM   6303  H5Y POPGX  67     135.103 239.708  14.184
ATOM   6304  C36 POPGX  67     134.181 238.365  12.738
ATOM   6305  H6X POPGX  67     133.135 238.730  12.654
ATOM   6306  H6Y POPGX  67     134.107 237.266  12.596
ATOM   6307  C37 POPGX  67     135.060 238.817  11.592
ATOM   6308  H7X POPGX  67     136.033 238.291  11.704
ATOM   6309  H7Y POPGX  67     135.115 239.919  11.724
ATOM   6310  C38 POPGX  67     134.411 238.492  10.253
ATOM   6311  H8X POPGX  67     133.422 238.991  10.183
ATOM   6312  H8Y POPGX  67     134.254 237.392  10.274
ATOM   6313  C39 POPGX  67     135.375 238.913   9.141
ATOM   6314  H9X POPGX  67     136.247 238.226   9.148
ATOM   6315  H9Y POPGX  67     135.834 239.893   9.396
ATOM   6316 C310 POPGX  67     134.804 238.970   7.690
ATOM   6317 H10X POPGX  67     133.954 239.676   7.567
ATOM   6318 H10Y POPGX  67     134.206 238.040   7.585
ATOM   6319 C311 POPGX  67     135.864 238.912   6.593
ATOM   6320 H11X POPGX  67     136.674 238.250   6.964
ATOM   6321 H11Y POPGX  67     136.233 239.954   6.471
ATOM   6322 C312 POPGX  67     135.386 238.360   5.203
ATOM   6323 H12X POPGX  67     134.866 237.407   5.439
ATOM   6324 H12Y POPGX  67     136.336 238.213   4.646
ATOM   6325 C313 POPGX  67     134.379 239.222   4.424
ATOM   6326 H13X POPGX  67     134.978 240.124   4.171
ATOM   6327 H13Y POPGX  67     133.550 239.563   5.082
ATOM   6328 C314 POPGX  67     134.087 238.536   3.123
ATOM   6329 H14X POPGX  67     133.511 237.601   3.289
ATOM   6330 H14Y POPGX  67     135.088 238.241   2.745
ATOM   6331 C315 POPGX  67     133.421 239.429   2.122
ATOM   6332 H15X POPGX  67     134.090 239.801   1.318
ATOM   6333 H15Y POPGX  67     133.126 240.302   2.743
ATOM   6334 C316 POPGX  67     132.130 238.795   1.545
ATOM   6335 H16X POPGX  67     132.380 238.244   0.614
ATOM   6336 H16Y POPGX  67     131.363 239.588   1.418
ATOM   6337 H16Z POPGX  67     131.696 238.023   2.216
ATOM   6338   C3 CHL1X  68     136.338 249.220 -14.104
ATOM   6339   O3 CHL1X  68     135.931 249.034 -15.471
ATOM   6340  H3' CHL1X  68     136.601 248.520 -15.928
ATOM   6341   H3 CHL1X  68     137.356 249.663 -14.116
ATOM   6342   C4 CHL1X  68     136.201 247.859 -13.477
ATOM   6343  H4A CHL1X  68     135.153 247.501 -13.555
ATOM   6344  H4B CHL1X  68     136.805 247.139 -14.070
ATOM   6345   C5 CHL1X  68     136.654 247.849 -11.998
ATOM   6346   C6 CHL1X  68     137.754 247.227 -11.524
ATOM   6347   H6 CHL1X  68     138.377 246.612 -12.189
ATOM   6348   C7 CHL1X  68     138.056 247.180 -10.110
ATOM   6349  H7A CHL1X  68     138.489 246.204  -9.803
ATOM   6350  H7B CHL1X  68     138.902 247.874  -9.915
ATOM   6351   C8 CHL1X  68     136.956 247.744  -9.127
ATOM   6352   H8 CHL1X  68     136.256 246.892  -8.991
ATOM   6353  C14 CHL1X  68     137.585 248.141  -7.766
ATOM   6354  H14 CHL1X  68     138.221 249.017  -8.024
ATOM   6355  C15 CHL1X  68     138.447 247.041  -6.998
ATOM   6356 H15A CHL1X  68     137.832 246.117  -6.998
ATOM   6357 H15B CHL1X  68     139.485 246.931  -7.378
ATOM   6358  C16 CHL1X  68     138.517 247.586  -5.598
ATOM   6359 H16A CHL1X  68     138.104 246.766  -4.971
ATOM   6360 H16B CHL1X  68     139.564 247.819  -5.305
ATOM   6361  C17 CHL1X  68     137.665 248.881  -5.542
ATOM   6362  H17 CHL1X  68     138.298 249.691  -5.966
ATOM   6363  C13 CHL1X  68     136.585 248.766  -6.679
ATOM   6364  C18 CHL1X  68     135.491 247.735  -6.252
ATOM   6365 H18A CHL1X  68     134.821 248.216  -5.510
ATOM   6366 H18B CHL1X  68     134.994 247.469  -7.211
ATOM   6367 H18C CHL1X  68     135.812 246.729  -5.909
ATOM   6368  C12 CHL1X  68     136.032 250.021  -7.396
ATOM   6369 H12A CHL1X  68     135.340 250.581  -6.731
ATOM   6370 H12B CHL1X  68     136.914 250.670  -7.576
ATOM   6371  C11 CHL1X  68     135.311 249.732  -8.663
ATOM   6372 H11A CHL1X  68     134.361 249.200  -8.438
ATOM   6373 H11B CHL1X  68     135.059 250.714  -9.115
ATOM   6374   C9 CHL1X  68     136.320 248.963  -9.679
ATOM   6375   H9 CHL1X  68     137.098 249.735  -9.864
ATOM   6376  C10 CHL1X  68     135.659 248.717 -11.051
ATOM   6377  C19 CHL1X  68     134.206 248.141 -10.970
ATOM   6378 H19A CHL1X  68     133.860 247.702 -11.930
ATOM   6379 H19B CHL1X  68     134.222 247.356 -10.185
ATOM   6380 H19C CHL1X  68     133.483 248.942 -10.702
ATOM   6381   C1 CHL1X  68     135.582 250.114 -11.768
ATOM   6382  H1A CHL1X  68     134.736 250.685 -11.331
ATOM   6383  H1B CHL1X  68     136.398 250.784 -11.423
ATOM   6384   C2 CHL1X  68     135.357 250.134 -13.304
ATOM   6385  H2A CHL1X  68     135.531 251.150 -13.717
ATOM   6386  H2B CHL1X  68     134.320 249.777 -13.479
ATOM   6387  C20 CHL1X  68     137.460 249.343  -4.043
ATOM   6388  H20 CHL1X  68     138.442 249.549  -3.566
ATOM   6389  C21 CHL1X  68     136.812 248.290  -3.152
ATOM   6390 H21A CHL1X  68     137.588 247.498  -3.128
ATOM   6391 H21B CHL1X  68     135.882 247.850  -3.571
ATOM   6392 H21C CHL1X  68     136.749 248.538  -2.070
ATOM   6393  C22 CHL1X  68     136.661 250.668  -3.897
ATOM   6394 H22A CHL1X  68     135.834 250.598  -4.636
ATOM   6395 H22B CHL1X  68     136.093 250.734  -2.944
ATOM   6396  C23 CHL1X  68     137.468 251.926  -4.081
ATOM   6397 H23A CHL1X  68     138.020 252.174  -3.150
ATOM   6398 H23B CHL1X  68     138.165 251.678  -4.911
ATOM   6399  C24 CHL1X  68     136.468 253.071  -4.479
ATOM   6400 H24A CHL1X  68     135.951 252.727  -5.400
ATOM   6401 H24B CHL1X  68     135.815 253.202  -3.590
ATOM   6402  C25 CHL1X  68     137.242 254.403  -4.721
ATOM   6403  H25 CHL1X  68     137.900 254.560  -3.840
ATOM   6404  C26 CHL1X  68     138.043 254.295  -6.029
ATOM   6405 H26A CHL1X  68     138.790 253.487  -5.878
ATOM   6406 H26B CHL1X  68     137.433 253.879  -6.859
ATOM   6407 H26C CHL1X  68     138.585 255.196  -6.389
ATOM   6408  C27 CHL1X  68     136.325 255.631  -4.728
ATOM   6409 H27A CHL1X  68     135.795 255.624  -5.704
ATOM   6410 H27B CHL1X  68     135.603 255.592  -3.884
ATOM   6411 H27C CHL1X  68     136.963 256.540  -4.687
ATOM   6412   C3 CHL1X  69     131.102 244.732 -19.153
ATOM   6413   O3 CHL1X  69     131.207 244.037 -20.397
ATOM   6414  H3' CHL1X  69     130.528 244.378 -20.982
ATOM   6415   H3 CHL1X  69     131.163 245.838 -19.085
ATOM   6416   C4 CHL1X  69     132.294 244.172 -18.330
ATOM   6417  H4A CHL1X  69     132.308 243.070 -18.474
ATOM   6418  H4B CHL1X  69     133.316 244.399 -18.702
ATOM   6419   C5 CHL1X  69     132.225 244.500 -16.847
ATOM   6420   C6 CHL1X  69     133.332 244.961 -16.315
ATOM   6421   H6 CHL1X  69     134.275 245.172 -16.842
ATOM   6422   C7 CHL1X  69     133.366 245.110 -14.815
ATOM   6423  H7A CHL1X  69     134.356 244.649 -14.606
ATOM   6424  H7B CHL1X  69     133.365 246.175 -14.503
ATOM   6425   C8 CHL1X  69     132.242 244.337 -14.143
ATOM   6426   H8 CHL1X  69     132.449 243.251 -14.259
ATOM   6427  C14 CHL1X  69     132.208 244.697 -12.679
ATOM   6428  H14 CHL1X  69     131.862 245.751 -12.730
ATOM   6429  C15 CHL1X  69     133.474 244.700 -11.917
ATOM   6430 H15A CHL1X  69     133.979 243.734 -12.128
ATOM   6431 H15B CHL1X  69     134.071 245.580 -12.240
ATOM   6432  C16 CHL1X  69     133.090 244.680 -10.432
ATOM   6433 H16A CHL1X  69     133.503 243.742 -10.004
ATOM   6434 H16B CHL1X  69     133.465 245.565  -9.875
ATOM   6435  C17 CHL1X  69     131.534 244.658 -10.414
ATOM   6436  H17 CHL1X  69     131.312 245.747 -10.394
ATOM   6437  C13 CHL1X  69     131.113 244.089 -11.778
ATOM   6438  C18 CHL1X  69     131.321 242.567 -11.798
ATOM   6439 H18A CHL1X  69     130.820 242.066 -10.943
ATOM   6440 H18B CHL1X  69     130.911 241.991 -12.655
ATOM   6441 H18C CHL1X  69     132.382 242.305 -11.597
ATOM   6442  C12 CHL1X  69     129.776 244.559 -12.363
ATOM   6443 H12A CHL1X  69     129.030 244.135 -11.659
ATOM   6444 H12B CHL1X  69     129.706 245.660 -12.241
ATOM   6445  C11 CHL1X  69     129.754 244.199 -13.884
ATOM   6446 H11A CHL1X  69     129.447 243.133 -13.935
ATOM   6447 H11B CHL1X  69     128.889 244.761 -14.297
ATOM   6448   C9 CHL1X  69     130.936 244.635 -14.789
ATOM   6449   H9 CHL1X  69     130.860 245.743 -14.807
ATOM   6450  C10 CHL1X  69     130.934 244.157 -16.181
ATOM   6451  C19 CHL1X  69     130.769 242.660 -16.155
ATOM   6452 H19A CHL1X  69     131.549 242.167 -15.537
ATOM   6453 H19B CHL1X  69     129.782 242.382 -15.729
ATOM   6454 H19C CHL1X  69     130.687 242.179 -17.153
ATOM   6455   C1 CHL1X  69     129.726 244.769 -16.962
ATOM   6456  H1A CHL1X  69     128.895 244.416 -16.316
ATOM   6457  H1B CHL1X  69     129.789 245.879 -16.982
ATOM   6458   C2 CHL1X  69     129.672 244.361 -18.371
ATOM   6459  H2A CHL1X  69     129.001 245.008 -18.977
ATOM   6460  H2B CHL1X  69     129.555 243.277 -18.582
ATOM   6461  C20 CHL1X  69     131.029 244.102  -9.052
ATOM   6462  H20 CHL1X  69     131.209 243.009  -9.135
ATOM   6463  C21 CHL1X  69     129.576 244.414  -8.748
ATOM   6464 H21A CHL1X  69     129.212 244.092  -7.749
ATOM   6465 H21B CHL1X  69     128.890 244.034  -9.536
ATOM   6466 H21C CHL1X  69     129.327 245.496  -8.750
ATOM   6467  C22 CHL1X  69     131.967 244.499  -7.860
ATOM   6468 H22A CHL1X  69     132.995 244.219  -8.176
ATOM   6469 H22B CHL1X  69     131.986 245.567  -7.556
ATOM   6470  C23 CHL1X  69     131.736 243.887  -6.449
ATOM   6471 H23A CHL1X  69     130.807 244.374  -6.084
ATOM   6472 H23B CHL1X  69     131.528 242.797  -6.414
ATOM   6473  C24 CHL1X  69     132.858 244.174  -5.442
ATOM   6474 H24A CHL1X  69     133.252 243.155  -5.240
ATOM   6475 H24B CHL1X  69     133.665 244.807  -5.874
ATOM   6476  C25 CHL1X  69     132.408 244.877  -4.139
ATOM   6477  H25 CHL1X  69     131.752 245.729  -4.424
ATOM   6478  C26 CHL1X  69     131.554 243.907  -3.250
ATOM   6479 H26A CHL1X  69     130.663 243.521  -3.791
ATOM   6480 H26B CHL1X  69     132.156 243.001  -3.027
ATOM   6481 H26C CHL1X  69     131.184 244.348  -2.300
ATOM   6482  C27 CHL1X  69     133.598 245.348  -3.281
ATOM   6483 H27A CHL1X  69     133.396 245.428  -2.192
ATOM   6484 H27B CHL1X  69     134.431 244.631  -3.448
ATOM   6485 H27C CHL1X  69     133.974 246.262  -3.789
ATOM   6486   C3 CHL1X  70     133.554 234.255 -16.600
ATOM   6487   O3 CHL1X  70     133.594 234.675 -17.947
ATOM   6488  H3' CHL1X  70     132.724 235.025 -18.153
ATOM   6489   H3 CHL1X  70     132.836 233.414 -16.493
ATOM   6490   C4 CHL1X  70     133.265 235.402 -15.653
ATOM   6491  H4A CHL1X  70     133.968 236.239 -15.856
ATOM   6492  H4B CHL1X  70     132.334 235.882 -16.023
ATOM   6493   C5 CHL1X  70     133.280 235.048 -14.212
ATOM   6494   C6 CHL1X  70     132.199 235.207 -13.525
ATOM   6495   H6 CHL1X  70     131.348 235.720 -13.999
ATOM   6496   C7 CHL1X  70     131.954 234.706 -12.124
ATOM   6497  H7A CHL1X  70     131.340 235.541 -11.720
ATOM   6498  H7B CHL1X  70     131.361 233.768 -12.094
ATOM   6499   C8 CHL1X  70     133.326 234.437 -11.404
ATOM   6500   H8 CHL1X  70     133.896 235.382 -11.271
ATOM   6501  C14 CHL1X  70     133.129 233.705 -10.138
ATOM   6502  H14 CHL1X  70     132.640 232.755 -10.445
ATOM   6503  C15 CHL1X  70     132.111 234.255  -9.085
ATOM   6504 H15A CHL1X  70     132.101 235.365  -9.064
ATOM   6505 H15B CHL1X  70     131.092 233.910  -9.362
ATOM   6506  C16 CHL1X  70     132.490 233.618  -7.790
ATOM   6507 H16A CHL1X  70     132.800 234.513  -7.211
ATOM   6508 H16B CHL1X  70     131.813 232.951  -7.214
ATOM   6509  C17 CHL1X  70     133.680 232.677  -8.143
ATOM   6510  H17 CHL1X  70     133.211 231.693  -8.364
ATOM   6511  C13 CHL1X  70     134.282 233.334  -9.428
ATOM   6512  C18 CHL1X  70     135.092 234.662  -9.179
ATOM   6513 H18A CHL1X  70     134.421 235.453  -8.780
ATOM   6514 H18B CHL1X  70     135.745 234.466  -8.304
ATOM   6515 H18C CHL1X  70     135.718 234.858 -10.076
ATOM   6516  C12 CHL1X  70     135.108 232.392 -10.242
ATOM   6517 H12A CHL1X  70     136.101 232.308  -9.751
ATOM   6518 H12B CHL1X  70     134.588 231.418 -10.367
ATOM   6519  C11 CHL1X  70     135.420 232.971 -11.643
ATOM   6520 H11A CHL1X  70     136.303 233.636 -11.517
ATOM   6521 H11B CHL1X  70     135.755 232.080 -12.216
ATOM   6522   C9 CHL1X  70     134.198 233.583 -12.348
ATOM   6523   H9 CHL1X  70     133.612 232.700 -12.682
ATOM   6524  C10 CHL1X  70     134.511 234.321 -13.727
ATOM   6525  C19 CHL1X  70     135.548 235.454 -13.462
ATOM   6526 H19A CHL1X  70     135.214 236.185 -12.696
ATOM   6527 H19B CHL1X  70     136.574 235.198 -13.118
ATOM   6528 H19C CHL1X  70     135.668 236.167 -14.305
ATOM   6529   C1 CHL1X  70     135.075 233.315 -14.804
ATOM   6530  H1A CHL1X  70     136.130 233.082 -14.549
ATOM   6531  H1B CHL1X  70     134.358 232.477 -14.673
ATOM   6532   C2 CHL1X  70     134.992 233.784 -16.261
ATOM   6533  H2A CHL1X  70     135.150 232.880 -16.887
ATOM   6534  H2B CHL1X  70     135.742 234.575 -16.482
ATOM   6535  C20 CHL1X  70     134.582 232.407  -6.906
ATOM   6536  H20 CHL1X  70     135.395 233.156  -6.787
ATOM   6537  C21 CHL1X  70     135.368 231.030  -7.033
ATOM   6538 H21A CHL1X  70     136.091 230.866  -6.205
ATOM   6539 H21B CHL1X  70     135.962 231.066  -7.971
ATOM   6540 H21C CHL1X  70     134.610 230.220  -7.108
ATOM   6541  C22 CHL1X  70     133.750 232.519  -5.562
ATOM   6542 H22A CHL1X  70     133.391 233.539  -5.307
ATOM   6543 H22B CHL1X  70     132.889 231.818  -5.543
ATOM   6544  C23 CHL1X  70     134.578 232.132  -4.307
ATOM   6545 H23A CHL1X  70     134.790 231.042  -4.256
ATOM   6546 H23B CHL1X  70     135.526 232.696  -4.435
ATOM   6547  C24 CHL1X  70     133.932 232.662  -3.072
ATOM   6548 H24A CHL1X  70     134.597 232.520  -2.193
ATOM   6549 H24B CHL1X  70     133.652 233.709  -3.314
ATOM   6550  C25 CHL1X  70     132.668 231.861  -2.686
ATOM   6551  H25 CHL1X  70     131.975 231.921  -3.553
ATOM   6552  C26 CHL1X  70     132.996 230.381  -2.556
ATOM   6553 H26A CHL1X  70     133.353 229.884  -3.483
ATOM   6554 H26B CHL1X  70     133.822 230.280  -1.821
ATOM   6555 H26C CHL1X  70     132.092 229.839  -2.206
ATOM   6556  C27 CHL1X  70     131.875 232.437  -1.478
ATOM   6557 H27A CHL1X  70     131.587 233.508  -1.563
ATOM   6558 H27B CHL1X  70     130.982 231.793  -1.323
ATOM   6559 H27C CHL1X  70     132.402 232.295  -0.511
ATOM   6560    N POPCX  71     140.136 246.504 -27.068
ATOM   6561  C12 POPCX  71     141.324 246.553 -26.045
ATOM   6562 H12A POPCX  71     141.305 247.572 -25.687
ATOM   6563 H12B POPCX  71     142.266 246.387 -26.545
ATOM   6564  C13 POPCX  71     138.844 246.740 -26.313
ATOM   6565 H13A POPCX  71     138.856 247.779 -26.022
ATOM   6566 H13B POPCX  71     137.927 246.535 -26.846
ATOM   6567 H13C POPCX  71     138.740 246.121 -25.433
ATOM   6568  C14 POPCX  71     140.352 247.508 -28.060
ATOM   6569 H14A POPCX  71     140.296 248.506 -27.653
ATOM   6570 H14B POPCX  71     141.292 247.383 -28.576
ATOM   6571 H14C POPCX  71     139.575 247.427 -28.803
ATOM   6572  C15 POPCX  71     140.087 245.207 -27.808
ATOM   6573 H15A POPCX  71     139.751 244.504 -27.060
ATOM   6574 H15B POPCX  71     141.077 244.955 -28.156
ATOM   6575 H15C POPCX  71     139.550 245.304 -28.739
ATOM   6576  C11 POPCX  71     141.285 245.735 -24.762
ATOM   6577 H11A POPCX  71     140.278 245.687 -24.298
ATOM   6578 H11B POPCX  71     141.922 246.211 -23.987
ATOM   6579    P POPCX  71     143.100 243.916 -24.832
ATOM   6580  O13 POPCX  71     143.920 245.012 -25.416
ATOM   6581  O14 POPCX  71     143.362 242.511 -25.300
ATOM   6582  O12 POPCX  71     141.608 244.311 -25.044
ATOM   6583  O11 POPCX  71     143.323 243.969 -23.254
ATOM   6584   C1 POPCX  71     142.481 243.167 -22.376
ATOM   6585   HA POPCX  71     143.149 242.533 -21.753
ATOM   6586   HB POPCX  71     141.839 242.477 -22.965
ATOM   6587   C2 POPCX  71     141.657 244.167 -21.539
ATOM   6588   HS POPCX  71     141.249 244.999 -22.150
ATOM   6589  O21 POPCX  71     142.418 244.717 -20.368
ATOM   6590  C21 POPCX  71     141.838 245.706 -19.849
ATOM   6591  O22 POPCX  71     140.925 246.326 -20.460
ATOM   6592  C22 POPCX  71     142.433 246.105 -18.529
ATOM   6593  H2R POPCX  71     142.033 247.100 -18.241
ATOM   6594  H2S POPCX  71     143.543 246.139 -18.555
ATOM   6595   C3 POPCX  71     140.303 243.443 -21.073
ATOM   6596   HX POPCX  71     139.869 242.777 -21.849
ATOM   6597   HY POPCX  71     139.484 244.190 -20.995
ATOM   6598  O31 POPCX  71     140.394 242.823 -19.749
ATOM   6599  C31 POPCX  71     140.824 241.514 -19.797
ATOM   6600  O32 POPCX  71     140.994 240.825 -20.760
ATOM   6601  C32 POPCX  71     140.960 240.948 -18.405
ATOM   6602  H2X POPCX  71     140.588 239.901 -18.438
ATOM   6603  H2Y POPCX  71     140.213 241.461 -17.763
ATOM   6604  C23 POPCX  71     142.067 245.168 -17.394
ATOM   6605  H3R POPCX  71     142.681 244.243 -17.342
ATOM   6606  H3S POPCX  71     141.024 244.813 -17.542
ATOM   6607  C24 POPCX  71     141.918 245.983 -16.096
ATOM   6608  H4R POPCX  71     141.029 246.646 -16.079
ATOM   6609  H4S POPCX  71     142.803 246.638 -15.949
ATOM   6610  C25 POPCX  71     141.609 244.970 -14.955
ATOM   6611  H5R POPCX  71     142.473 244.284 -14.826
ATOM   6612  H5S POPCX  71     140.730 244.326 -15.173
ATOM   6613  C26 POPCX  71     141.554 245.697 -13.613
ATOM   6614  H6R POPCX  71     140.813 246.524 -13.570
ATOM   6615  H6S POPCX  71     142.545 246.159 -13.416
ATOM   6616  C27 POPCX  71     141.409 244.743 -12.369
ATOM   6617  H7R POPCX  71     142.154 243.919 -12.347
ATOM   6618  H7S POPCX  71     140.371 244.347 -12.408
ATOM   6619  C28 POPCX  71     141.527 245.415 -10.996
ATOM   6620  H8R POPCX  71     140.908 244.834 -10.282
ATOM   6621  H8S POPCX  71     140.922 246.348 -10.989
ATOM   6622  C29 POPCX  71     142.899 245.497 -10.454
ATOM   6623  H91 POPCX  71     143.602 245.790 -11.246
ATOM   6624 C210 POPCX  71     143.160 245.453  -9.082
ATOM   6625 H101 POPCX  71     144.181 245.618  -8.711
ATOM   6626 C211 POPCX  71     142.130 245.199  -7.961
ATOM   6627 H11R POPCX  71     141.128 244.831  -8.269
ATOM   6628 H11S POPCX  71     141.881 246.136  -7.421
ATOM   6629 C212 POPCX  71     142.715 244.156  -6.903
ATOM   6630 H12R POPCX  71     143.507 244.694  -6.341
ATOM   6631 H12S POPCX  71     143.120 243.272  -7.442
ATOM   6632 C213 POPCX  71     141.611 243.657  -6.005
ATOM   6633 H13R POPCX  71     142.067 242.911  -5.319
ATOM   6634 H13S POPCX  71     140.866 243.149  -6.651
ATOM   6635 C214 POPCX  71     140.953 244.865  -5.216
ATOM   6636 H14R POPCX  71     140.414 245.503  -5.951
ATOM   6637 H14S POPCX  71     141.780 245.447  -4.757
ATOM   6638 C215 POPCX  71     140.015 244.428  -4.075
ATOM   6639 H15R POPCX  71     139.090 244.011  -4.526
ATOM   6640 H15S POPCX  71     139.706 245.396  -3.630
ATOM   6641 C216 POPCX  71     140.473 243.507  -2.955
ATOM   6642 H16R POPCX  71     141.506 243.788  -2.664
ATOM   6643 H16S POPCX  71     140.474 242.471  -3.358
ATOM   6644 C217 POPCX  71     139.476 243.495  -1.740
ATOM   6645 H17R POPCX  71     138.469 243.364  -2.191
ATOM   6646 H17S POPCX  71     139.443 244.493  -1.254
ATOM   6647 C218 POPCX  71     139.720 242.368  -0.791
ATOM   6648 H18R POPCX  71     139.122 242.529   0.131
ATOM   6649 H18S POPCX  71     140.790 242.125  -0.613
ATOM   6650 H18T POPCX  71     139.326 241.411  -1.195
ATOM   6651  C33 POPCX  71     142.423 240.889 -17.844
ATOM   6652  H3X POPCX  71     142.813 241.924 -17.742
ATOM   6653  H3Y POPCX  71     143.049 240.239 -18.492
ATOM   6654  C34 POPCX  71     142.520 240.214 -16.489
ATOM   6655  H4X POPCX  71     143.584 240.026 -16.231
ATOM   6656  H4Y POPCX  71     141.929 239.274 -16.551
ATOM   6657  C35 POPCX  71     141.821 240.989 -15.359
ATOM   6658  H5X POPCX  71     140.757 241.166 -15.625
ATOM   6659  H5Y POPCX  71     142.297 241.986 -15.247
ATOM   6660  C36 POPCX  71     141.908 240.088 -14.061
ATOM   6661  H6X POPCX  71     142.997 239.897 -13.959
ATOM   6662  H6Y POPCX  71     141.392 239.107 -14.123
ATOM   6663  C37 POPCX  71     141.471 240.785 -12.810
ATOM   6664  H7X POPCX  71     140.363 240.830 -12.878
ATOM   6665  H7Y POPCX  71     141.880 241.812 -12.708
ATOM   6666  C38 POPCX  71     142.030 240.095 -11.561
ATOM   6667  H8X POPCX  71     143.136 240.206 -11.609
ATOM   6668  H8Y POPCX  71     141.779 239.013 -11.563
ATOM   6669  C39 POPCX  71     141.463 240.817 -10.384
ATOM   6670  H9X POPCX  71     140.355 240.734 -10.400
ATOM   6671  H9Y POPCX  71     141.476 241.925 -10.470
ATOM   6672 C310 POPCX  71     141.987 240.326  -9.110
ATOM   6673 H10X POPCX  71     142.921 240.896  -8.923
ATOM   6674 H10Y POPCX  71     142.318 239.265  -9.160
ATOM   6675 C311 POPCX  71     141.027 240.317  -7.928
ATOM   6676 H11X POPCX  71     140.165 239.643  -8.119
ATOM   6677 H11Y POPCX  71     140.788 241.386  -7.738
ATOM   6678 C312 POPCX  71     141.787 239.849  -6.724
ATOM   6679 H12X POPCX  71     142.735 240.419  -6.628
ATOM   6680 H12Y POPCX  71     141.981 238.770  -6.895
ATOM   6681 C313 POPCX  71     140.898 239.960  -5.349
ATOM   6682 H13X POPCX  71     139.926 239.464  -5.558
ATOM   6683 H13Y POPCX  71     140.622 241.011  -5.123
ATOM   6684 C314 POPCX  71     141.543 239.242  -4.163
ATOM   6685 H14X POPCX  71     142.380 239.758  -3.645
ATOM   6686 H14Y POPCX  71     141.946 238.316  -4.625
ATOM   6687 C315 POPCX  71     140.579 238.827  -3.044
ATOM   6688 H15X POPCX  71     139.787 238.214  -3.525
ATOM   6689 H15Y POPCX  71     140.100 239.741  -2.630
ATOM   6690 C316 POPCX  71     141.255 237.956  -2.009
ATOM   6691 H16X POPCX  71     142.010 238.613  -1.525
ATOM   6692 H16Y POPCX  71     141.735 237.064  -2.467
ATOM   6693 H16Z POPCX  71     140.435 237.644  -1.330
ATOM   6694    N POPEX  72     133.971 238.170 -22.764
ATOM   6695  HN1 POPEX  72     132.941 238.164 -22.623
ATOM   6696  HN2 POPEX  72     134.290 238.951 -22.155
ATOM   6697  HN3 POPEX  72     134.227 238.326 -23.760
ATOM   6698  C12 POPEX  72     134.525 236.841 -22.358
ATOM   6699 H12A POPEX  72     135.560 236.911 -21.960
ATOM   6700 H12B POPEX  72     134.359 236.176 -23.231
ATOM   6701  C11 POPEX  72     133.581 236.217 -21.240
ATOM   6702 H11A POPEX  72     133.607 236.911 -20.372
ATOM   6703 H11B POPEX  72     134.049 235.310 -20.800
ATOM   6704    P POPEX  72     131.186 235.239 -20.722
ATOM   6705  O13 POPEX  72     131.555 233.821 -20.910
ATOM   6706  O14 POPEX  72     129.801 235.590 -21.089
ATOM   6707  O11 POPEX  72     131.523 235.725 -19.260
ATOM   6708  O12 POPEX  72     132.167 236.116 -21.611
ATOM   6709   C1 POPEX  72     130.625 236.595 -18.520
ATOM   6710   HA POPEX  72     130.778 236.411 -17.435
ATOM   6711   HB POPEX  72     129.538 236.609 -18.749
ATOM   6712   C2 POPEX  72     131.015 238.092 -18.792
ATOM   6713   HS POPEX  72     130.857 238.265 -19.878
ATOM   6714  O21 POPEX  72     132.343 238.129 -18.247
ATOM   6715  C21 POPEX  72     133.088 239.168 -18.653
ATOM   6716  O22 POPEX  72     132.722 239.977 -19.466
ATOM   6717  C22 POPEX  72     134.364 239.106 -17.783
ATOM   6718  H2R POPEX  72     135.217 238.782 -18.416
ATOM   6719  H2S POPEX  72     134.049 238.474 -16.924
ATOM   6720   C3 POPEX  72     130.008 239.210 -18.221
ATOM   6721   HX POPEX  72     129.048 238.815 -18.617
ATOM   6722   HY POPEX  72     130.150 240.195 -18.716
ATOM   6723  O31 POPEX  72     130.044 239.380 -16.801
ATOM   6724  C31 POPEX  72     129.122 238.853 -16.045
ATOM   6725  O32 POPEX  72     128.041 238.348 -16.397
ATOM   6726  C32 POPEX  72     129.483 239.258 -14.522
ATOM   6727  H2X POPEX  72     129.279 240.347 -14.447
ATOM   6728  H2Y POPEX  72     130.567 239.199 -14.287
ATOM   6729  C23 POPEX  72     134.901 240.500 -17.353
ATOM   6730  H3R POPEX  72     134.907 241.304 -18.119
ATOM   6731  H3S POPEX  72     135.995 240.422 -17.177
ATOM   6732  C24 POPEX  72     134.395 241.031 -16.025
ATOM   6733  H4R POPEX  72     133.286 241.098 -16.040
ATOM   6734  H4S POPEX  72     134.837 242.026 -15.798
ATOM   6735  C25 POPEX  72     134.744 240.161 -14.772
ATOM   6736  H5R POPEX  72     135.828 240.075 -14.548
ATOM   6737  H5S POPEX  72     134.429 239.119 -14.993
ATOM   6738  C26 POPEX  72     134.012 240.535 -13.447
ATOM   6739  H6R POPEX  72     132.912 240.649 -13.553
ATOM   6740  H6S POPEX  72     134.357 241.575 -13.264
ATOM   6741  C27 POPEX  72     134.312 239.547 -12.320
ATOM   6742  H7R POPEX  72     135.402 239.343 -12.269
ATOM   6743  H7S POPEX  72     133.791 238.647 -12.714
ATOM   6744  C28 POPEX  72     134.013 240.171 -10.984
ATOM   6745  H8R POPEX  72     132.968 240.454 -10.738
ATOM   6746  H8S POPEX  72     134.727 240.999 -10.784
ATOM   6747  C29 POPEX  72     134.407 239.233  -9.885
ATOM   6748  H91 POPEX  72     135.493 239.268  -9.718
ATOM   6749 C210 POPEX  72     133.643 238.747  -8.919
ATOM   6750 H101 POPEX  72     133.947 238.001  -8.170
ATOM   6751 C211 POPEX  72     132.130 238.980  -8.860
ATOM   6752 H11R POPEX  72     131.582 238.054  -8.584
ATOM   6753 H11S POPEX  72     131.816 239.205  -9.901
ATOM   6754 C212 POPEX  72     131.587 240.161  -7.916
ATOM   6755 H12R POPEX  72     130.488 240.276  -8.028
ATOM   6756 H12S POPEX  72     132.129 241.087  -8.204
ATOM   6757 C213 POPEX  72     131.694 239.778  -6.433
ATOM   6758 H13R POPEX  72     131.032 238.913  -6.208
ATOM   6759 H13S POPEX  72     131.245 240.689  -5.981
ATOM   6760 C214 POPEX  72     133.071 239.410  -5.758
ATOM   6761 H14R POPEX  72     133.778 240.237  -5.984
ATOM   6762 H14S POPEX  72     133.370 238.455  -6.241
ATOM   6763 C215 POPEX  72     132.887 239.233  -4.220
ATOM   6764 H15R POPEX  72     132.266 240.026  -3.752
ATOM   6765 H15S POPEX  72     133.893 239.294  -3.750
ATOM   6766 C216 POPEX  72     132.319 237.892  -3.754
ATOM   6767 H16R POPEX  72     132.755 237.018  -4.284
ATOM   6768 H16S POPEX  72     131.236 237.737  -3.941
ATOM   6769 C217 POPEX  72     132.715 237.676  -2.233
ATOM   6770 H17R POPEX  72     132.270 238.460  -1.584
ATOM   6771 H17S POPEX  72     133.808 237.874  -2.237
ATOM   6772 C218 POPEX  72     132.318 236.286  -1.667
ATOM   6773 H18R POPEX  72     132.647 236.208  -0.608
ATOM   6774 H18S POPEX  72     132.753 235.446  -2.251
ATOM   6775 H18T POPEX  72     131.210 236.207  -1.679
ATOM   6776  C33 POPEX  72     128.589 238.462 -13.504
ATOM   6777  H3X POPEX  72     127.542 238.314 -13.844
ATOM   6778  H3Y POPEX  72     128.656 238.918 -12.493
ATOM   6779  C34 POPEX  72     129.153 237.076 -13.153
ATOM   6780  H4X POPEX  72     130.147 237.284 -12.704
ATOM   6781  H4Y POPEX  72     129.311 236.642 -14.164
ATOM   6782  C35 POPEX  72     128.170 236.098 -12.287
ATOM   6783  H5X POPEX  72     128.692 235.117 -12.272
ATOM   6784  H5Y POPEX  72     127.341 235.940 -13.008
ATOM   6785  C36 POPEX  72     127.831 236.578 -10.924
ATOM   6786  H6X POPEX  72     127.221 235.863 -10.333
ATOM   6787  H6Y POPEX  72     127.068 237.371 -11.081
ATOM   6788  C37 POPEX  72     129.059 237.064 -10.103
ATOM   6789  H7X POPEX  72     129.687 237.775 -10.680
ATOM   6790  H7Y POPEX  72     129.825 236.264 -10.014
ATOM   6791  C38 POPEX  72     128.622 237.672  -8.731
ATOM   6792  H8X POPEX  72     127.670 238.232  -8.858
ATOM   6793  H8Y POPEX  72     129.385 238.343  -8.280
ATOM   6794  C39 POPEX  72     128.308 236.598  -7.648
ATOM   6795  H9X POPEX  72     129.079 235.799  -7.698
ATOM   6796  H9Y POPEX  72     127.462 235.932  -7.923
ATOM   6797 C310 POPEX  72     128.042 237.222  -6.286
ATOM   6798 H10X POPEX  72     127.129 237.814  -6.509
ATOM   6799 H10Y POPEX  72     128.710 238.077  -6.046
ATOM   6800 C311 POPEX  72     127.840 236.229  -5.099
ATOM   6801 H11X POPEX  72     128.681 235.508  -5.178
ATOM   6802 H11Y POPEX  72     126.909 235.665  -5.329
ATOM   6803 C312 POPEX  72     127.799 236.855  -3.703
ATOM   6804 H12X POPEX  72     126.841 237.405  -3.584
ATOM   6805 H12Y POPEX  72     128.695 237.485  -3.521
ATOM   6806 C313 POPEX  72     127.807 235.778  -2.623
ATOM   6807 H13X POPEX  72     128.571 234.977  -2.725
ATOM   6808 H13Y POPEX  72     126.880 235.173  -2.722
ATOM   6809 C314 POPEX  72     127.919 236.309  -1.156
ATOM   6810 H14X POPEX  72     126.990 236.825  -0.831
ATOM   6811 H14Y POPEX  72     128.728 237.066  -1.063
ATOM   6812 C315 POPEX  72     128.258 235.254  -0.093
ATOM   6813 H15X POPEX  72     129.254 234.850  -0.373
ATOM   6814 H15Y POPEX  72     127.626 234.342  -0.032
ATOM   6815 C316 POPEX  72     128.390 235.779   1.341
ATOM   6816 H16X POPEX  72     128.990 236.710   1.399
ATOM   6817 H16Y POPEX  72     128.894 235.080   2.044
ATOM   6818 H16Z POPEX  72     127.439 236.035   1.854
ATOM   6819    N DSPSX  73     140.586 249.162 -21.071
ATOM   6820  HN1 DSPSX  73     139.934 249.848 -20.642
ATOM   6821  HN2 DSPSX  73     140.278 248.197 -20.836
ATOM   6822  HN3 DSPSX  73     141.574 249.394 -20.848
ATOM   6823  C12 DSPSX  73     140.283 249.262 -22.506
ATOM   6824 H12A DSPSX  73     141.085 248.737 -23.005
ATOM   6825  C13 DSPSX  73     140.403 250.717 -23.080
ATOM   6826 O13A DSPSX  73     140.924 251.674 -22.375
ATOM   6827 O13B DSPSX  73     139.996 250.936 -24.223
ATOM   6828  C11 DSPSX  73     138.852 248.754 -22.678
ATOM   6829 H11A DSPSX  73     138.439 248.896 -23.701
ATOM   6830 H11B DSPSX  73     138.127 249.416 -22.157
ATOM   6831    P DSPSX  73     137.488 246.534 -22.294
ATOM   6832  O13 DSPSX  73     137.600 245.329 -21.504
ATOM   6833  O14 DSPSX  73     137.152 246.314 -23.708
ATOM   6834  O12 DSPSX  73     138.764 247.411 -22.255
ATOM   6835  O11 DSPSX  73     136.308 247.407 -21.643
ATOM   6836   C1 DSPSX  73     136.467 248.195 -20.446
ATOM   6837   HA DSPSX  73     136.384 249.264 -20.742
ATOM   6838   HB DSPSX  73     137.442 248.176 -19.912
ATOM   6839   C2 DSPSX  73     135.433 247.860 -19.352
ATOM   6840   HS DSPSX  73     135.586 248.505 -18.461
ATOM   6841  O21 DSPSX  73     135.756 246.512 -19.006
ATOM   6842  C21 DSPSX  73     136.638 246.394 -18.100
ATOM   6843  O22 DSPSX  73     137.154 247.314 -17.479
ATOM   6844  C22 DSPSX  73     137.199 245.015 -18.063
ATOM   6845  H2R DSPSX  73     137.842 244.812 -18.946
ATOM   6846  H2S DSPSX  73     136.444 244.203 -18.128
ATOM   6847   C3 DSPSX  73     134.014 248.001 -19.861
ATOM   6848   HX DSPSX  73     133.896 247.249 -20.671
ATOM   6849   HY DSPSX  73     133.892 248.925 -20.463
ATOM   6850  O31 DSPSX  73     132.967 247.720 -18.910
ATOM   6851  C31 DSPSX  73     132.577 248.771 -18.227
ATOM   6852  O32 DSPSX  73     132.923 249.928 -18.402
ATOM   6853  C32 DSPSX  73     131.725 248.252 -17.074
ATOM   6854  H2X DSPSX  73     132.130 247.290 -16.696
ATOM   6855  H2Y DSPSX  73     130.800 247.904 -17.582
ATOM   6856  C23 DSPSX  73     137.967 244.772 -16.768
ATOM   6857  H3R DSPSX  73     138.664 245.623 -16.607
ATOM   6858  H3S DSPSX  73     138.673 243.929 -16.933
ATOM   6859  C24 DSPSX  73     137.114 244.460 -15.561
ATOM   6860  H4R DSPSX  73     136.622 245.451 -15.462
ATOM   6861  H4S DSPSX  73     136.330 243.688 -15.708
ATOM   6862  C25 DSPSX  73     137.889 244.086 -14.316
ATOM   6863  H5R DSPSX  73     138.754 244.755 -14.120
ATOM   6864  H5S DSPSX  73     138.358 243.099 -14.516
ATOM   6865  C26 DSPSX  73     136.842 243.841 -13.224
ATOM   6866  H6R DSPSX  73     136.166 242.995 -13.469
ATOM   6867  H6S DSPSX  73     136.134 244.657 -12.964
ATOM   6868  C27 DSPSX  73     137.621 243.391 -11.944
ATOM   6869  H7R DSPSX  73     138.207 244.255 -11.562
ATOM   6870  H7S DSPSX  73     138.371 242.603 -12.168
ATOM   6871  C28 DSPSX  73     136.757 242.909 -10.869
ATOM   6872  H8R DSPSX  73     136.409 241.862 -10.995
ATOM   6873  H8S DSPSX  73     135.840 243.519 -10.727
ATOM   6874  C29 DSPSX  73     137.434 242.746  -9.484
ATOM   6875  H9R DSPSX  73     137.568 243.790  -9.131
ATOM   6876  H9S DSPSX  73     138.438 242.305  -9.663
ATOM   6877 C210 DSPSX  73     136.681 241.939  -8.432
ATOM   6878 H10R DSPSX  73     136.584 240.875  -8.734
ATOM   6879 H10S DSPSX  73     135.638 242.290  -8.271
ATOM   6880 C211 DSPSX  73     137.380 241.948  -6.995
ATOM   6881 H11R DSPSX  73     137.637 242.994  -6.725
ATOM   6882 H11S DSPSX  73     138.383 241.476  -7.055
ATOM   6883 C212 DSPSX  73     136.512 241.276  -5.889
ATOM   6884 H12R DSPSX  73     136.372 240.186  -6.052
ATOM   6885 H12S DSPSX  73     135.486 241.703  -5.922
ATOM   6886 C213 DSPSX  73     137.222 241.351  -4.487
ATOM   6887 H13R DSPSX  73     137.354 242.427  -4.244
ATOM   6888 H13S DSPSX  73     138.193 240.823  -4.595
ATOM   6889 C214 DSPSX  73     136.211 240.779  -3.479
ATOM   6890 H14R DSPSX  73     135.892 239.750  -3.751
ATOM   6891 H14S DSPSX  73     135.335 241.458  -3.551
ATOM   6892 C215 DSPSX  73     136.716 240.858  -2.059
ATOM   6893 H15R DSPSX  73     137.112 241.883  -1.890
ATOM   6894 H15S DSPSX  73     137.499 240.086  -1.898
ATOM   6895 C216 DSPSX  73     135.526 240.477  -1.128
ATOM   6896 H16R DSPSX  73     135.901 240.432  -0.084
ATOM   6897 H16S DSPSX  73     135.247 239.431  -1.375
ATOM   6898 C217 DSPSX  73     134.307 241.470  -1.073
ATOM   6899 H17R DSPSX  73     133.710 241.505  -2.010
ATOM   6900 H17S DSPSX  73     133.522 241.083  -0.389
ATOM   6901 C218 DSPSX  73     134.714 242.923  -0.696
ATOM   6902 H18R DSPSX  73     133.818 243.526  -0.437
ATOM   6903 H18S DSPSX  73     135.400 243.028   0.172
ATOM   6904 H18T DSPSX  73     135.324 243.283  -1.552
ATOM   6905  C33 DSPSX  73     131.607 249.268 -15.950
ATOM   6906  H3X DSPSX  73     130.890 250.073 -16.219
ATOM   6907  H3Y DSPSX  73     132.618 249.633 -15.670
ATOM   6908  C34 DSPSX  73     131.059 248.650 -14.605
ATOM   6909  H4X DSPSX  73     131.756 247.809 -14.401
ATOM   6910  H4Y DSPSX  73     130.065 248.201 -14.821
ATOM   6911  C35 DSPSX  73     131.023 249.577 -13.349
ATOM   6912  H5X DSPSX  73     130.283 250.392 -13.493
ATOM   6913  H5Y DSPSX  73     132.055 249.977 -13.244
ATOM   6914  C36 DSPSX  73     130.643 248.762 -12.085
ATOM   6915  H6X DSPSX  73     129.594 248.402 -12.148
ATOM   6916  H6Y DSPSX  73     131.237 247.824 -12.111
ATOM   6917  C37 DSPSX  73     130.743 249.621 -10.847
ATOM   6918  H7X DSPSX  73     129.756 250.129 -10.884
ATOM   6919  H7Y DSPSX  73     131.558 250.354 -11.025
ATOM   6920  C38 DSPSX  73     130.943 248.779  -9.564
ATOM   6921  H8X DSPSX  73     131.877 248.189  -9.663
ATOM   6922  H8Y DSPSX  73     130.153 248.005  -9.458
ATOM   6923  C39 DSPSX  73     130.993 249.608  -8.264
ATOM   6924  H9X DSPSX  73     129.971 249.978  -8.038
ATOM   6925  H9Y DSPSX  73     131.686 250.432  -8.539
ATOM   6926 C310 DSPSX  73     131.560 248.817  -7.098
ATOM   6927 H10X DSPSX  73     132.565 248.399  -7.316
ATOM   6928 H10Y DSPSX  73     130.910 247.983  -6.754
ATOM   6929 C311 DSPSX  73     131.770 249.689  -5.872
ATOM   6930 H11X DSPSX  73     130.916 250.338  -5.586
ATOM   6931 H11Y DSPSX  73     132.557 250.406  -6.195
ATOM   6932 C312 DSPSX  73     132.178 249.057  -4.534
ATOM   6933 H12X DSPSX  73     132.920 248.268  -4.784
ATOM   6934 H12Y DSPSX  73     131.333 248.556  -4.016
ATOM   6935 C313 DSPSX  73     132.674 250.168  -3.635
ATOM   6936 H13X DSPSX  73     131.838 250.880  -3.466
ATOM   6937 H13Y DSPSX  73     133.518 250.733  -4.087
ATOM   6938 C314 DSPSX  73     133.185 249.677  -2.215
ATOM   6939 H14X DSPSX  73     133.544 250.514  -1.579
ATOM   6940 H14Y DSPSX  73     134.100 249.069  -2.374
ATOM   6941 C315 DSPSX  73     132.109 248.899  -1.408
ATOM   6942 H15X DSPSX  73     132.503 248.739  -0.382
ATOM   6943 H15Y DSPSX  73     131.888 247.907  -1.856
ATOM   6944 C316 DSPSX  73     130.816 249.725  -1.233
ATOM   6945 H16X DSPSX  73     130.341 249.821  -2.233
ATOM   6946 H16Y DSPSX  73     131.249 250.641  -0.780
ATOM   6947 C317 DSPSX  73     129.869 249.027  -0.325
ATOM   6948 H17X DSPSX  73     130.229 248.956   0.725
ATOM   6949 H17Y DSPSX  73     129.564 248.043  -0.741
ATOM   6950 C318 DSPSX  73     128.472 249.845  -0.379
ATOM   6951 H18X DSPSX  73     127.699 249.203   0.097
ATOM   6952 H18Y DSPSX  73     128.508 250.815   0.163
ATOM   6953 H18Z DSPSX  73     128.192 250.087  -1.426
ATOM   6954    N DSPSX  74     125.125 242.471 -26.229
ATOM   6955  HN1 DSPSX  74     125.019 242.004 -27.151
ATOM   6956  HN2 DSPSX  74     125.087 241.791 -25.444
ATOM   6957  HN3 DSPSX  74     124.395 243.203 -26.362
ATOM   6958  C12 DSPSX  74     126.548 243.052 -26.375
ATOM   6959 H12A DSPSX  74     126.616 244.025 -25.911
ATOM   6960  C13 DSPSX  74     126.987 243.292 -27.834
ATOM   6961 O13A DSPSX  74     126.202 243.198 -28.778
ATOM   6962 O13B DSPSX  74     128.183 243.635 -28.097
ATOM   6963  C11 DSPSX  74     127.520 241.929 -25.763
ATOM   6964 H11A DSPSX  74     128.543 242.151 -26.137
ATOM   6965 H11B DSPSX  74     127.265 240.932 -26.179
ATOM   6966    P DSPSX  74     126.836 240.902 -23.543
ATOM   6967  O13 DSPSX  74     127.612 239.713 -23.310
ATOM   6968  O14 DSPSX  74     125.561 240.613 -24.273
ATOM   6969  O12 DSPSX  74     127.686 241.931 -24.315
ATOM   6970  O11 DSPSX  74     126.487 241.686 -22.229
ATOM   6971   C1 DSPSX  74     125.900 243.029 -22.345
ATOM   6972   HA DSPSX  74     124.803 242.962 -22.508
ATOM   6973   HB DSPSX  74     126.285 243.467 -23.290
ATOM   6974   C2 DSPSX  74     126.318 244.001 -21.268
ATOM   6975   HS DSPSX  74     127.427 243.991 -21.216
ATOM   6976  O21 DSPSX  74     125.741 243.510 -20.058
ATOM   6977  C21 DSPSX  74     126.470 242.612 -19.477
ATOM   6978  O22 DSPSX  74     127.511 242.103 -19.834
ATOM   6979  C22 DSPSX  74     125.865 242.350 -18.068
ATOM   6980  H2R DSPSX  74     124.904 241.815 -18.218
ATOM   6981  H2S DSPSX  74     125.527 243.287 -17.580
ATOM   6982   C3 DSPSX  74     125.921 245.407 -21.474
ATOM   6983   HX DSPSX  74     124.822 245.441 -21.314
ATOM   6984   HY DSPSX  74     126.022 245.853 -22.487
ATOM   6985  O31 DSPSX  74     126.579 246.298 -20.546
ATOM   6986  C31 DSPSX  74     126.300 247.634 -20.541
ATOM   6987  O32 DSPSX  74     125.860 248.305 -21.458
ATOM   6988  C32 DSPSX  74     126.881 248.225 -19.221
ATOM   6989  H2X DSPSX  74     126.772 249.330 -19.261
ATOM   6990  H2Y DSPSX  74     127.970 247.995 -19.216
ATOM   6991  C23 DSPSX  74     126.869 241.651 -17.083
ATOM   6992  H3R DSPSX  74     127.719 242.357 -16.964
ATOM   6993  H3S DSPSX  74     127.238 240.721 -17.564
ATOM   6994  C24 DSPSX  74     126.316 241.379 -15.672
ATOM   6995  H4R DSPSX  74     126.844 240.579 -15.111
ATOM   6996  H4S DSPSX  74     125.265 241.021 -15.732
ATOM   6997  C25 DSPSX  74     126.333 242.641 -14.805
ATOM   6998  H5R DSPSX  74     125.859 243.371 -15.497
ATOM   6999  H5S DSPSX  74     127.367 242.961 -14.555
ATOM   7000  C26 DSPSX  74     125.632 242.488 -13.488
ATOM   7001  H6R DSPSX  74     124.688 241.915 -13.615
ATOM   7002  H6S DSPSX  74     125.426 243.494 -13.063
ATOM   7003  C27 DSPSX  74     126.523 241.723 -12.440
ATOM   7004  H7R DSPSX  74     127.552 242.089 -12.644
ATOM   7005  H7S DSPSX  74     126.407 240.653 -12.718
ATOM   7006  C28 DSPSX  74     126.007 242.102 -11.071
ATOM   7007  H8R DSPSX  74     124.947 241.779 -10.990
ATOM   7008  H8S DSPSX  74     126.081 243.191 -10.868
ATOM   7009  C29 DSPSX  74     126.725 241.273 -10.050
ATOM   7010  H9R DSPSX  74     127.835 241.291 -10.020
ATOM   7011  H9S DSPSX  74     126.511 240.236 -10.391
ATOM   7012 C210 DSPSX  74     126.182 241.517  -8.617
ATOM   7013 H10R DSPSX  74     125.118 241.200  -8.645
ATOM   7014 H10S DSPSX  74     126.081 242.611  -8.453
ATOM   7015 C211 DSPSX  74     126.984 240.807  -7.536
ATOM   7016 H11R DSPSX  74     128.082 240.857  -7.692
ATOM   7017 H11S DSPSX  74     126.657 239.745  -7.505
ATOM   7018 C212 DSPSX  74     126.865 241.498  -6.195
ATOM   7019 H12R DSPSX  74     125.799 241.628  -5.906
ATOM   7020 H12S DSPSX  74     127.290 242.522  -6.260
ATOM   7021 C213 DSPSX  74     127.574 240.578  -5.244
ATOM   7022 H13R DSPSX  74     128.658 240.475  -5.467
ATOM   7023 H13S DSPSX  74     127.260 239.525  -5.086
ATOM   7024 C214 DSPSX  74     127.678 241.178  -3.844
ATOM   7025 H14R DSPSX  74     126.796 240.814  -3.272
ATOM   7026 H14S DSPSX  74     127.608 242.283  -3.938
ATOM   7027 C215 DSPSX  74     128.891 240.711  -2.973
ATOM   7028 H15R DSPSX  74     129.844 240.841  -3.526
ATOM   7029 H15S DSPSX  74     128.788 239.622  -2.785
ATOM   7030 C216 DSPSX  74     128.934 241.285  -1.540
ATOM   7031 H16R DSPSX  74     128.730 242.373  -1.638
ATOM   7032 H16S DSPSX  74     128.056 240.844  -1.021
ATOM   7033 C217 DSPSX  74     130.326 241.037  -0.923
ATOM   7034 H17R DSPSX  74     130.999 241.414  -1.724
ATOM   7035 H17S DSPSX  74     130.361 239.943  -0.728
ATOM   7036 C218 DSPSX  74     130.555 241.789   0.389
ATOM   7037 H18R DSPSX  74     130.059 242.783   0.359
ATOM   7038 H18S DSPSX  74     130.102 241.250   1.249
ATOM   7039 H18T DSPSX  74     131.608 242.073   0.601
ATOM   7040  C33 DSPSX  74     126.423 247.531 -17.916
ATOM   7041  H3X DSPSX  74     126.676 246.453 -17.997
ATOM   7042  H3Y DSPSX  74     125.314 247.445 -17.887
ATOM   7043  C34 DSPSX  74     126.953 248.100 -16.621
ATOM   7044  H4X DSPSX  74     126.578 249.129 -16.429
ATOM   7045  H4Y DSPSX  74     128.052 248.170 -16.769
ATOM   7046  C35 DSPSX  74     126.505 247.363 -15.342
ATOM   7047  H5X DSPSX  74     126.863 246.313 -15.302
ATOM   7048  H5Y DSPSX  74     125.397 247.292 -15.300
ATOM   7049  C36 DSPSX  74     126.954 248.172 -14.072
ATOM   7050  H6X DSPSX  74     126.359 249.108 -14.159
ATOM   7051  H6Y DSPSX  74     128.041 248.394 -14.092
ATOM   7052  C37 DSPSX  74     126.651 247.397 -12.825
ATOM   7053  H7X DSPSX  74     127.156 246.411 -12.752
ATOM   7054  H7Y DSPSX  74     125.597 247.079 -12.972
ATOM   7055  C38 DSPSX  74     126.810 248.349 -11.704
ATOM   7056  H8X DSPSX  74     125.931 249.030 -11.701
ATOM   7057  H8Y DSPSX  74     127.687 249.023 -11.803
ATOM   7058  C39 DSPSX  74     126.878 247.660 -10.308
ATOM   7059  H9X DSPSX  74     127.926 247.373 -10.077
ATOM   7060  H9Y DSPSX  74     126.350 246.684 -10.334
ATOM   7061 C310 DSPSX  74     126.140 248.527  -9.185
ATOM   7062 H10X DSPSX  74     125.133 248.830  -9.544
ATOM   7063 H10Y DSPSX  74     126.735 249.459  -9.080
ATOM   7064 C311 DSPSX  74     126.046 247.868  -7.778
ATOM   7065 H11X DSPSX  74     125.521 246.903  -7.946
ATOM   7066 H11Y DSPSX  74     125.338 248.438  -7.141
ATOM   7067 C312 DSPSX  74     127.357 247.787  -7.056
ATOM   7068 H12X DSPSX  74     127.844 248.770  -6.878
ATOM   7069 H12Y DSPSX  74     128.108 247.225  -7.653
ATOM   7070 C313 DSPSX  74     127.224 247.121  -5.688
ATOM   7071 H13X DSPSX  74     126.831 246.081  -5.680
ATOM   7072 H13Y DSPSX  74     126.392 247.645  -5.171
ATOM   7073 C314 DSPSX  74     128.553 247.183  -4.903
ATOM   7074 H14X DSPSX  74     128.834 248.256  -4.936
ATOM   7075 H14Y DSPSX  74     129.375 246.650  -5.427
ATOM   7076 C315 DSPSX  74     128.482 246.709  -3.438
ATOM   7077 H15X DSPSX  74     128.155 247.610  -2.876
ATOM   7078 H15Y DSPSX  74     129.550 246.564  -3.170
ATOM   7079 C316 DSPSX  74     127.756 245.420  -3.094
ATOM   7080 H16X DSPSX  74     126.666 245.384  -3.304
ATOM   7081 H16Y DSPSX  74     128.244 244.560  -3.599
ATOM   7082 C317 DSPSX  74     127.967 245.145  -1.599
ATOM   7083 H17X DSPSX  74     129.002 245.288  -1.221
ATOM   7084 H17Y DSPSX  74     127.695 244.080  -1.442
ATOM   7085 C318 DSPSX  74     127.009 245.968  -0.741
ATOM   7086 H18X DSPSX  74     127.204 247.057  -0.830
ATOM   7087 H18Y DSPSX  74     126.001 245.813  -1.185
ATOM   7088 H18Z DSPSX  74     127.039 245.643   0.322
ATOM   7089   C3 CHL1X  75     334.141  85.855 -19.248
ATOM   7090   O3 CHL1X  75     333.615  86.117 -20.525
ATOM   7091  H3' CHL1X  75     333.782  85.266 -20.935
ATOM   7092   H3 CHL1X  75     335.231  85.910 -19.457
ATOM   7093   C4 CHL1X  75     333.688  84.433 -18.770
ATOM   7094  H4A CHL1X  75     332.578  84.428 -18.727
ATOM   7095  H4B CHL1X  75     333.880  83.727 -19.606
ATOM   7096   C5 CHL1X  75     334.274  84.001 -17.478
ATOM   7097   C6 CHL1X  75     334.936  82.836 -17.329
ATOM   7098   H6 CHL1X  75     335.133  82.285 -18.260
ATOM   7099   C7 CHL1X  75     335.288  82.311 -15.975
ATOM   7100  H7A CHL1X  75     335.121  81.214 -15.929
ATOM   7101  H7B CHL1X  75     336.364  82.480 -15.761
ATOM   7102   C8 CHL1X  75     334.552  83.032 -14.792
ATOM   7103   H8 CHL1X  75     333.463  82.820 -14.748
ATOM   7104  C14 CHL1X  75     335.255  82.708 -13.566
ATOM   7105  H14 CHL1X  75     336.213  83.233 -13.770
ATOM   7106  C15 CHL1X  75     335.544  81.279 -13.138
ATOM   7107 H15A CHL1X  75     334.579  80.755 -13.313
ATOM   7108 H15B CHL1X  75     336.360  80.917 -13.798
ATOM   7109  C16 CHL1X  75     335.830  81.285 -11.647
ATOM   7110 H16A CHL1X  75     335.174  80.504 -11.206
ATOM   7111 H16B CHL1X  75     336.885  80.982 -11.470
ATOM   7112  C17 CHL1X  75     335.644  82.742 -11.220
ATOM   7113  H17 CHL1X  75     336.647  83.220 -11.239
ATOM   7114  C13 CHL1X  75     334.810  83.454 -12.300
ATOM   7115  C18 CHL1X  75     333.291  83.082 -12.107
ATOM   7116 H18A CHL1X  75     332.602  83.353 -12.936
ATOM   7117 H18B CHL1X  75     333.151  82.024 -11.796
ATOM   7118 H18C CHL1X  75     332.980  83.639 -11.198
ATOM   7119  C12 CHL1X  75     334.993  84.946 -12.651
ATOM   7120 H12A CHL1X  75     334.913  85.456 -11.668
ATOM   7121 H12B CHL1X  75     336.071  85.032 -12.901
ATOM   7122  C11 CHL1X  75     334.230  85.444 -13.849
ATOM   7123 H11A CHL1X  75     333.144  85.480 -13.620
ATOM   7124 H11B CHL1X  75     334.517  86.495 -14.064
ATOM   7125   C9 CHL1X  75     334.647  84.516 -15.133
ATOM   7126   H9 CHL1X  75     335.723  84.747 -15.278
ATOM   7127  C10 CHL1X  75     333.932  84.964 -16.389
ATOM   7128  C19 CHL1X  75     332.381  84.980 -16.108
ATOM   7129 H19A CHL1X  75     332.135  84.184 -15.372
ATOM   7130 H19B CHL1X  75     332.105  85.949 -15.638
ATOM   7131 H19C CHL1X  75     331.789  84.863 -17.042
ATOM   7132   C1 CHL1X  75     334.391  86.377 -16.745
ATOM   7133  H1A CHL1X  75     333.983  86.999 -15.922
ATOM   7134  H1B CHL1X  75     335.499  86.448 -16.751
ATOM   7135   C2 CHL1X  75     333.809  86.889 -18.113
ATOM   7136  H2A CHL1X  75     334.269  87.901 -18.151
ATOM   7137  H2B CHL1X  75     332.721  87.114 -18.093
ATOM   7138  C20 CHL1X  75     335.268  82.886  -9.683
ATOM   7139  H20 CHL1X  75     334.289  82.388  -9.518
ATOM   7140  C21 CHL1X  75     335.186  84.310  -9.208
ATOM   7141 H21A CHL1X  75     334.874  84.487  -8.156
ATOM   7142 H21B CHL1X  75     334.377  84.758  -9.823
ATOM   7143 H21C CHL1X  75     336.110  84.895  -9.404
ATOM   7144  C22 CHL1X  75     336.276  82.165  -8.828
ATOM   7145 H22A CHL1X  75     336.186  81.061  -8.918
ATOM   7146 H22B CHL1X  75     337.269  82.422  -9.254
ATOM   7147  C23 CHL1X  75     336.194  82.468  -7.319
ATOM   7148 H23A CHL1X  75     336.467  83.527  -7.124
ATOM   7149 H23B CHL1X  75     335.132  82.309  -7.039
ATOM   7150  C24 CHL1X  75     337.133  81.454  -6.602
ATOM   7151 H24A CHL1X  75     336.669  80.460  -6.773
ATOM   7152 H24B CHL1X  75     338.174  81.480  -6.989
ATOM   7153  C25 CHL1X  75     337.205  81.690  -5.106
ATOM   7154  H25 CHL1X  75     337.488  82.739  -4.872
ATOM   7155  C26 CHL1X  75     335.786  81.428  -4.509
ATOM   7156 H26A CHL1X  75     335.787  80.318  -4.516
ATOM   7157 H26B CHL1X  75     335.753  81.768  -3.452
ATOM   7158 H26C CHL1X  75     334.947  81.880  -5.080
ATOM   7159  C27 CHL1X  75     338.337  80.757  -4.593
ATOM   7160 H27A CHL1X  75     339.243  81.015  -5.183
ATOM   7161 H27B CHL1X  75     338.644  80.972  -3.548
ATOM   7162 H27C CHL1X  75     338.161  79.666  -4.702
ATOM   7163   C3 CHL1X  76     331.032  91.324 -19.741
ATOM   7164   O3 CHL1X  76     330.652  91.567 -21.039
ATOM   7165   H3 CHL1X  76     329.981  92.226 -20.845
ATOM   7166   H3 CHL1X  76     332.050  90.878 -19.702
ATOM   7167   C4 CHL1X  76     330.009  90.498 -19.024
ATOM   7168   H4 CHL1X  76     328.985  90.895 -19.198
ATOM   7169   H4 CHL1X  76     330.068  89.503 -19.515
ATOM   7170   C5 CHL1X  76     330.371  90.393 -17.523
ATOM   7171   C6 CHL1X  76     330.467  89.164 -16.930
ATOM   7172   H6 CHL1X  76     330.294  88.242 -17.505
ATOM   7173   C7 CHL1X  76     330.548  88.987 -15.391
ATOM   7174   H7 CHL1X  76     329.861  88.212 -14.991
ATOM   7175   H7 CHL1X  76     331.562  88.625 -15.116
ATOM   7176   C8 CHL1X  76     330.432  90.270 -14.545
ATOM   7177   H8 CHL1X  76     329.336  90.339 -14.385
ATOM   7178   C1 CHL1X  76     331.141  90.200 -13.179
ATOM   7179   H1 CHL1X  76     332.204  90.232 -13.497
ATOM   7180   C1 CHL1X  76     331.131  88.924 -12.279
ATOM   7181  H15 CHL1X  76     330.140  88.506 -12.004
ATOM   7182  H15 CHL1X  76     331.817  88.146 -12.676
ATOM   7183   C1 CHL1X  76     331.464  89.457 -10.875
ATOM   7184  H16 CHL1X  76     330.616  89.127 -10.239
ATOM   7185  H16 CHL1X  76     332.381  89.048 -10.398
ATOM   7186   C1 CHL1X  76     331.487  90.983 -10.934
ATOM   7187   H1 CHL1X  76     332.561  91.265 -10.923
ATOM   7188   C1 CHL1X  76     330.838  91.408 -12.263
ATOM   7189   C1 CHL1X  76     329.273  91.334 -12.053
ATOM   7190  H18 CHL1X  76     328.937  90.385 -11.583
ATOM   7191  H18 CHL1X  76     329.076  92.134 -11.308
ATOM   7192  H18 CHL1X  76     328.571  91.428 -12.908
ATOM   7193   C1 CHL1X  76     331.396  92.669 -12.959
ATOM   7194  H12 CHL1X  76     331.249  93.585 -12.347
ATOM   7195  H12 CHL1X  76     332.489  92.601 -13.146
ATOM   7196   C1 CHL1X  76     330.728  92.762 -14.370
ATOM   7197  H11 CHL1X  76     329.634  92.834 -14.197
ATOM   7198  H11 CHL1X  76     331.006  93.733 -14.833
ATOM   7199   C9 CHL1X  76     330.946  91.541 -15.217
ATOM   7200   H9 CHL1X  76     332.021  91.371 -15.438
ATOM   7201   C1 CHL1X  76     330.524  91.718 -16.710
ATOM   7202   C1 CHL1X  76     329.070  92.441 -16.709
ATOM   7203  H19 CHL1X  76     328.418  91.958 -15.948
ATOM   7204  H19 CHL1X  76     329.211  93.536 -16.581
ATOM   7205  H19 CHL1X  76     328.641  92.246 -17.715
ATOM   7206   C1 CHL1X  76     331.585  92.528 -17.581
ATOM   7207   H1 CHL1X  76     331.597  93.542 -17.130
ATOM   7208   H1 CHL1X  76     332.585  92.047 -17.510
ATOM   7209   C2 CHL1X  76     331.177  92.682 -19.034
ATOM   7210   H2 CHL1X  76     331.889  93.232 -19.688
ATOM   7211   H2 CHL1X  76     330.228  93.258 -19.082
ATOM   7212   C2 CHL1X  76     331.064  91.689  -9.573
ATOM   7213   H2 CHL1X  76     330.058  91.238  -9.433
ATOM   7214   C2 CHL1X  76     330.989  93.180  -9.696
ATOM   7215  H21 CHL1X  76     331.827  93.681 -10.225
ATOM   7216  H21 CHL1X  76     331.098  93.658  -8.700
ATOM   7217  H21 CHL1X  76     330.101  93.622 -10.197
ATOM   7218   C2 CHL1X  76     331.815  91.164  -8.326
ATOM   7219  H22 CHL1X  76     331.527  90.094  -8.248
ATOM   7220  H22 CHL1X  76     332.918  91.206  -8.456
ATOM   7221   C2 CHL1X  76     331.342  91.752  -6.960
ATOM   7222  H23 CHL1X  76     331.515  92.850  -6.911
ATOM   7223  H23 CHL1X  76     330.301  91.386  -6.838
ATOM   7224   C2 CHL1X  76     332.086  91.029  -5.834
ATOM   7225  H24 CHL1X  76     332.073  89.918  -5.847
ATOM   7226  H24 CHL1X  76     333.169  91.245  -5.951
ATOM   7227   C2 CHL1X  76     331.836  91.544  -4.377
ATOM   7228   H2 CHL1X  76     330.765  91.512  -4.076
ATOM   7229   C2 CHL1X  76     332.418  90.576  -3.407
ATOM   7230  H26 CHL1X  76     332.312  90.881  -2.345
ATOM   7231  H26 CHL1X  76     331.905  89.591  -3.437
ATOM   7232  H26 CHL1X  76     333.522  90.531  -3.531
ATOM   7233   C2 CHL1X  76     332.193  93.000  -4.090
ATOM   7234  H27 CHL1X  76     331.690  93.708  -4.784
ATOM   7235  H27 CHL1X  76     331.901  93.208  -3.038
ATOM   7236  H27 CHL1X  76     333.295  93.129  -4.146
ATOM   7237   C3 CHL1X  77     325.244  91.478  16.344
ATOM   7238   O3 CHL1X  77     325.177  91.275  17.745
ATOM   7239   H3 CHL1X  77     325.103  92.166  18.096
ATOM   7240   H3 CHL1X  77     324.258  91.776  15.929
ATOM   7241   C4 CHL1X  77     325.698  90.180  15.705
ATOM   7242   H4 CHL1X  77     326.564  89.819  16.300
ATOM   7243   H4 CHL1X  77     324.869  89.500  15.998
ATOM   7244   C5 CHL1X  77     325.904  90.295  14.237
ATOM   7245   C6 CHL1X  77     325.214  89.537  13.342
ATOM   7246   H6 CHL1X  77     324.476  88.792  13.671
ATOM   7247   C7 CHL1X  77     325.412  89.524  11.854
ATOM   7248   H7 CHL1X  77     325.502  88.451  11.581
ATOM   7249   H7 CHL1X  77     324.504  89.938  11.363
ATOM   7250   C8 CHL1X  77     326.663  90.377  11.419
ATOM   7251   H8 CHL1X  77     327.613  89.803  11.349
ATOM   7252   C1 CHL1X  77     326.348  90.803   9.983
ATOM   7253   H1 CHL1X  77     325.457  91.467   9.959
ATOM   7254   C1 CHL1X  77     326.032  89.691   8.933
ATOM   7255  H15 CHL1X  77     326.661  88.786   9.075
ATOM   7256  H15 CHL1X  77     325.018  89.247   9.022
ATOM   7257   C1 CHL1X  77     326.344  90.374   7.623
ATOM   7258  H16 CHL1X  77     326.971  89.594   7.141
ATOM   7259  H16 CHL1X  77     325.481  90.408   6.924
ATOM   7260   C1 CHL1X  77     326.886  91.742   7.904
ATOM   7261   H1 CHL1X  77     326.075  92.496   7.997
ATOM   7262   C1 CHL1X  77     327.470  91.664   9.318
ATOM   7263   C1 CHL1X  77     328.828  90.994   9.278
ATOM   7264  H18 CHL1X  77     329.141  90.618  10.274
ATOM   7265  H18 CHL1X  77     328.889  90.114   8.602
ATOM   7266  H18 CHL1X  77     329.579  91.715   8.887
ATOM   7267   C1 CHL1X  77     327.496  92.899  10.281
ATOM   7268  H12 CHL1X  77     328.297  93.605   9.973
ATOM   7269  H12 CHL1X  77     326.535  93.457  10.261
ATOM   7270   C1 CHL1X  77     327.697  92.636  11.800
ATOM   7271  H11 CHL1X  77     328.756  92.350  11.979
ATOM   7272  H11 CHL1X  77     327.473  93.576  12.349
[truncated: 62,376,711 more chars]
