# Supplementary material for: LipidWrapper: An Algorithm for Generating Large-Scale Membrane Models of Arbitrary Geometry
Source: PLoS Comput Biol. 2014 Jul 17;10(7):e1003720. doi: 10.1371/journal.pcbi.1003720 (PMC4102414; doi:10.1371/journal.pcbi.1003720)
Supplement: Software S1 — The LipidWrapper program, with sample data included. (ZIP) [file pcbi.1003720.s007.zip › lipidwrapper/examples/files/influenza_mesh.pdb]

CRYST1    1.000    1.000    1.000  90.00  90.00  90.00 P 1           1
ATOM      1  SN  UNK A   1     150.011 134.412 -36.701  1.00  0.00           S
ATOM      2  SN  UNK A   1     114.564-250.477-120.542  1.00  0.00           S
ATOM      3  SN  UNK A   1     161.847 -65.100 -24.532  1.00  0.00           S
ATOM      4  SN  UNK A   1     -18.390  64.752 -23.672  1.00  0.00           S
ATOM      5  SN  UNK A   1     303.449  73.456-142.919  1.00  1.00           S
ATOM      6  SN  UNK A   1      14.017 256.855 -66.996  1.00  1.00           S
ATOM      7  SN  UNK A   1     -53.367-151.115 -35.250  1.00  1.00           S
ATOM      8  SN  UNK A   1     168.320  37.164  -7.804  1.00  1.00           S
ATOM      9  SN  UNK A   1      62.095  97.849 -27.543  1.00  0.00           S
ATOM     10  SN  UNK A   1     241.195 108.159 -69.839  1.00  1.00           S
ATOM     11  SN  UNK A   1      81.435 198.094 -49.963  1.00  1.00           S
ATOM     12  SN  UNK A   1     187.568 210.415 -83.180  1.00  1.00           S
ATOM     13  SN  UNK A   1     150.770-172.395 -49.937  1.00  0.00           S
ATOM     14  SN  UNK A   1      27.456-198.617 -75.976  1.00  0.00           S
ATOM     15  SN  UNK A   1    -104.639  29.359 -11.098  1.00  1.00           S
ATOM     16  SN  UNK A   1    -128.541 -83.174 -23.634  1.00  1.00           S
ATOM     17  SN  UNK A   1      70.139   0.119   5.406  1.00  1.00           S
ATOM     18  SN  UNK A   1     258.220  -0.883 -59.144  1.00  1.00           S
ATOM     19  SN  UNK A   1      55.840-115.159 -18.327  1.00  1.00           S
ATOM     20  SN  UNK A   1     248.798-126.329 -89.907  1.00  1.00           S
ATOM     21  SN  UNK A   1      -2.296 163.084 -28.959  1.00  1.00           S
ATOM     22  SN  UNK A   1     -37.271 -45.351   8.214  1.00  1.00           S
ATOM     23  SN  UNK A   1    -100.708 124.272 -25.534  1.00  1.00           S
ATOM     24  SN  UNK A   1     261.111 178.986-143.484  1.00  1.00           S
ATOM     25  SN  UNK A   1     308.807 -40.523-166.940  1.00  1.00           S
ATOM     26  SN  UNK A   1     112.950 274.637 -98.499  1.00  1.00           S
ATOM     27  SN  UNK A   1     -83.569 224.598 -57.719  1.00  1.00           S
ATOM     28  SN  UNK A   1     161.472  87.811 -18.397  1.00  1.00           S
ATOM     29  SN  UNK A   1     104.074 115.363 -32.347  1.00  0.00           S
ATOM     30  SN  UNK A   1     196.684 122.251 -49.470  1.00  0.00           S
ATOM     31  SN  UNK A   1     115.152 167.446 -42.429  1.00  0.00           S
ATOM     32  SN  UNK A   1     167.717 171.558 -60.981  1.00  0.00           S
ATOM     33  SN  UNK A   1     138.010-221.960 -75.692  1.00  0.00           S
ATOM     34  SN  UNK A   1      68.510-220.905-100.403  1.00  0.00           S
ATOM     35  SN  UNK A   1     174.406-250.034-125.597  1.00  0.00           S
ATOM     36  SN  UNK A   1    -149.560  10.798 -17.584  1.00  1.00           S
ATOM     37  SN  UNK A   1    -160.931 -44.979 -29.105  1.00  1.00           S
ATOM     38  SN  UNK A   1     164.624 -13.534 -17.027  1.00  0.00           S
ATOM     39  SN  UNK A   1     159.164-119.892 -32.127  1.00  0.00           S
ATOM     40  SN  UNK A   1     115.522 -31.902  -6.204  1.00  0.00           S
ATOM     41  SN  UNK A   1     215.694 -36.263 -32.842  1.00  1.00           S
ATOM     42  SN  UNK A   1     108.928 -90.892 -19.186  1.00  1.00           S
ATOM     43  SN  UNK A   1     211.458-100.370 -46.260  1.00  0.00           S
ATOM     44  SN  UNK A   1      21.289  81.052 -27.064  1.00  0.00           S
ATOM     45  SN  UNK A   1     -60.264  47.537 -13.789  1.00  0.00           S
ATOM     46  SN  UNK A   1      23.353  34.243  -5.921  1.00  0.00           S
ATOM     47  SN  UNK A   1     -10.453 112.883 -27.698  1.00  0.00           S
ATOM     48  SN  UNK A   1     -27.353  13.178  -6.049  1.00  1.00           S
ATOM     49  SN  UNK A   1     -58.572  93.753 -23.704  1.00  0.00           S
ATOM     50  SN  UNK A   1     279.456  91.147-101.229  1.00  1.00           S
ATOM     51  SN  UNK A   1     318.406  56.077-188.426  1.00  1.00           S
ATOM     52  SN  UNK A   1     287.701  36.837 -97.524  1.00  1.00           S
ATOM     53  SN  UNK A   1     285.326 128.205-140.847  1.00  1.00           S
ATOM     54  SN  UNK A   1     309.533  16.514-152.892  1.00  1.00           S
ATOM     55  SN  UNK A   1     309.730 107.145-190.254  1.00  1.00           S
ATOM     56  SN  UNK A   1      48.954 230.570 -52.983  1.00  1.00           S
ATOM     57  SN  UNK A   1       6.201 213.516 -39.435  1.00  1.00           S
ATOM     58  SN  UNK A   1      62.925 265.850 -82.320  1.00  1.00           S
ATOM     59  SN  UNK A   1     -35.085 241.665 -60.863  1.00  1.00           S
ATOM     60  SN  UNK A   1     200.129 244.902-115.184  1.00  1.00           S
ATOM     61  SN  UNK A   1     235.631 227.693-147.142  1.00  1.00           S
ATOM     62  SN  UNK A   1     162.392 278.551-121.491  1.00  1.00           S
ATOM     63  SN  UNK A   1     -12.934-175.690 -55.555  1.00  1.00           S
ATOM     64  SN  UNK A   1     -91.518-117.230 -28.808  1.00  1.00           S
ATOM     65  SN  UNK A   1       1.550-136.569 -20.444  1.00  1.00           S
ATOM     66  SN  UNK A   1     -45.913-100.797  -6.862  1.00  1.00           S
ATOM     67  SN  UNK A   1     -58.767-190.626 -77.394  1.00  1.00           S
ATOM     68  SN  UNK A   1    -107.914-162.241 -52.564  1.00  0.00           S
ATOM     69  SN  UNK A   1     274.506-144.022-145.256  1.00  1.00           S
ATOM     70  SN  UNK A   1     301.649 -97.166-184.858  1.00  1.00           S
ATOM     71  SN  UNK A   1    -140.884 153.606 -41.385  1.00  1.00           S
ATOM     72  SN  UNK A   1     112.375  70.244 -14.182  1.00  0.00           S
ATOM     73  SN  UNK A   1     212.771  72.926 -29.021  1.00  1.00           S
ATOM     74  SN  UNK A   1     113.792  19.878 -11.813  1.00  0.00           S
ATOM     75  SN  UNK A   1     220.167  17.320 -21.511  1.00  1.00           S
ATOM     76  SN  UNK A   1      73.734 149.364 -30.522  1.00  0.00           S
ATOM     77  SN  UNK A   1      64.029  52.323 -19.438  1.00  0.00           S
ATOM     78  SN  UNK A   1      30.060 130.174 -28.543  1.00  0.00           S
ATOM     79  SN  UNK A   1     213.910 160.458 -76.189  1.00  0.00           S
ATOM     80  SN  UNK A   1     257.062  54.846 -57.218  1.00  1.00           S
ATOM     81  SN  UNK A   1     253.287 144.742-106.136  1.00  1.00           S
ATOM     82  SN  UNK A   1     135.043 206.683 -60.634  1.00  0.00           S
ATOM     83  SN  UNK A   1      40.129 182.798 -33.285  1.00  1.00           S
ATOM     84  SN  UNK A   1     100.646 241.657 -64.218  1.00  0.00           S
ATOM     85  SN  UNK A   1     227.773 196.605-110.027  1.00  1.00           S
ATOM     86  SN  UNK A   1     151.396 245.153 -88.193  1.00  1.00           S
ATOM     87  SN  UNK A   1      86.607-186.452 -63.320  1.00  0.00           S
ATOM     88  SN  UNK A   1     193.087-208.022 -89.245  1.00  1.00           S
ATOM     89  SN  UNK A   1     101.152-142.475 -33.846  1.00  0.00           S
ATOM     90  SN  UNK A   1     204.882-154.596 -63.431  1.00  1.00           S
ATOM     91  SN  UNK A   1      22.896-232.133-126.330  1.00  1.00           S
ATOM     92  SN  UNK A   1      42.552-160.528 -42.051  1.00  0.00           S
ATOM     93  SN  UNK A   1     -18.396-214.426 -97.747  1.00  0.00           S
ATOM     94  SN  UNK A   1     239.000-178.410-115.427  1.00  1.00           S
ATOM     95  SN  UNK A   1    -118.771 -27.106  -9.282  1.00  1.00           S
ATOM     96  SN  UNK A   1    -149.583  59.686 -21.422  1.00  1.00           S
ATOM     97  SN  UNK A   1     -71.817  -6.629  -2.845  1.00  1.00           S
ATOM     98  SN  UNK A   1    -102.188  77.510 -20.133  1.00  1.00           S
ATOM     99  SN  UNK A   1     -83.221 -65.128  -5.507  1.00  1.00           S
ATOM    100  SN  UNK A   1    -143.575-123.921 -52.824  1.00  1.00           S
ATOM    101  SN  UNK A   1    -146.642 108.554 -28.961  1.00  1.00           S
ATOM    102  SN  UNK A   1     322.019   0.011-200.366  1.00  1.00           S
ATOM    103  SN  UNK A   1      65.446 -59.804   5.011  1.00  0.00           S
ATOM    104  SN  UNK A   1      17.386 -24.235  14.216  1.00  1.00           S
ATOM    105  SN  UNK A   1     256.356 -63.619 -71.201  1.00  1.00           S
ATOM    106  SN  UNK A   1     288.414 -22.467-111.004  1.00  1.00           S
ATOM    107  SN  UNK A   1       8.912 -81.478  -0.544  1.00  1.00           S
ATOM    108  SN  UNK A   1     282.506 -83.241-128.270  1.00  1.00           S
ATOM    109  SN  UNK A   1     -50.967 143.742 -27.805  1.00  1.00           S
ATOM    110  SN  UNK A   1     -43.254 196.510 -36.442  1.00  1.00           S
ATOM    111  SN  UNK A   1     -93.521 176.322 -36.535  1.00  1.00           S
ATOM    112  SN  UNK A   1     292.445 160.255-187.446  1.00  1.00           S
END
