# Supplementary material for: LipidWrapper: An Algorithm for Generating Large-Scale Membrane Models of Arbitrary Geometry
Source: PLoS Comput Biol. 2014 Jul 17;10(7):e1003720. doi: 10.1371/journal.pcbi.1003720 (PMC4102414; doi:10.1371/journal.pcbi.1003720)
Supplement: Software S1 — The LipidWrapper program, with sample data included. (ZIP) [file pcbi.1003720.s007.zip › lipidwrapper/examples/files/concave_model.dae]

<?xml version="1.0" encoding="utf-8"?>
<COLLADA xmlns="http://www.collada.org/2005/11/COLLADASchema" version="1.4.1">
  <asset>
    <contributor>
      <author>Blender User</author>
      <authoring_tool>Blender 2.65.0 r53177</authoring_tool>
    </contributor>
    <created>2013-02-19T19:30:25</created>
    <modified>2013-02-19T19:30:25</modified>
    <unit name="meter" meter="1"/>
    <up_axis>Z_UP</up_axis>
  </asset>
  <library_images/>
  <library_effects>
    <effect id="Material-effect">
      <profile_COMMON>
        <technique sid="common">
          <phong>
            <emission>
              <color sid="emission">0 0 0 1</color>
            </emission>
            <ambient>
              <color sid="ambient">0 0 0 1</color>
            </ambient>
            <diffuse>
              <color sid="diffuse">0.64 0.64 0.64 1</color>
            </diffuse>
            <specular>
              <color sid="specular">0.5 0.5 0.5 1</color>
            </specular>
            <shininess>
              <float sid="shininess">50</float>
            </shininess>
            <index_of_refraction>
              <float sid="index_of_refraction">1</float>
            </index_of_refraction>
          </phong>
        </technique>
        <extra>
          <technique profile="GOOGLEEARTH">
            <double_sided>1</double_sided>
          </technique>
        </extra>
      </profile_COMMON>
      <extra><technique profile="MAX3D"><double_sided>1</double_sided></technique></extra>
    </effect>
  </library_effects>
  <library_materials>
    <material id="Material-material" name="Material">
      <instance_effect url="#Material-effect"/>
    </material>
  </library_materials>
  <library_geometries>
    <geometry id="Cube-mesh" name="Cube">
      <mesh>
        <source id="Cube-mesh-positions">
          <float_array id="Cube-mesh-positions-array" count="1158">56.12556 37.74464 -6.930424 56.66546 -67.79715 -6.226486 -153.9317 -57.52521 -6.167286 -153.2713 45.38028 -6.678184 52.81571 36.69205 96.65837 44.82011 -66.76357 96.7246 -85.249 -56.40156 86.21886 -101.8812 49.92506 89.71035 81.92282 -16.0663 -17.30494 -59.2504 52.80526 -16.6041 79.14286 46.76683 44.62123 -57.68175 -72.93199 -15.92344 74.68901 -79.21216 45.02738 -170.3743 -6.201825 -16.89167 -130.1622 -64.42478 39.76047 -133.9955 59.03007 40.32727 71.84155 -16.18042 106.9921 -48.51759 54.63312 106.2016 -55.99926 -68.44106 105.9676 -66.98313 -11.53584 89.01383 -55.57217 -10.52977 -33.90217 -48.10235 -6.870786 123.3621 117.6752 -18.02245 44.38895 -52.39914 -88.12232 44.66054 -97.82477 -15.84783 30.39808 -48.31592 71.92581 44.43396 75.649 -41.1405 -14.36515 -108.8049 51.97774 -13.78638 72.15147 43.98414 69.50955 -107.6254 -67.72937 -13.26906 65.55754 -75.89008 69.73372 -164.7877 18.06906 -14.53906 -103.5724 -62.8623 60.86899 -116.882 57.58683 63.33847 63.82661 -40.66317 104.38 -82.76768 56.42309 101.7905 -84.69372 -61.74797 100.9909 -71.88751 14.01408 90.04305 75.04377 9.527542 -14.74505 -4.928017 48.05469 -14.2641 73.46903 44.65796 19.85813 -3.698326 -72.81827 -13.51253 71.52017 -76.39089 20.44017 -165.1478 -30.99442 -14.24055 -147.2968 -63.59406 17.98644 -145.9145 53.89486 17.57909 67.96287 8.867288 104.3464 -3.316856 47.96538 104.2843 -12.06792 -70.31943 104.2129 -70.38341 -33.70082 87.91594 -131.5975 -7.580398 -29.1325 26.17048 -13.74818 -29.99516 -57.89127 27.34394 -29.63481 -56.20885 -48.11423 -29.16707 -53.2924 -43.70025 119.0351 -48.22741 29.97396 119.1962 18.0051 -12.84787 120.1884 -82.79521 -3.904659 113.7508 105.9418 -55.43935 44.66133 108.4849 20.23465 44.39405 110.3546 -17.4192 7.249878 104.129 -17.65934 81.80611 -111.8828 -77.98834 43.21646 20.12751 -89.22797 45.19097 -56.23791 -85.39005 8.470425 -53.00996 -82.08724 81.17238 -102.9147 22.27711 31.9721 -95.67657 -51.35326 30.99373 -147.6214 -11.49691 1.417217 -69.9659 -15.17067 62.1012 -110.688 72.31714 43.27905 25.2862 62.8082 44.79753 -46.33081 67.88623 81.30776 -55.49036 66.58986 7.888805 -119.0316 -38.8421 -26.78144 -83.30793 -33.72141 113.0069 97.60032 -48.41077 75.36867 -94.32653 -74.89681 72.63161 -67.67857 13.68118 57.47348 -111.6166 67.38377 14.03629 -120.1879 22.92715 -27.07767 9.999962 18.17697 -27.83878 11.33063 -44.37893 -27.37448 1.462669 -42.45074 117.9 6.823433 18.51835 117.9294 -83.92625 27.41639 113.7105 104.1893 -48.57776 14.05684 104.79 14.11235 13.70656 101.2353 13.51855 75.24858 -112.5204 -79.08596 14.42082 7.89106 -86.77098 14.91001 3.305946 -85.32982 75.5837 -140.7007 18.36047 7.380054 -142.5059 -40.90073 7.875977 -80.0475 -40.92538 58.21044 -93.19355 70.72164 73.24794 11.23637 61.07705 75.48125 9.624337 61.35444 14.25831 67.50422 -55.72542 -10.83094 -135.2509 49.54237 -10.55361 63.7045 40.7792 84.23699 -134.7236 -62.95201 -10.09543 56.13491 -71.93051 84.36898 -159.5145 32.64938 -11.25216 -90.30729 -60.77028 73.86559 -107.9407 54.40241 77.34668 55.24674 -54.93481 101.1048 -97.13963 54.87302 96.72005 -91.01377 -58.11436 94.80028 -89.04525 33.55988 90.64287 66.76966 24.77568 -11.40724 28.06175 43.38537 -11.15487 66.03007 41.74697 5.296463 28.95293 -70.98888 -10.40668 65.50584 -72.71619 5.963448 -160.1653 -45.49433 -10.79787 -153.3225 -61.27336 4.972439 -151.5227 49.86285 4.392624 61.65089 23.84547 101.0525 26.41572 42.62687 101.1055 17.7409 -69.37055 101.116 -70.74317 -48.37437 87.07064 -156.1602 -6.571446 -23.31743 57.5023 -15.0334 -24.23171 -58.7725 41.64015 -23.68488 -55.46053 -30.41294 -32.19102 -54.6325 -57.59524 113.027 -48.11234 43.8418 113.2477 47.49122 -14.79805 114.2276 -71.90121 -4.305607 119.8548 91.44154 -68.99977 44.85991 95.04985 35.01915 44.50595 97.53843 -16.78232 -6.590603 112.3471 -17.92666 64.12136 -126.4984 -70.83614 41.86244 50.26688 -85.05588 45.15588 -57.16935 -79.83475 -5.219997 -51.7015 -85.63872 63.84873 -123.4614 43.36106 36.79711 -116.972 -58.35017 35.88365 -166.4969 -7.73581 -8.331292 -82.37629 -15.36776 47.02773 -127.8268 67.18099 42.1809 55.20505 55.15772 44.73917 -47.01774 61.86301 95.27144 -51.62299 69.90771 25.1169 80.56127 -26.06564 -16.59811 -79.47167 52.93996 -15.90613 77.45014 46.06197 54.48695 -77.99299 -71.31659 -15.28951 72.07804 -78.40968 54.81828 -168.9493 3.448123 -16.39647 -119.8937 -63.89218 48.15366 -127.3975 59.13915 49.42563 69.645 -25.93895 106.3974 -63.22336 55.86293 105.0133 -69.18862 -65.98485 104.6557 -69.20047 -1.663857 89.41101 80.27885 -5.94914 -16.75457 -37.97092 51.39883 -16.11738 77.94801 46.3536 34.78292 -36.48398 -73.3315 -15.39679 74.49555 -78.60604 35.26241 -169.011 -16.03423 -16.2874 -137.7406 -64.55688 31.12996 -138.9488 57.28013 31.22125 71.32289 -6.292592 106.3841 -31.42835 52.34062 105.9657 -39.64278 -69.70195 105.801 -67.39179 -20.50958 88.67381 -96.62843 -8.945188 -32.12074 -12.86617 -12.19302 -32.59939 -56.42248 9.431411 -32.44371 -56.94461 -62.13093 -23.07975 -49.77129 -26.32634 121.7561 -47.09572 12.5711 121.8471 -15.26556 -10.09187 122.6612 -73.05511 -8.262544 102.1808 113.3133 -37.85507 44.51254 114.633 2.10842 44.36804 115.617 -17.78279 24.75896 88.99824 -17.01299 95.96852 -85.57975 -83.48769 44.02995 -15.33218 -89.55124 45.0305 -53.99354 -87.49498 25.53959 -54.24705 -75.72161 95.05187 -100.5645 3.64869 31.13002 -99.82891 -33.4071 31.00638 -113.0873 -17.01204 13.04087 -66.2658 -13.565 76.24514 -82.78717 72.95632 43.93778 -10.53747 67.8301 44.70616 -46.22571 70.66589 63.82656 -57.78597 60.22396 -5.879971 -146.3174 -38.57055 -20.57625 -86.70294 -47.09525 -27.64352 -131.8921 -22.13578 -27.67757 -121.1298 -53.60915 -20.39643 -85.31442 -48.35925 106.4759 -81.76809 -18.64898 111.9176 -71.50067 -41.69359 116.3381 -79.54161 -37.19845 101.8653 81.72276 -62.81958 76.53478 99.84077 -32.16958 82.17186 100.9705 -55.52153 59.22622 81.01255 -48.59363 90.51586 -102.9753 -67.88066 71.06888 -73.98104 -78.03008 80.59383 -106.0958 -75.64735 56.72695 -91.4186 -68.26692 86.66069 -96.27604 37.84094 64.93433 -70.60108 -1.111098 63.32801 -90.53112 23.26292 44.9659 -71.28355 18.68895 74.51749 -135.5665 61.57499 12.53836 -84.05557 66.49308 7.564854 -116.5835 69.81156 29.32261 -118.2968 60.19976 -0.4506302 -146.9021 24.85307 -20.8712 -88.25486 28.73883 -28.05536 -122.3951 38.28364 -20.81012 -132.4167 7.084277 -27.8124 -26.257 26.50991 -28.43519 43.65787 17.88926 -21.7131 11.26701 33.41737 -21.52291 26.28819 1.083808 -28.69166 -24.62904 -49.77943 -27.91877 44.73331 -46.85359 -21.22403 26.94047 -28.61183 -28.46062 12.75404 -59.6777 -20.87142 2.18351 -57.62853 111.5358 17.2365 -27.37327 118.7792 32.48977 -45.72537 111.6503 -29.2086 -46.5801 118.2821 19.87299 1.555305 118.7846 9.721199 33.26097 111.5731 38.01847 17.45004 111.6422 -23.28446 27.82797 118.3723 -83.25706 10.45548 112.41 -86.9777 42.92967 107.6174 -68.34992 32.66397 116.699 -87.21644 27.16695 103.6293 89.15432 -63.21586 13.31865 107.0032 -32.1574 7.083073 90.86535 -48.94759 -0.7389183 104.2443 -55.63661 30.18358 107.1028 -2.405629 6.89883 90.06204 30.03529 12.80449 90.76074 15.86706 -1.167343 105.9353 20.84941 29.84213 101.7384 -2.866521 82.12363 87.30409 29.26675 76.37346 104.4537 20.51162 59.02158 85.60762 15.06823 90.43706 -136.6352 -71.36557 12.94475 -84.6136 -82.24138 8.068421 -118.2491 -73.59513 0.02576828 -117.8024 -77.82929 29.49303 -26.18128 -85.74707 8.187649 41.02465 -82.14147 13.78329 10.89213 -80.68427 0.0674057 21.93986 -88.13365 30.80423 -28.06722 -83.29924 82.02321 34.21532 -81.16957 76.71424 19.31364 -87.53816 59.60769 3.297874 -78.82191 90.56676 -148.3125 36.86233 9.076451 -147.8158 2.942777 1.409962 -159.5221 23.17274 -3.336327 -121.9688 24.0571 20.60021 -148.8341 -25.13204 1.685741 -150.4794 -52.48086 9.658959 -161.3621 -38.80994 -2.812332 -120.5892 -49.09877 20.59285 -71.948 -27.56283 62.9741 -87.89049 -52.27991 62.42246 -93.70758 -47.31924 45.17921 -73.79257 -40.92332 73.0614 -109.1949 66.01445 72.69738 -69.34314 68.99142 80.91934 -92.00949 64.75761 87.72417 -105.9671 71.79248 57.1737 -20.32922 64.15622 82.05762 42.09225 52.719 76.55715 12.05109 54.34294 90.55266 25.89405 61.20737 59.34492 -25.3189 63.76351 7.540356 42.5507 53.39056 13.11622 25.46487 61.44449 30.27864 10.96931 54.77914 -0.6746445 -146.6417 -52.43496 -14.62295 -84.85688 -49.91546 96.58693 66.08958 -62.10638 90.77919 -95.16166 -62.54446 83.6456 -95.60113 40.58501 80.41732 -142.5034 54.71284 -0.8436432 -157.7718 9.968212 -21.67651 -11.0881 9.007068 -31.53005 -21.29734 -64.64825 -21.45828 -27.53626 -61.50268 112.0179 -12.12531 10.36061 121.5654 -77.28286 8.74192 100.927 89.23255 -69.80808 28.47049 113.1884 3.668889 23.44734 86.05108 -0.2850351 96.88446 -137.656 -70.36626 26.71692 -12.82464 -89.1841 24.53085 -26.73978 -76.99277 96.64131 -138.8041 44.32694 22.86409 -119.8201 -35.53212 13.24172 -67.32907 -27.99456 77.56998 -121.2581 66.7413 57.64001 -7.61306 66.41693 65.5502 -22.87655 56.98565 -6.897663 -157.4966 -22.97352 -21.52261 -99.26661 -29.88876 -30.76107 -91.39844 -61.4259 -21.21241 -75.97026 -55.65956 109.897 -75.79816 -24.58388 118.5932 -71.6457 -24.85068 99.80242 85.24453 -69.56871 61.35556 108.316 -38.97229 65.45842 83.4933 -33.37567 96.91921 -116.0823 -68.32871 56.50618 -84.1548 -80.72202 64.07891 -76.90956 -70.88801 94.77968 -114.075 46.25408 52.46173 -81.23181 4.522299 48.64833 -68.25353 2.856385 78.5846 -137.08 63.8749 26.551 -91.07746 70.92636 23.65331 -91.41365 59.7358 -6.661221 -147.0991 39.24071 -15.03218 -93.08515 43.78621 -21.74126 -100.2213 12.29661 -30.98601 -23.05319 41.25489 -22.14127 43.13582 32.32882 -15.77373 58.96802 1.765029 -22.59116 -10.05892 -33.53802 -31.22097 59.56824 -31.97943 -22.3252 44.25698 -61.2521 -15.10459 31.62959 -59.9745 105.6913 47.81463 -31.40344 112.4709 -15.6896 -31.0902 121.5279 50.75642 1.505486 112.4602 39.26008 31.49604 105.6701 -19.66691 41.91928 112.1337 -74.54605 16.8295 118.8536 -71.97222 47.6232 110.3849 -95.75528 43.45571 99.13417 76.80085 -62.76338 -0.6198502 93.5457 -33.49048 -7.306107 112.477 -38.99051 23.6589 93.30813 0.2827368 -7.548191 76.68902 30.88892 -1.227325 91.54359 36.32332 28 110.4228 3.332938 65.35399 90.32185 35.86476 61.09615 72.81054 29.87181 90.68007 -143.0484 -66.40625 -0.3536072 -90.69113 -76.31684 -6.091022 -92.74834 -83.50405 23.98254 -22.23744 -79.91475 -6.158565 42.5955 -76.22841 -0.2530289 53.95406 -83.59917 28.78045 -14.43433 -87.88849 65.68357 50.1449 -83.14997 61.5622 32.45788 -74.99633 90.86122 -158.7929 38.70804 -2.185909 -166.977 8.875877 -8.812527 -119.8893 4.741809 13.09528 -167.7325 -23.46673 -8.552155 -160.7804 -51.65023 -1.566662 -138.546 -58.05807 23.01604 -83.41924 -33.52592 48.61548 -99.63085 -59.23929 50.06436 -80.93428 -51.94525 76.46091 -105.0044 60.22264 86.0631 -72.30224 63.08828 95.25621 -80.71442 72.74476 64.2697 -18.154 57.32423 96.74553 41.06303 46.45799 90.78548 56.68146 53.02863 61.27823 -10.10001 66.34527 23.99552 57.08234 53.45994 28.22564 42.60694 47.38369 -0.9947586</float_array>
          <technique_common>
            <accessor source="#Cube-mesh-positions-array" count="386" stride="3">
              <param name="X" type="float"/>
              <param name="Y" type="float"/>
              <param name="Z" type="float"/>
            </accessor>
          </technique_common>
        </source>
        <source id="Cube-mesh-normals">
          <float_array id="Cube-mesh-normals-array" count="2304">-0.3249786 -0.6599023 -0.6774349 -0.4049029 0.781979 -0.4738804 0.334588 -0.5721929 0.7487631 -0.4901338 0.857176 -0.1581713 -0.7863917 -0.6120313 0.08370089 -0.3005979 0.7303215 -0.6134098 -0.4480018 0.04493337 -0.8929027 0.02058106 0.04864412 -0.9986041 -0.002787709 -0.5691127 -0.8222547 -0.04931217 -0.5562022 0.8295826 0.01131635 0.05176478 0.9985952 -0.8840726 -0.2489661 -0.3955143 0.5038064 -0.8634455 -0.02531963 0.9922435 0.108643 -0.06041103 0.527951 0.04658323 0.8479964 -0.738806 -0.4144383 0.5314195 -0.04154551 -0.9988725 -0.02297133 -0.07046777 -0.8264588 0.5585699 -0.6217843 -0.4294893 0.6549223 -0.658211 0.2469996 0.7111607 -0.9962899 0.06864863 -0.05190306 -0.8760129 0.2961575 0.380647 0.106923 0.9928901 0.05231434 0.05797928 0.8088969 -0.5850849 -0.4230247 -0.3538175 -0.8341842 -0.08669269 -0.2385519 -0.9672524 -0.1286141 -0.6319748 -0.7642423 -0.5456013 -0.3392338 0.7663156 -0.6835771 0.1218417 0.7196367 -0.935864 0.2276923 -0.2689142 0.4404844 -0.7779375 0.4480921 0.7809997 -0.3298743 0.5303042 0.4310103 -0.2875043 0.8553195 -0.4814287 0.7749618 0.4094638 -0.2622147 -0.9137032 0.3104673 -0.3398008 -0.7091807 0.6177363 -0.6263735 -0.6149392 0.4790679 -0.6718112 0.3835353 0.6336957 -0.9751057 -0.1609751 -0.152499 -0.6433276 0.7413402 -0.1911664 -0.03462183 0.9595177 -0.2795124 -0.07175654 0.7571625 -0.6492733 -0.4323303 0.3339988 -0.8375771 -0.09680634 0.3585302 -0.9284851 -0.1037347 0.03555154 -0.9939695 0.04399752 0.384101 -0.9222422 0.1767781 0.3798716 -0.9079908 0.1813082 0.07990473 -0.9801747 0.006794571 -0.2050886 -0.9787198 0.1571717 -0.2278959 -0.9609165 0.1190739 -0.5770148 -0.8080071 0.1163444 -0.5685351 0.8143905 0.1668609 -0.2334322 0.9579493 -0.01976984 -0.1884872 0.9818766 0.2002851 0.06585842 0.9775215 0.2033094 0.3678355 0.9073932 0.06236684 0.3906072 0.9184423 -0.5782729 -0.03375059 0.8151449 -0.267473 0.3190053 0.9092271 -0.8658536 -0.4863117 -0.1174666 0.447951 -0.7878824 -0.4225887 0.6927611 -0.3804277 -0.6126637 0.8945007 -0.4469178 -0.01153677 0.7289669 0.1431418 -0.669416 0.6115178 0.5706505 -0.5480912 0.7344383 0.6708124 -0.1030095 0.8788027 0.05204331 0.4743388 0.7019878 0.5928163 0.3946924 0.4910411 0.4118837 0.7676134 -0.4827722 -0.8709035 -0.09196782 -0.1632646 -0.9331216 -0.3203569 -0.2047843 -0.9760041 0.07402348 -0.01231485 -0.9251168 -0.3794831 0.1254243 -0.9192311 -0.3732062 0.1364611 -0.9889897 -0.05725127 -0.06941646 -0.974001 0.2156464 0.120653 -0.9600899 0.2523296 0.09971284 -0.8050578 0.5847558 -0.72478 0.06803989 0.6856126 -0.4880574 -0.07847386 0.8692766 -0.6530604 -0.3343331 0.6795096 -0.4744822 0.02491629 0.8799124 -0.7352207 0.03237551 0.6770541 -0.3143822 0.7774416 0.5447462 -0.7969613 0.09789317 0.5960452 -0.7422706 0.5344885 0.4041737 -0.6766366 0.5788066 0.4551327 -0.9514788 0.02017331 0.3070521 -0.06245583 0.9273517 0.3689419 -0.04179161 0.9990189 0.0146557 0.1219645 0.9067273 0.4036958 0.2366928 0.8828658 0.4056161 0.2494452 0.9630333 0.1017047 0.07730478 0.9715352 -0.2239273 0.2252781 0.9488937 -0.2210214 0.1809623 0.7989774 -0.5734872 -0.4170216 -0.3503602 -0.8386541 -0.2100819 -0.3627141 -0.9079119 -0.195266 -0.5843369 -0.7876684 -0.7784956 0.6134913 -0.1325635 -0.874501 0.292497 -0.3869026 -0.8407183 0.05166274 -0.5390027 0.4223795 -0.7551328 0.5013683 0.5588959 -0.566887 0.6052061 0.4318609 -0.4402791 0.7871788 -0.4750689 0.8765925 -0.07678133 -0.6127796 -0.6578355 0.4378969 -0.7485585 -0.3963346 0.5315816 -0.7537735 -0.6406201 0.1463953 -0.6280405 -0.7724672 0.09412491 -0.7362627 -0.6395195 -0.2212059 -0.5342656 0.8319612 -0.1496689 -0.1985118 0.9114178 -0.3604312 -0.1453743 0.7926087 -0.5921468 -0.4294239 0.3584374 -0.8289256 -0.2075033 0.2045318 -0.9566133 -0.2268228 0.07474368 -0.9710637 0.02157229 0.1921781 -0.981123 0.1065585 0.1505802 -0.9828382 0.06975513 0.08678418 -0.9937821 0.01381093 -0.3958649 -0.918205 0.0716803 -0.3845334 -0.9203238 0.09820181 -0.5770146 -0.8108085 0.08753019 -0.5697842 0.8171195 0.06309431 -0.3833709 0.9214369 -0.01855528 -0.3953034 0.9183632 0.09699511 0.03839278 0.994544 0.08601003 0.2320608 0.9688912 0.04579859 0.153336 0.9871122 -0.8740476 -0.2481102 -0.4177104 -0.9484163 -0.0612688 0.3110509 -0.7694512 -0.3350891 -0.5437465 0.4629753 -0.8119 -0.3556292 0.6732857 -0.676492 -0.298404 0.6808589 -0.7290717 -0.06989651 0.9252417 0.0821045 -0.3703873 0.8550447 0.4541403 -0.2503104 0.9361435 0.3177366 -0.1505953 0.6900957 0.08221149 0.7190335 0.679744 0.3014295 0.6686468 0.5023267 0.3470827 0.7919606 -0.5841501 -0.811496 0.01558566 -0.303303 -0.9525152 -0.02687454 -0.4457588 -0.8764311 0.1821199 -0.04456597 -0.9843343 -0.1705866 0.05379903 -0.9897345 -0.1324062 0.00942862 -0.9971644 -0.07466065 -0.0653693 -0.9140604 0.4002756 0.02240383 -0.9169801 0.3983035 0.06832265 -0.810407 0.5818699 -0.7486178 -0.2087443 0.629283 -0.4955316 -0.2792753 0.8224681 -0.4526501 -0.5934238 0.6655495 -0.3267025 0.128924 0.9362927 -0.3066662 0.4668365 0.8294694 -0.3906705 -0.0910378 0.9160178 -0.9480079 0.09766584 0.3028901 -0.8496315 0.3874397 0.3577943 -0.8923133 0.4511812 -0.01458221 -0.7799299 0.01662212 0.6256462 -0.2796131 0.9173616 0.2833091 -0.2923676 0.946717 0.1350855 0.09777015 0.9731055 0.2085828 0.1826258 0.9677157 0.1737067 0.1378365 0.9851219 0.1026453 0.07211852 0.9074972 -0.4138208 0.1375466 0.9110175 -0.3887517 0.158847 0.7983477 -0.5808688 -0.4436762 -0.06168639 -0.8940616 -0.2329764 -0.09205663 -0.9681155 -0.2184347 -0.2191583 -0.9509238 -0.1060026 -0.05111646 -0.9930511 -0.04649811 -0.08590954 -0.9952173 -0.05473709 -0.1658917 -0.9846237 -0.1231645 -0.3724405 -0.9198471 -0.05900406 -0.3950451 -0.9167649 -0.06958186 -0.5476823 -0.833788 -0.1699398 -0.5325212 0.8291813 -0.1761981 -0.3763051 0.9095872 -0.4474301 -0.3125296 0.837933 -0.1297011 -0.1615222 0.9783089 -0.1526588 -0.06828999 0.9859166 -0.4878655 -0.1410905 0.861441 -0.6510007 0.2997795 -0.6973739 -0.7595129 0.02789324 -0.6498941 -0.9011042 0.05732196 -0.4297971 0.4957373 -0.854205 0.1567745 0.667352 -0.7103281 0.2237749 0.6266016 -0.6564831 0.4200005 0.8710095 -0.4557092 0.183498 0.9444424 -0.20612 0.2560136 0.8769088 -0.2487862 0.4112618 0.6335713 -0.3855313 0.6707854 0.6681958 -0.1792711 0.7220638 0.5269187 -0.1693616 0.8328706 -0.8024013 0.2912915 0.520866 -0.4391957 -0.8345085 0.33272 -0.6040526 -0.6383424 0.4771157 -0.2703351 -0.9509474 0.150393 -0.1395856 -0.9813595 0.1320959 -0.1915972 -0.9642238 0.183202 -0.3572139 -0.8617983 0.3601416 -0.1849322 -0.8994245 0.3960247 -0.2060934 -0.8290214 0.5198549 -0.6586214 -0.5634716 0.4987161 -0.5296039 -0.6427741 0.5534991 -0.5306021 -0.7500128 0.3948953 -0.655819 -0.1814354 0.732791 -0.7248538 -0.1272773 0.6770432 -0.7682955 -0.09000837 0.6337355 -0.9728016 -0.1384718 0.1856958 -0.963458 -0.0661751 0.2595563 -0.9756665 -0.2183351 -0.02011483 -0.7936571 0.4849917 0.3672755 -0.2836122 0.9575227 -0.05209934 -0.2167528 0.9507819 -0.2214318 -0.06017863 0.9953648 -0.0750156 0.03127259 0.9935333 -0.1091508 -0.001185297 0.982005 -0.1888519 -0.07560682 0.9152849 -0.3956477 0.00168699 0.9075728 -0.4198913 -0.01410639 0.823215 -0.5675545 -0.3002356 0.6491497 -0.6989015 -0.1511872 0.5657849 -0.8105738 -0.1883122 0.3477933 -0.9184652 -0.07689088 0.6147397 -0.7849732 -0.02559536 0.5346103 -0.8447111 -0.03046709 0.3824603 -0.9234694 -0.07063889 0.2246375 -0.9718787 -0.04442155 0.1512099 -0.9875031 -0.04050052 0.07109427 -0.9966471 0.04188942 0.5549733 -0.8308129 0.1430667 0.5622203 -0.8145185 0.1010549 0.3737019 -0.9220275 0.1652704 0.5634654 -0.8094396 0.3148905 0.530192 -0.7872359 0.2913911 0.3527598 -0.889186 0.1746886 0.2181549 -0.9601522 0.3340743 0.2316315 -0.9136418 0.275386 0.09677875 -0.9564499 0.01703989 -0.06220269 -0.997918 0.06229656 -0.09930211 -0.9931053 0.09478956 -0.161512 -0.982308 0.1751962 -0.08895277 -0.9805068 0.2673192 -0.1041153 -0.9579669 0.3177379 -0.2394345 -0.9174496 0.1467843 -0.3910169 -0.9086035 0.2653846 -0.3644931 -0.8925893 0.2755267 -0.5485007 -0.7894505 0.2696031 -0.5343071 0.8011429 0.2659398 -0.364667 0.8923531 0.1445295 -0.3767856 0.9149557 0.3172086 -0.2506608 0.91463 0.2764816 -0.1203394 0.9534549 0.1903949 -0.1047698 0.976101 0.1002495 -0.1621263 0.9816644 0.06552475 -0.09978723 0.992849 0.01309275 -0.08337658 0.9964321 0.2982437 0.04363477 0.9534919 0.3041067 0.2895089 0.9075812 0.2001391 0.2022964 0.9586556 0.3024736 0.3501858 0.8864985 0.2630462 0.6100509 0.7474252 0.187309 0.5645493 0.8038654 0.1276898 0.37392 0.918629 0.1424593 0.6182612 0.7729544 0.08487272 0.5469759 0.832835 -0.1031004 0.03418874 0.9940832 -0.1030066 0.1432331 0.9843139 -0.2571028 0.2283773 0.9390112 -0.05103689 0.3778443 0.9244614 -0.02201765 0.5460036 0.8374935 -0.1099889 0.6221255 0.7751531 -0.6902909 -0.1676247 0.7038469 -0.3391123 0.4601401 0.8205327 -0.8333353 0.01579004 0.5525421 0.3501137 -0.5914176 -0.7263922 0.4607811 -0.4435905 -0.7687055 0.6048435 -0.5945243 -0.5298162 0.4517155 -0.2730073 -0.8493645 0.5565019 -0.1337395 -0.8200117 0.7211179 -0.1563374 -0.6749427 0.8516139 -0.3216989 -0.4138401 0.9352337 -0.209434 -0.2854387 0.9711801 -0.2142468 -0.104439 0.5461691 0.08864992 -0.8329709 0.503268 0.3966069 -0.7677397 0.7009602 0.3534519 -0.6194568 0.4869676 0.4531852 -0.7466497 0.3976334 0.7268171 -0.5600219 0.4998064 0.7639908 -0.4080584 0.7111077 0.6224586 -0.3269115 0.4943705 0.8345436 -0.2431765 0.5902784 0.8003017 -0.1053032 0.9783811 0.07744055 0.1917636 0.917765 0.3109325 0.2470394 0.838811 0.4194138 0.347114 0.7359862 0.6536024 0.1764322 0.5873992 0.793824 0.1574983 0.4989061 0.8170573 0.2889813 0.6114519 0.5187662 0.5975016 0.5082018 0.7336294 0.4511305 0.4130469 0.6935147 0.5902794 -0.3293191 -0.7654583 -0.5528314 -0.2070424 -0.8232045 -0.5286471 -0.2824131 -0.9283409 -0.2417147 -0.1360532 -0.7794455 -0.611518 -0.08351773 -0.8392732 -0.5372571 -0.09736555 -0.9245063 -0.3685216 -0.1450906 -0.9777137 -0.1517394 -0.1081389 -0.9882895 -0.107655 -0.1379141 -0.9902218 -0.02098798 -0.01701217 -0.8264737 -0.5627183 0.08778226 -0.8181738 -0.5682305 0.04535841 -0.9274585 -0.3711649 0.1089659 -0.8161048 -0.5675379 0.2655803 -0.8117257 -0.5201619 0.2443827 -0.9108085 -0.3327234 0.1248169 -0.9713941 -0.2020259 0.2901094 -0.9362533 -0.1981573 0.2318983 -0.9705768 -0.06483823 -0.0641157 -0.9944971 0.0828529 0.008524835 -0.9931089 0.1168849 0.04230064 -0.9830713 0.1782733 0.1327981 -0.9844084 0.1153455 0.2311004 -0.9627266 0.1405352 0.2840726 -0.9172706 0.2791371 0.1146232 -0.9051999 0.4092367 0.23719 -0.8883926 0.3930645 0.2561411 -0.7856749 0.5631223 -0.8231272 0.5002226 -0.2687733 -0.9140345 0.2604764 0.3109551 -0.5284678 -0.2905532 0.7976846 -0.9620544 0.2662585 0.05964612 -0.8977145 0.1106737 0.4264505 -0.4597744 -0.005741596 0.8880172 -0.3695172 -0.1822974 0.9111668 -0.3195453 -0.003824412 0.9475633 -0.7404113 -0.1288123 0.6596958 -0.970332 0.07298296 0.230498 -0.9295811 -0.3638486 0.05910402 -0.4749316 0.1498259 0.8671749 -0.9931786 -0.05496937 -0.102833 -0.7095366 -0.678694 -0.1895583 -0.901314 0.06301504 0.4285583 -0.2986087 0.7560267 0.5824573 -0.6497309 0.5605411 0.5134621 -0.332984 0.9008345 0.2786016 -0.7274928 0.1011237 0.6786224 -0.9554271 -0.2212024 0.1955213 -0.7237336 0.399681 0.562552 -0.5194523 0.5321295 0.668586 -0.3140568 0.8910616 0.3276852 -0.2383343 0.9436792 0.2294912 -0.7334247 0.5830289 0.3495219 -0.5342956 0.7289345 0.4279984 -0.6890839 0.7242135 0.02604198 -0.8137559 -0.04148155 0.5797247 -0.2980255 0.7224645 0.6238797 -0.2725889 0.881534 0.3854777 -0.08408933 0.7617762 0.6423597 0.02483624 0.8322204 0.5538882 0.03732913 0.9169103 0.3973439 4.47953e-5 0.9755263 0.219883 0.04472851 0.9865627 0.157141 0.02893716 0.9976752 0.06169939 0.09779524 0.8097988 0.5784998 0.1977329 0.7856695 0.5861954 0.1702424 0.9030742 0.3943027 0.20812 0.7830635 0.5860868 0.3498135 0.7547295 0.55499 0.339326 0.8597393 0.3817149 0.2347422 0.9411382 0.2432184 0.3819319 0.8875991 0.2574799 0.3288114 0.9363106 0.1233109 0.08341002 0.9940882 -0.06950855 0.1384789 0.9861827 -0.09092456 0.163506 0.9722815 -0.1671362 0.2397944 0.9681297 -0.07227432 0.3293985 0.9408363 -0.07952231 0.3747026 0.9018921 -0.2149154 0.2066357 0.9005419 -0.3825258 0.3237118 0.8822814 -0.341746 0.3297367 0.7852104 -0.5241359 -0.4683407 -0.5181242 -0.7156845 -0.7089506 0.6096457 -0.3545719 0.3278934 -0.7263805 0.6040343 -0.5062469 0.8570508 -0.09580183 -0.7537655 -0.6427783 0.1366515 -0.5619227 0.7937973 -0.232656 -0.4072782 0.1066867 -0.9070515 0.03329586 0.07424056 -0.9966843 0.01028388 -0.5527839 -0.8332613 -0.03324788 -0.5422624 0.8395511 0.02874964 0.07618105 0.9966794 -0.9087388 -0.189143 -0.3720467 0.5190109 -0.8524284 -0.0631926 0.9837003 0.1485514 -0.1013224 0.5415713 0.07986712 0.8368523 -0.7335783 -0.2069882 0.6473165 -0.03820949 -0.9988318 -0.02958428 -0.05877798 -0.834823 0.5473716 -0.6764594 -0.5620133 0.4759661 -0.7501459 0.1082177 0.6523572 -0.9968299 0.0478059 -0.06359797 -0.731686 0.4342682 0.5254015 0.1072542 0.9928211 0.05294275 0.06707203 0.816236 -0.573812 -0.5202054 -0.2462214 -0.8177783 -0.128652 -0.1516052 -0.9800329 -0.171905 -0.5699749 -0.8034783 -0.3350325 -0.5920928 0.7329252 -0.3982614 -0.2174847 0.8911163 -0.7970855 0.4407382 -0.4128009 0.411365 -0.8520302 0.3237641 0.7839094 -0.4910343 0.3799623 0.452026 -0.4075536 0.793456 -0.4876625 0.6590415 0.5725816 -0.300915 -0.9158338 0.265892 -0.429991 -0.7285538 0.5332139 -0.6734024 -0.5919002 0.4429259 -0.5045908 -0.08149588 0.8595036 -0.9719372 -0.2121289 -0.101683 -0.8329982 0.4569536 0.3119415 -0.08342415 0.9796246 -0.1826915 -0.1205078 0.8044099 -0.5817238 -0.4263982 0.3429063 -0.8370185 -0.09469681 0.3644805 -0.9263836 -0.08154892 0.08483821 -0.993052 0.04511976 0.386218 -0.9213033 0.169709 0.3652157 -0.915323 0.1836209 0.08461207 -0.9793489 0.02999746 -0.1695492 -0.9850651 0.160305 -0.2249131 -0.9611017 0.1092042 -0.5862637 -0.8027262 0.1023852 -0.5809149 0.8074994 0.1684663 -0.2321131 0.9579888 0.01208901 -0.1571082 0.9875075 0.2020583 0.0690155 0.9769387 0.196353 0.3554137 0.9138526 0.06410866 0.3929494 0.9173227 -0.485908 0.06574648 0.8715336 -0.2771661 0.3035317 0.9116181 -0.7377027 -0.6410754 -0.2117001 0.4450851 -0.8063052 -0.3895782 0.6922489 -0.379357 -0.6139053 0.9170976 -0.3853195 -0.1022791 0.7295206 0.1423631 -0.6689786 0.6356543 0.5577107 -0.5337625 0.7359359 0.6695272 -0.1006559 0.8991771 0.136385 0.4157878 0.7019916 0.5928057 0.3947016 0.4873507 0.3784362 0.7869405 -0.5517461 -0.8269907 0.1079944 -0.1725215 -0.9412353 -0.2903661 -0.2063344 -0.9753919 0.07769763 -0.01453876 -0.9268648 -0.3751139 0.1173949 -0.9269349 -0.3563849 0.1368221 -0.9888972 -0.05798357 -0.0542764 -0.9789806 0.1965991 0.1199643 -0.9600247 0.2529053 0.08731079 -0.7983969 0.5957677 -0.9088569 -0.07671529 0.4099925 -0.510803 -0.09512168 0.8544192 -0.5168481 -0.1036205 0.8497828 -0.4490516 0.05749744 0.8916538 -0.4147542 0.4106059 0.8120234 -0.1492816 0.8299655 0.5374683 -0.76236 0.1659985 0.6255012 -0.6750676 0.6165741 0.4051174 -0.9757863 0.01134032 0.2184321 -0.8213735 0.1333355 0.5545875 -0.05675351 0.9214715 0.3842775 -0.02396088 0.9986609 0.04585087 0.1189946 0.9095531 0.3981878 0.2285083 0.8933919 0.3868268 0.2467722 0.9643262 0.0958051 0.08886021 0.9741784 -0.2075581 0.2217205 0.9488995 -0.2245658 0.1674279 0.7916468 -0.5875911 -0.4208033 -0.3439031 -0.8394375 -0.2207482 -0.380461 -0.8980644 -0.2057524 -0.5742778 -0.7923831 -0.7491109 -0.2805716 0.6000936 -0.9005239 0.4211934 -0.107948 -0.5200918 0.5036874 -0.6897851 0.4209602 -0.7700643 0.4793677 0.5347606 -0.5785679 0.6158655 0.4320144 -0.4620065 0.7745409 -0.5140106 0.757372 0.4027169 -0.7878814 -0.2104079 0.5787671 -0.8402512 -0.3183633 0.4388881 -0.6760279 -0.6831517 0.2762064 -0.6384995 -0.7525492 0.1612079 -0.6767871 -0.7328817 -0.06959587 -0.5938903 0.8045192 0.006583571 -0.2003954 0.9100677 -0.3627925 -0.1743113 0.8091966 -0.561085 -0.5301632 0.2536842 -0.8090558 -0.2083022 0.2038681 -0.9565814 -0.2265703 0.07427328 -0.9711588 0.0415799 0.1581116 -0.9865455 0.06917482 0.2315307 -0.9703651 0.08473461 0.04310542 -0.9954707 0.01520323 -0.3989718 -0.9168372 0.07190144 -0.3838801 -0.9205794 0.05427163 -0.6336349 -0.7717262 0.03043985 -0.632059 0.7743223 0.06451612 -0.3800982 0.9226934 -0.02180391 -0.3890447 0.9209609 0.08094763 0.08628499 0.9929764 0.1254503 0.1459805 0.9813012 0.02005064 0.1921645 0.9811578 -0.7775778 -0.08320105 -0.623258 -0.837387 -0.3962402 -0.3765326 -0.862491 -0.1280845 -0.4895954 0.4248807 -0.8789431 -0.2166461 0.6730372 -0.6769225 -0.2979882 0.6887819 -0.7227092 -0.05719172 0.9400168 0.1970857 -0.2784345 0.8568884 0.2943893 -0.423175 0.9162246 0.3992633 -0.03348463 0.6824402 0.09472739 0.7247773 0.6793343 0.3007202 0.6693821 0.4645105 0.2183085 0.8582374 -0.7534939 -0.4046129 0.5182039 -0.3566175 -0.9333375 0.04129105 -0.3709868 -0.8955941 0.2455201 -0.01292616 -0.9926041 -0.1207063 0.01331663 -0.9762597 -0.2161936 0.03270483 -0.9993684 -0.01389783 -0.05823767 -0.9093749 0.4118807 0.02377241 -0.9187209 0.3941915 0.0196129 -0.7686092 0.6394179 -0.8063301 -0.3269898 0.4928584 -0.542041 -0.5236069 0.6572878 -0.5804773 -0.5492587 0.6011331 -0.311986 0.04643553 0.9489513 -0.2788056 0.2519091 0.9267196 -0.6330619 0.3962274 0.6650088 -0.9579827 0.169525 0.2313663 -0.8922247 0.3440411 0.2925247 -0.9609099 0.2270269 -0.1584644 -0.7980988 -0.006476163 0.6024919 -0.2934954 0.9142593 0.2792679 -0.3054916 0.9392426 0.1565194 0.135832 0.9783128 0.1563768 0.1440891 0.9594194 0.2423895 0.1614651 0.9858887 0.04418748 0.07932519 0.8997176 -0.4292037 0.133071 0.9056358 -0.4026362 0.1127188 0.7572038 -0.6433794 -0.4117424 -0.1126663 -0.9043089 -0.2301335 -0.08731043 -0.9692345 -0.2214866 -0.2164432 -0.9508396 -0.08850878 -0.09729856 -0.9913119 -0.03328937 -0.06057178 -0.9976087 -0.03436934 -0.2024202 -0.9786955 -0.1213086 -0.3793692 -0.9172586 -0.05778092 -0.3929243 -0.9177536 -0.05612826 -0.5678489 -0.821217 -0.1799622 -0.5205742 0.8346353 -0.1675509 -0.3681635 0.9145395 -0.4888094 -0.2314877 0.8411176 -0.15851 -0.1213378 0.9798732 -0.1230582 -0.03804588 0.99167 -0.7009218 0.09068632 0.7074494 -0.9379627 0.07130289 -0.3393254 -0.7598437 0.02856075 -0.6494781 -0.9302538 -0.02656918 -0.3659534 0.5109819 -0.8348646 0.204692 0.6658171 -0.7111901 0.2256019 0.6325268 -0.6425652 0.4324579 0.8810514 -0.3668162 0.2986539 0.9605498 -0.1700011 0.2200996 0.8608641 -0.1336993 0.4909556 0.6279438 -0.3727912 0.6831642 0.6660117 -0.1820389 0.723388 0.5143556 -0.1237417 0.8486025 -0.6261424 -0.104494 0.772675 -0.5220574 -0.6975613 0.4907792 -0.521921 -0.6973623 0.491207 -0.2055104 -0.9456839 0.2518879 -0.1471909 -0.9783595 0.1454221 -0.1435397 -0.9589082 0.2447277 -0.307658 -0.8340546 0.4579295 -0.1950764 -0.8916121 0.4086233 -0.180881 -0.8172559 0.5471516 -0.6677495 -0.5595337 0.4909509 -0.543347 -0.7050082 0.4557824 -0.5918619 -0.7225571 0.3572267 -0.713949 -0.1212471 0.6896201 -0.6707774 -0.02180564 0.7413381 -0.8101351 -0.001150071 0.5862422 -0.9673174 0.09866338 -0.2335861 -0.9717026 -0.1442656 0.1870334 -0.9865413 -0.101109 -0.128504 -0.7876299 0.5214479 0.3282248 -0.2727388 0.9611777 -0.04184383 -0.2505817 0.9506238 -0.1830937 -0.01858377 0.9854301 -0.1690624 0.02978479 0.9933092 -0.1115781 0.03430414 0.9672347 -0.2515557 -0.06877052 0.9060311 -0.417586 -0.003185153 0.903913 -0.4277045 0.00200659 0.806963 -0.5905987 -0.4830468 0.496102 -0.7214906 -0.1698219 0.5506285 -0.8172935 -0.1984419 0.3662344 -0.9091168 -0.1296983 0.5513967 -0.8240996 -0.01280641 0.5509614 -0.8344324 -0.02869552 0.3789244 -0.9249826 -0.1192051 0.137613 -0.9832867 -0.02026003 0.1897106 -0.9816311 -0.03007173 0.04824674 -0.9983827 0.05471706 0.5364342 -0.8421665 0.1062681 0.6185832 -0.7784999 0.1015339 0.3718114 -0.9227389 0.1568869 0.5726251 -0.8046658 0.2380803 0.6324973 -0.7370652 0.2826312 0.3736154 -0.8834768 0.1766104 0.2162058 -0.9602416 0.2859067 0.3206465 -0.9030188 0.2864683 0.06833392 -0.9556497 0.02705019 -0.08556097 -0.9959656 0.08138257 -0.05356764 -0.9952424 0.05113154 -0.24283 -0.9687203 0.1764929 -0.09203225 -0.97999 0.2816485 -0.07329797 -0.9567139 0.2620273 -0.3285148 -0.9074248 0.1407555 -0.3761805 -0.9157926 0.2546643 -0.3853719 -0.8869242 0.18603 -0.648529 -0.7381078 0.1828303 -0.6355179 0.7501267 0.2545853 -0.3861476 0.8866095 0.1494091 -0.3891521 0.9089761 0.2639081 -0.3342294 0.904789 0.2888558 -0.09515488 0.9526321 0.1884213 -0.09969049 0.9770154 0.04466658 -0.2420749 0.9692289 0.08927816 -0.05547493 0.9944607 -8.42551e-4 -0.05387556 0.9985473 0.2879063 0.07381457 0.9548096 0.3465866 0.1999962 0.9164493 0.1966243 0.2062565 0.958539 0.3112019 0.3273501 0.8921857 0.3361663 0.5034469 0.7959482 0.1946983 0.5560356 0.8080328 0.1283293 0.3712686 0.9196147 0.1806095 0.5606992 0.8080821 0.07040935 0.5657265 0.8215814 -0.1364179 0.08398509 0.9870849 -0.0814833 0.1656172 0.9828181 -0.5513846 -0.08538347 0.8298703 -0.06115776 0.3939003 0.9171164 -0.01186454 0.5548921 0.8318377 -0.2971776 0.4551793 0.8393434 -0.9482101 -0.06433951 0.3110595 -0.6912052 0.0683093 0.7194229 -0.7860759 -0.6113507 0.09129685 0.3438978 -0.7574069 -0.5550398 0.4615112 -0.4762697 -0.7484481 0.5874057 -0.6026354 -0.5401715 0.481311 -0.4121431 -0.7736135 0.5432376 -0.09408974 -0.8342901 0.7292629 -0.1456415 -0.6685538 0.8365964 -0.5007964 -0.2220569 0.9272084 -0.1188594 -0.3551861 0.988954 -0.1447769 -0.03177547 0.5647349 0.1360457 -0.8139815 0.4674177 0.2675103 -0.8425905 0.7065337 0.3639789 -0.6069014 0.484738 0.4297872 -0.7617822 0.3905305 0.5700508 -0.722861 0.5005533 0.7505651 -0.4313914 0.7055504 0.6347485 -0.3151079 0.5211428 0.7694695 -0.3692246 0.5740004 0.8168415 -0.05739057 0.9554479 0.1446545 0.2572825 0.9123523 0.3763888 0.1610735 0.8224112 0.2413985 0.5151373 0.7275823 0.6597512 0.1880219 0.5766183 0.8076773 0.1231611 0.525615 0.7382888 0.4226801 0.6247932 0.5105088 0.5907744 0.508635 0.7112457 0.4852009 0.4039997 0.5323069 0.7439312 -0.5316329 -0.811115 -0.243842 -0.234618 -0.8355706 -0.4967656 -0.2684738 -0.9377697 -0.2202492 -0.1980903 -0.8284764 -0.5238197 -0.07282447 -0.8306227 -0.552053 -0.08864963 -0.9318489 -0.3518507 -0.2200183 -0.9754866 0.004227578 -0.0965228 -0.9871102 -0.1276588 -0.1038723 -0.9938662 0.03795373 -0.002376258 -0.8404424 -0.5418957 0.04824835 -0.776767 -0.6279371 0.04701095 -0.9297907 -0.3650743 0.1003106 -0.8104189 -0.5771992 0.1821406 -0.752424 -0.6329953 0.2350188 -0.9048835 -0.354897 0.1290686 -0.9717898 -0.197398 0.2389956 -0.924826 -0.2959358 0.2452988 -0.968953 -0.0309624 -0.03948825 -0.9907699 0.1296746 0.02459704 -0.9965583 0.07916224 -0.008232772 -0.9644817 0.264021 0.1362197 -0.9830243 0.1229117 0.2431566 -0.9632984 0.1137138 0.2327752 -0.902381 0.3626629 0.1082366 -0.9118049 0.3961019 0.2274466 -0.8818439 0.4130609 0.1770487 -0.7333433 0.6564004 -0.8011812 0.5879397 -0.1115149 -0.9977884 0.04308336 0.05061668 -0.7332688 -0.01592057 0.6797524 -0.8943042 0.3698519 0.2518526 -0.9639954 -0.02017951 0.2651519 -0.4677528 0.01208394 0.8837767 -0.4605768 -0.3641167 0.8094986 -0.3766183 -0.1200591 0.9185557 -0.6731286 -0.2122468 0.7084131 -0.9128971 -0.1022921 0.3951649 -0.9610527 -0.2607168 -0.09167474 -0.4626578 0.1356498 0.8760975 -0.9477606 -0.2998101 0.1089207 -0.7366916 -0.5389222 -0.4084706 -0.7360202 -0.1173698 0.6667073 -0.3555354 0.37652 0.8554691 -0.6226736 0.347154 0.7012572 -0.3519001 0.7132306 0.6061918 -0.7299984 0.1067048 0.6750677 -0.6839198 0.3507643 0.6397017 -0.8019862 0.3024839 0.5150939 -0.3485516 0.9131613 -0.2113011 -0.2408802 0.9047489 0.351292 -0.5627762 0.8235666 0.07085901 -0.7265118 0.615306 0.3059071 -0.6940681 0.6405144 0.3286498 -0.484476 0.8567066 0.1770222 -0.9081792 -0.1351327 0.3961687 -0.329957 0.723306 0.6065945 -0.3442801 0.8172769 0.4620928 -0.1520476 0.8032865 0.5758581 0.03940248 0.8202011 0.5707166 0.04437363 0.920516 0.3881767 -0.07191145 0.9897876 0.1230824 0.06148803 0.9818623 0.1793472 0.06022155 0.998176 0.004247128 0.1178165 0.8207252 0.5590433 0.1558258 0.7576076 0.6338366 0.1700601 0.9028953 0.3947906 0.2033641 0.7810919 0.5903716 0.2693451 0.7132666 0.6470735 0.3301478 0.8549447 0.4000899 0.2467945 0.9409415 0.2317792 0.3347833 0.8797805 0.3375002 0.3429979 0.9350388 0.08974963 0.1078487 0.9867091 -0.1215477 0.1479091 0.9866869 -0.06761556 0.1156385 0.9593424 -0.2574681 0.2466232 0.9651426 -0.08761751 0.3381664 0.9392896 -0.05812615 0.3206903 0.8941369 -0.3125334 0.2051271 0.9024255 -0.3788816 0.310322 0.875124 -0.3712924 0.2429553 0.7324108 -0.6360402</float_array>
          <technique_common>
            <accessor source="#Cube-mesh-normals-array" count="768" stride="3">
              <param name="X" type="float"/>
              <param name="Y" type="float"/>
              <param name="Z" type="float"/>
            </accessor>
          </technique_common>
        </source>
        <source id="Cube-mesh-colors">
          <float_array id="Cube-mesh-colors-array" count="6912">1 1 1 1 1 1 1 1 1 1 1 1 1 1 1 1 1 1 1 1 1 1 1 1 1 1 1 1 1 1 1 1 1 1 1 1 1 1 1 1 1 1 1 1 1 1 1 1 1 1 1 1 1 1 1 1 1 1 1 1 1 1 1 1 1 1 1 1 1 1 1 1 1 1 1 1 1 1 1 1 1 1 1 1 1 1 1 1 1 1 1 1 1 1 1 1 1 1 1 1 1 1 1 1 1 1 1 1 1 1 1 1 1 1 1 1 1 1 1 1 1 1 1 1 1 1 1 1 1 1 1 1 1 1 1 1 1 1 1 1 1 1 1 1 1 1 1 1 1 1 1 1 1 1 1 1 1 1 1 1 1 1 1 1 1 1 1 1 1 1 1 1 1 1 1 1 1 1 1 1 1 1 1 1 1 1 1 1 1 1 1 1 1 1 1 1 1 1 1 1 1 1 1 1 1 1 1 1 1 1 1 1 1 1 1 1 1 1 1 1 1 1 1 1 1 1 1 1 1 1 1 1 1 1 1 1 1 1 1 1 1 1 1 1 1 1 1 1 1 1 1 1 1 1 1 1 1 1 1 1 1 1 1 1 1 1 1 1 1 1 1 1 1 1 1 1 1 1 1 1 1 1 1 1 1 1 1 1 1 1 1 1 1 1 1 1 1 1 1 1 1 1 1 1 1 1 1 1 1 1 1 1 1 1 1 1 1 1 1 1 1 1 1 1 1 1 1 1 1 1 1 1 1 1 1 1 1 1 1 1 1 1 1 1 1 1 1 1 1 1 1 1 1 1 1 1 1 1 1 1 1 1 1 1 1 1 1 1 1 1 1 1 1 1 1 1 1 1 1 1 1 1 1 1 1 1 1 1 1 1 1 1 1 1 1 1 1 1 1 1 1 1 1 1 1 1 1 1 1 1 1 1 1 1 1 1 1 1 1 1 1 1 1 1 1 1 1 1 1 1 1 1 1 1 1 1 1 1 1 1 1 1 1 1 1 1 1 1 1 1 1 1 1 1 1 1 1 1 1 1 1 1 1 1 1 1 1 1 1 1 1 1 1 1 1 1 1 1 1 1 1 1 1 1 1 1 1 1 1 1 1 1 1 1 1 1 1 1 1 1 1 1 1 1 1 1 1 1 1 1 1 1 1 1 1 1 1 1 1 1 1 1 1 1 1 1 1 1 1 1 1 1 1 1 1 1 1 1 1 1 1 1 1 1 1 1 1 1 1 1 1 1 1 1 1 1 1 1 1 1 1 1 1 1 1 1 1 1 1 1 1 1 1 1 1 1 1 1 1 1 1 1 1 1 1 1 1 1 1 1 1 1 1 1 1 1 1 1 1 1 1 1 1 1 1 1 1 1 1 1 1 1 1 1 1 1 1 1 1 1 1 1 1 1 1 1 1 1 1 1 1 1 1 1 1 1 1 1 1 1 1 1 1 1 1 1 1 1 1 1 1 1 1 1 1 1 1 1 1 1 1 1 1 1 1 1 1 1 1 1 1 1 1 1 1 1 1 1 1 1 1 1 1 1 1 1 1 1 1 1 1 1 1 1 1 1 1 1 1 1 1 1 1 1 1 1 1 1 1 1 1 1 1 1 1 1 1 1 1 1 1 1 1 1 1 1 1 1 1 1 1 1 1 1 1 1 1 1 1 1 1 1 1 1 1 1 1 1 1 1 1 1 1 1 1 1 1 1 1 1 1 1 1 1 1 1 1 1 1 1 1 1 1 1 1 1 1 1 1 1 1 1 1 1 1 1 1 1 1 1 1 1 1 1 1 1 1 1 1 1 1 1 1 1 1 1 1 1 1 1 1 1 1 1 1 1 1 1 1 1 1 1 1 1 1 1 1 1 1 1 1 1 1 1 1 1 1 1 1 1 1 1 1 1 1 1 1 1 1 1 1 1 1 1 1 1 1 1 1 1 1 1 1 1 1 1 1 1 1 1 1 1 1 1 1 1 1 1 1 1 1 1 1 1 1 1 1 1 1 1 1 1 1 1 1 1 1 1 1 1 1 1 1 1 1 1 1 1 1 1 1 1 1 1 1 1 1 1 1 1 1 1 1 1 1 1 1 1 1 1 1 1 1 1 1 1 1 1 1 1 1 1 1 1 1 1 1 1 1 1 1 1 1 1 1 1 1 1 1 1 1 1 1 1 1 1 1 1 1 1 1 1 1 1 1 1 1 1 1 1 1 1 1 1 1 1 1 1 1 1 1 1 1 1 1 1 1 1 1 1 1 1 1 1 1 1 1 1 1 1 1 1 1 1 1 1 1 1 1 1 1 1 1 1 1 1 1 1 1 1 1 1 1 1 1 1 1 1 1 1 1 1 1 1 1 1 1 1 1 1 1 1 1 1 1 1 1 1 1 1 1 1 1 1 1 1 1 1 1 1 1 1 1 1 1 1 1 1 1 1 1 1 1 1 1 1 1 1 1 1 1 1 1 1 1 1 1 1 1 1 1 1 1 1 1 1 1 1 1 1 1 1 1 1 1 1 1 1 1 1 1 1 1 1 1 1 1 1 1 1 1 1 1 1 1 1 1 1 1 1 1 1 1 1 1 1 1 1 1 1 1 1 1 1 1 1 1 1 1 1 1 1 1 1 1 1 1 1 1 1 1 1 1 1 1 1 1 1 1 1 1 1 1 1 1 1 1 1 1 1 1 1 1 1 1 1 1 1 1 1 1 1 1 1 1 1 1 1 1 1 1 1 1 1 1 1 1 1 1 1 1 1 1 1 1 1 1 1 1 1 1 1 1 1 1 1 1 1 1 1 1 1 1 1 1 1 1 1 1 1 1 1 1 1 1 1 1 1 1 1 1 1 1 1 1 1 1 1 1 1 1 1 1 1 1 1 1 1 1 1 1 1 1 1 1 1 1 1 1 1 1 1 1 1 1 1 1 1 1 1 1 1 1 1 1 1 1 1 1 1 1 1 1 1 1 1 1 1 1 1 1 1 1 1 1 1 1 1 1 1 1 1 1 1 1 1 1 1 1 1 1 1 1 1 1 1 1 1 1 1 1 1 1 1 1 1 1 1 1 1 1 1 1 1 1 1 1 1 1 1 1 1 1 1 1 1 1 1 1 1 1 1 1 1 1 1 1 1 1 1 1 1 1 1 1 1 1 1 1 1 1 1 1 1 1 1 1 1 1 1 1 1 1 1 1 1 1 1 1 1 1 1 1 1 1 1 1 1 1 1 1 1 1 1 1 1 1 1 1 1 1 1 1 1 1 1 1 1 1 1 1 1 1 1 1 1 1 1 1 1 1 1 1 1 1 1 1 1 1 1 1 1 1 1 1 1 1 1 1 1 1 1 1 1 1 1 1 1 1 1 1 1 1 1 1 1 1 1 1 1 1 1 1 1 1 1 1 1 1 1 1 1 1 1 1 1 1 1 1 1 1 1 1 1 1 1 1 1 1 1 1 1 1 1 1 1 1 1 1 1 1 1 1 1 1 1 1 1 1 1 1 1 1 1 1 1 1 1 1 1 1 1 1 1 1 1 1 1 1 1 1 1 1 1 1 1 1 1 1 1 1 1 1 1 1 1 1 1 1 1 1 1 1 1 1 1 1 1 1 1 1 1 1 1 1 1 1 1 1 1 1 1 1 1 1 1 1 1 1 1 1 1 1 1 1 1 1 1 1 1 1 1 1 1 1 1 1 1 1 1 1 1 1 1 1 1 1 1 1 1 1 1 1 1 1 1 1 1 1 1 1 1 1 1 1 1 1 1 1 1 1 1 1 1 1 1 1 1 1 1 1 1 1 1 1 1 1 1 1 1 1 1 1 1 1 1 1 1 1 1 1 1 1 1 1 1 1 1 1 1 1 1 1 1 1 1 1 1 1 1 1 1 1 1 1 1 1 1 1 1 1 1 1 1 1 1 1 1 1 1 1 1 1 1 1 1 1 1 1 1 1 1 1 1 1 1 1 1 1 1 1 1 1 1 1 1 1 1 1 1 1 1 1 1 1 1 1 1 1 1 1 1 1 1 1 1 1 1 1 1 1 1 1 1 1 1 1 1 1 1 1 1 1 1 1 1 1 1 1 1 1 1 1 1 1 1 1 1 1 1 1 1 1 1 1 1 1 1 1 1 1 1 1 1 1 1 1 1 1 1 1 1 1 1 1 1 1 1 1 1 1 1 1 1 1 1 1 1 1 1 1 1 1 1 1 1 1 1 1 1 1 1 1 1 1 1 1 1 1 1 1 1 1 1 1 1 1 1 1 1 1 1 1 1 1 1 1 1 1 1 1 1 1 1 1 1 1 1 1 1 1 1 1 1 1 1 1 1 1 1 1 1 1 1 1 1 1 1 1 1 1 1 1 1 1 1 1 1 1 1 1 1 1 1 1 1 1 1 1 1 1 1 1 1 1 1 1 1 1 1 1 1 1 1 1 1 1 1 1 1 1 1 1 1 1 1 1 1 1 1 1 1 1 1 1 1 1 1 1 1 1 1 1 1 1 1 1 1 1 1 1 1 1 1 1 1 1 1 1 1 1 1 1 1 1 1 1 1 1 1 1 1 1 1 1 1 1 1 1 1 1 1 1 1 1 1 1 1 1 1 1 1 1 1 1 1 1 1 1 1 1 1 1 1 1 1 1 1 1 1 1 1 1 1 1 1 1 1 1 1 1 1 1 1 1 1 1 1 1 1 1 1 1 1 1 1 1 1 1 1 1 1 1 1 1 1 1 1 1 1 1 1 1 1 1 1 1 1 1 1 1 1 1 1 1 1 1 1 1 1 1 1 1 1 1 1 1 1 1 1 1 1 1 1 1 1 1 1 1 1 1 1 1 1 1 1 1 1 1 1 1 1 1 1 1 1 1 1 1 1 1 1 1 1 1 1 1 1 1 1 1 1 1 1 1 1 1 1 1 1 1 1 1 1 1 1 1 1 1 1 1 1 1 1 1 1 1 1 1 1 1 1 1 1 1 1 1 1 1 1 1 1 1 1 1 1 1 1 1 1 1 1 1 1 1 1 1 1 1 1 1 1 1 1 1 1 1 1 1 1 1 1 1 1 1 1 1 1 1 1 1 1 1 1 1 1 1 1 1 1 1 1 1 1 1 1 1 1 1 1 1 1 1 1 1 1 1 1 1 1 1 1 1 1 1 1 1 1 1 1 1 1 1 1 1 1 1 1 1 1 1 1 1 1 1 1 1 1 1 1 1 1 1 1 1 1 1 1 1 1 1 1 1 1 1 1 1 1 1 1 1 1 1 1 1 1 1 1 1 1 1 1 1 1 1 1 1 1 1 1 1 1 1 1 1 1 1 1 1 1 1 1 1 1 1 1 1 1 1 1 1 1 1 1 1 1 1 1 1 1 1 1 1 1 1 1 1 1 1 1 1 1 1 1 1 1 1 1 1 1 1 1 1 1 1 1 1 1 1 1 1 1 1 1 1 1 1 1 1 1 1 1 1 1 1 1 1 1 1 1 1 1 1 1 1 1 1 1 1 1 1 1 1 1 1 1 1 1 1 1 1 1 1 1 1 1 1 1 1 1 1 1 1 1 1 1 1 1 1 1 1 1 1 1 1 1 1 1 1 1 1 1 1 1 1 1 1 1 1 1 1 1 1 1 1 1 1 1 1 1 1 1 1 1 1 1 1 1 1 1 1 1 1 1 1 1 1 1 1 1 1 1 1 1 1 1 1 1 1 1 1 1 1 1 1 1 1 1 1 1 1 1 1 1 1 1 1 1 1 1 1 1 1 1 1 1 1 1 1 1 1 1 1 1 1 1 1 1 1 1 1 1 1 1 1 1 1 1 1 1 1 1 1 1 1 1 1 1 1 1 1 1 1 1 1 1 1 1 1 1 1 1 1 1 1 1 1 1 1 1 1 1 1 1 1 1 1 1 1 1 1 1 1 1 1 1 1 1 1 1 1 1 1 1 1 1 1 1 1 1 1 1 1 1 1 1 1 1 1 1 1 1 1 1 1 1 1 1 1 1 1 1 1 1 1 1 1 1 1 1 1 1 1 1 1 1 1 1 1 1 1 1 1 1 1 1 1 1 1 1 1 1 1 1 1 1 1 1 1 1 1 1 1 1 1 1 1 1 1 1 1 1 1 1 1 1 1 1 1 1 1 1 1 1 1 1 1 1 1 1 1 1 1 1 1 1 1 1 1 1 1 1 1 1 1 1 1 1 1 1 1 1 1 1 1 1 1 1 1 1 1 1 1 1 1 1 1 1 1 1 1 1 1 1 1 1 1 1 1 1 1 1 1 1 1 1 1 1 1 1 1 1 1 1 1 1 1 1 1 1 1 1 1 1 1 1 1 1 1 1 1 1 1 1 1 1 1 1 1 1 1 1 1 1 1 1 1 1 1 1 1 1 1 1 1 1 1 1 1 1 1 1 1 1 1 1 1 1 1 1 1 1 1 1 1 1 1 1 1 1 1 1 1 1 1 1 1 1 1 1 1 1 1 1 1 1 1 1 1 1 1 1 1 1 1 1 1 1 1 1 1 1 1 1 1 1 1 1 1 1 1 1 1 1 1 1 1 1 1 1 1 1 1 1 1 1 1 1 1 1 1 1 1 1 1 1 1 1 1 1 1 1 1 1 1 1 1 1 1 1 1 1 1 1 1 1 1 1 1 1 1 1 1 1 1 1 1 1 1 1 1 1 1 1 1 1 1 1 1 1 1 1 1 1 1 1 1 1 1 1 1 1 1 1 1 1 1 1 1 1 1 1 1 1 1 1 1 1 1 1 1 1 1 1 1 1 1 1 1 1 1 1 1 1 1 1 1 1 1 1 1 1 1 1 1 1 1 1 1 1 1 1 1 1 1 1 1 1 1 1 1 1 1 1 1 1 1 1 1 1 1 1 1 1 1 1 1 1 1 1 1 1 1 1 1 1 1 1 1 1 1 1 1 1 1 1 1 1 1 1 1 1 1 1 1 1 1 1 1 1 1 1 1 1 1 1 1 1 1 1 1 1 1 1 1 1 1 1 1 1 1 1 1 1 1 1 1 1 1 1 1 1 1 1 1 1 1 1 1 1 1 1 1 1 1 1 1 1 1 1 1 1 1 1 1 1 1 1 1 1 1 1 1 1 1 1 1 1 1 1 1 1 1 1 1 1 1 1 1 1 1 1 1 1 1 1 1 1 1 1 1 1 1 1 1 1 1 1 1 1 1 1 1 1 1 1 1 1 1 1 1 1 1 1 1 1 1 1 1 1 1 1 1 1 1 1 1 1 1 1 1 1 1 1 1 1 1 1 1 1 1 1 1 1 1 1 1 1 1 1 1 1 1 1 1 1 1 1 1 1 1 1 1 1 1 1 1 1 1 1 1 1 1 1 1 1 1 1 1 1 1 1 1 1 1 1 1 1 1 1 1 1 1 1 1 1 1 1 1 1 1 1 1 1 1 1 1 1 1 1 1 1 1 1 1 1 1 1 1 1 1 1 1 1 1 1 1 1 1 1 1 1 1 1 1 1 1 1 1 1 1 1 1 1 1 1 1 1 1 1 1 1 1 1 1 1 1 1 1 1 1 1 1 1 1 1 1 1 1 1 1 1 1 1 1 1 1 1 1 1 1 1 1 1 1 1 1 1 1 1 1 1 1 1 1 1 1 1 1 1 1 1 1 1 1 1 1 1 1 1 1 1 1 1 1 1 1 1 1 1 1 1 1 1 1 1 1 1 1 1 1 1 1 1 1 1 1 1 1 1 1 1 1 1 1 1 1 1 1 1 1 1 1 1 1 1 1 1 1 1 1 1 1 1 1 1 1 1 1 1 1 1 1 1 1 1 1 1 1 1 1 1 1 1 1 1 1 1 1 1 1 1 1 1 1 1 1 1 1 1 1 1 1 1 1 1 1 1 1 1 1 1 1 1 1 1 1 1 1 1 1 1 1 1 1 1 1 1 1 1 1 1 1 1 1 1 1 1 1 1 1 1 1 1 1 1 1 1 1 1 1 1 1 1 1 1 1 1 1 1 1 1 1 1 1 1 1 1 1 1 1 1 1 1 1 1 1 1 1 1 1 1 1 1 1 1 1 1 1 1 1 1 1 1 1 1 1 1 1 1 1 1 1 1 1 1 1 1 1 1 1 1 1 1 1 1 1 1 1 1 1 1 1 1 1 1 1 1 1 1 1 1 1 1 1 1 1 1 1 1 1 1 1 1 1 1 1 1 1 1 1 1 1 1 1 1 1 1 1 1 1 1 1 1 1 1 1 1 1 1 1 1 1 1 1 1 1 1 1 1 1 1 1 1 1 1 1 1 1 1 1 1 1 1 1 1 1 1 1 1 1 1 1 1 1 1 1 1 1 1 1 1 1 1 1 1 1 1 1 1 1 1 1 1 1 1 1 1 1 1 1 1 1 1 1 1 1 1 1 1 1 1 1 1 1 1 1 1 1 1 1 1 1 1 1 1 1 1 1 1 1 1 1 1 1 1 1 1 1 1 1 1 1 1 1 1 1 1 1 1 1 1 1 1 1 1 1 1 1 1 1 1 1 1 1 1 1 1 1 1 1 1 1 1 1 1 1 1 1 1 1 1 1 1 1 1 1 1 1 1 1 1 1 1 1 1 1 1 1 1 1 1 1 1 1 1 1 1 1 1 1 1 1 1 1 1 1 1 1 1 1 1 1 1 1 1 1 1 1 1 1 1 1 1 1 1 1 1 1 1 1 1 1 1 1 1 1 1 1 1 1 1 1 1 1 1 1 1 1 1 1 1 1 1 1 1 1 1 1 1 1 1 1 1 1 1 1 1 1 1 1 1 1 1 1 1 1 1 1 1 1 1 1 1 1 1 1 1 1 1 1 1 1 1 1 1 1 1 1 1 1 1 1 1 1 1 1 1 1 1 1 1 1 1 1 1 1 1 1 1 1 1 1 1 1 1 1 1 1 1 1 1 1 1 1 1 1 1 1 1 1 1 1 1 1 1 1 1 1 1 1 1 1 1 1 1 1 1 1 1 1 1 1 1 1 1 1 1 1 1 1 1 1 1 1 1 1 1 1 1 1 1 1 1 1 1 1 1 1 1 1 1 1 1 1 1 1 1 1 1 1 1 1 1 1 1 1 1 1 1 1 1 1 1 1 1 1 1 1 1 1 1 1 1 1 1 1 1 1 1 1 1 1 1 1 1 1 1 1 1 1 1 1 1 1 1 1 1 1 1 1 1 1 1 1 1 1 1 1 1 1 1 1 1 1 1 1 1 1 1 1 1 1 1 1 1 1 1 1 1 1 1 1 1 1 1 1 1 1 1 1 1 1 1 1 1 1 1 1 1 1 1 1 1 1 1 1 1 1 1 1 1 1 1 1 1 1 1 1 1 1 1 1 1 1 1 1 1 1 1 1 1 1 1 1 1 1 1 1 1 1 1 1 1 1 1 1 1 1 1 1 1 1 1 1 1 1 1 1 1 1 1 1 1 1 1 1 1 1 1 1 1 1 1 1 1 1 1 1 1 1 1 1 1 1 1 1 1 1 1 1 1 1 1 1 1 1 1 1 1 1 1 1 1 1 1 1 1 1 1 1 1 1 1 1 1 1 1 1 1 1 1 1 1 1 1 1 1 1 1 1 1 1 1 1 1 1 1 1 1 1 1 1 1 1 1 1 1 1 1 1 1 1 1 1 1 1 1 1 1 1 1 1 1 1 1 1 1 1 1 1 1 1 1 1 1 1 1 1 1 1 1 1 1 1 1 1 1 1 1 1 1 1 1 1 1 1 1 1 1 1 1 1 1 1 1 1 1 1 1 1 1 1 1 1 1 1 1 1 1 1 1 1 1 1 1 1 1 1 1 1 1 1 1 1 1 1 1 1 1 1 1 1 1 1 1 1 1 1 1 1 1 1 1 1 1 1 1 1 1 1 1 1 1 1 1 1 1 1 1 1 1 1 1 1 1 1 1 1 1 1 1 1 1 1 1 1 1 1 1 1 1 1 1 1 1 1 1 1 1 1 1 1 1 1 1 1 1 1 1 1 1 1 1 1 1 1 1 1 1 1 1 1 1 1 1 1 1 1 1 1 1 1 1 1 1 1 1 1 1 1 1 1 1 1 1 1 1 1 1 1 1 1 1 1 1 1 1 1 1 1 1 1 1 1 1 1 1 1 1 1 1 1 1 1 1 1 1 1 1 1 1 1 1 1 1 1 1 1 1 1 1 1 1 1 1 1 1 1 1 1 1 1 1 1 1 1 1 1 1 1 1 1 1 1 1 1 1 1 1 1 1 1 1 1 1 1 1 1 1 1 1 1 1 1 1 1 1 1 1 1 1 1 1 1 1 1 1 1 1 1 1 1 1 1 1 1 1 1 1 1 1 1 1 1 1 1 1 1 1 1 1 1 1 1 1 1 1 1 1 1 1 1 1 1 1 1 1 1 1 1 1 1 1 1 1 1 1 1 1 1 1 1 1 1 1 1 1 1 1 1 1 1 1 1 1 1 1 1 1 1 1 1 1 1 1 1 1 1 1 1 1 1 1 1 1 1 1 1 1 1 1 1 1 1 1 1 1 1 1 1 1 1 1 1 1 1 1 1 1 1 1 1 1 1 1 1 1 1 1 1 1 1 1 1 1 1 1 1 1 1 1 1 1 1 1 1 1 1 1 1 1 1 1 1 1 1 1 1 1 1 1 1 1 1 1 1 1 1 1 1 1 1 1 1 1 1 1 1 1 1 1 1 1 1 1 1 1 1 1 1 1 1 1 1 1 1 1 1 1 1 1 1 1 1 1 1 1 1 1 1 1 1 1 1 1 1 1 1 1 1 1 1 1 1 1 1 1 1 1 1 1 1 1 1 1 1 1 1 1 1 1 1 1 1 1 1 1 1 1 1 1 1 1 1 1 1 1 1 1 1 1 1 1 1 1 1 1 1 1 1 1 1 1 1 1 1 1 1 1 1 1 1 1 1 1 1 1 1 1 1 1 1 1 1 1 1 1 1 1 1 1 1 1 1 1 1 1 1 1 1 1 1 1 1 1 1 1 1 1 1 1 1 1 1 1 1 1 1 1 1 1 1 1 1 1 1 1 1 1 1 1 1 1 1 1 1 1 1 1 1 1 1 1 1 1 1 1 1 1 1 1 1 1 1 1 1 1 1 1 1 1 1 1 1 1 1 1 1 1 1 1 1 1 1 1 1 1 1 1 1 1 1 1 1 1 1 1 1 1 1 1 1 1 1 1 1 1 1 1 1 1 1 1 1 1 1 1 1 1 1 1 1 1 1 1 1 1 1 1 1 1 1 1 1 1 1 1 1 1 1 1 1 1 1 1 1 1 1 1 1 1 1 1 1 1 1 1 1 1 1 1 1 1 1 1 1 1 1 1 1 1 1 1 1 1 1 1 1 1 1 1 1 1 1 1 1 1 1 1 1 1 1 1 1 1 1 1 1 1 1 1 1 1 1 1 1 1 1 1 1 1 1 1 1 1 1 1 1 1 1 1 1 1 1 1 1 1 1 1 1 1 1 1 1 1 1 1 1 1 1 1 1 1 1 1 1 1 1 1 1 1 1 1 1 1 1 1 1 1 1 1 1 1 1 1 1 1 1 1 1 1 1 1 1 1 1 1 1 1 1 1 1 1 1 1 1 1 1 1 1 1 1 1 1 1 1 1 1 1 1 1 1 1 1 1 1 1 1 1 1 1 1 1 1 1 1 1 1 1 1 1 1 1 1 1 1 1 1 1 1 1 1 1 1 1 1 1 1 1 1 1 1 1 1 1 1 1 1 1 1 1 1 1 1 1 1 1 1 1 1 1 1 1 1 1 1 1 1 1 1 1 1 1 1 1 1 1 1 1 1 1 1 1 1 1 1 1 1 1 1 1 1 1 1 1 1 1 1 1 1 1 1 1 1 1 1 1 1 1 1 1 1 1 1 1 1 1 1 1 1 1 1 1 1 1 1 1 1 1 1 1 1 1 1 1 1 1 1 1 1 1 1 1 1 1 1 1 1 1 1 1 1 1 1 1 1 1 1 1 1 1 1 1 1 1 1 1 1 1 1 1 1 1 1 1 1 1 1 1 1 1 1 1 1 1 1 1 1 1 1 1 1 1 1 1 1 1 1 1 1 1 1 1 1 1 1 1 1 1 1 1 1 1 1 1 1 1 1 1 1 1 1 1 1 1 1 1 1 1 1 1 1 1 1 1 1 1 1 1 1 1 1 1 1 1 1 1 1 1 1 1 1 1 1 1 1 1 1 1 1 1 1 1 1 1 1 1 1 1 1 1 1 1 1 1 1 1 1 1 1 1 1 1 1 1 1 1 1 1 1 1 1 1 1 1 1 1 1 1 1 1 1 1 1 1 1 1 1 1 1 1 1 1 1 1 1 1 1 1 1 1 1 1 1 1 1 1 1 1 1 1 1 1 1 1 1 1 1 1 1 1 1 1 1 1 1 1 1 1 1 1 1 1 1 1 1 1 1 1 1 1 1 1 1 1 1 1 1 1 1 1 1 1 1 1 1 1 1 1 1 1 1 1 1 1 1 1 1 1 1 1 1 1 1 1 1 1 1 1 1 1 1 1 1 1 1 1 1 1 1 1 1 1 1 1 1 1 1 1 1 1 1 1 1 1 1 1 1 1 1 1 1 1 1 1 1 1 1 1 1 1 1 1 1 1 1 1 1 1 1 1 1 1 1 1 1 1 1 1 1 1 1 1 1 1 1 1 1 1 1 1 1 1 1 1 1 1 1 1 1 1 1 1 1 1 1 1 1 1 1 1 1 1 1 1 1 1 1 1 1 1 1 1 1 1 1 1 1 1 1 1 1 1 1 1 1 1 1 1 1 1 1 1 1 1 1 1 1 1 1 1 1 1 1 1 1 1 1 1 1 1 1 1 1 1 1 1 1 1 1 1 1 1 1 1 1 1 1 1 1 1 1 1 1 1 1 1 1 1 1 1 1 1 1 1 1 1 1 1 1 1 1 1 1 1 1 1 1 1 1 1 1 1 1 1 1 1 1 1 1 1 1 1 1 1 1 1 1 1 1 1 1 1 1 1 1 1 1 1 1 1 1 1 1 1 1 1 1 1 1 1 1 1 1 1 1 1 1 1 1 1 1 1 1 1 1 1 1 1 1 1 1 1 1 1 1 1 1 1 1 1 1 1 1 1 1 1 1 1 1 1 1 1 1 1 1 1 1 1 1 1 1 1 1 1 1 1 1 1 1 1 1 1 1 1 1 1 1 1 1 1 1 1 1 1 1 1 1 1 1 1 1 1 1 1 1 1 1 1 1 1 1 1 1 1 1 1 1 1 1 1 1 1 1 1 1 1 1 1 1 1 1 1 1 1 1 1 1 1 1 1 1 1 1 1 1 1 1 1 1 1 1 1 1 1 1 1 1 1 1 1 1 1 1 1 1 1 1 1 1 1 1 1 1 1 1 1 1 1 1 1 1 1 1 1 1 1 1 1 1 1 1 1 1 1 1 1 1 1 1 1 1 1 1 1 1 1 1 1 1 1 1 1 1 1 1 1 1 1 1 1 1 1 1 1 1 1 1 1 1 1 1 1 1 1 1 1 1 1 1 1 1 1 1 1 1 1 1 1 1 1 1 1 1 1 1 1 1 1 1 1 1 1 1 1 1 1 1 1 1 1 1 1 1 1 1 1 1 1 1 1 1 1 1 1 1 1 1 1 1 1 1 1 1 1 1 1 1 1 1 1 1 1 1 1 1 1 1 1 1 1 1 1 1 1 1 1 1 1 1 1 1 1 1 1 1 1 1 1 1 1 1 1 1 1 1 1 1 1 1 1 1 1 1 1 1 1 1 1 1 1 1 1 1 1 1 1 1 1 1 1 1 1 1 1 1 1 1 1 1 1 1 1 1 1 1 1 1 1 1 1 1 1 1 1 1 1 1 1 1 1 1 1 1 1 1 1 1 1 1 1 1 1 1 1 1 1 1 1 1 1 1 1 1 1 1 1 1 1 1 1 1 1 1 1 1 1 1 1 1 1 1 1 1 1 1 1 1 1 1 1 1 1 1 1 1 1 1 1 1 1 1 1 1 1 1 1 1 1 1 1 1 1 1 1 1 1 1 1 1 1 1 1 1 1 1 1 1 1 1 1 1 1 1 1 1 1 1 1 1 1 1 1 1 1 1 1 1 1 1 1 1 1 1 1 1 1 1 1 1 1 1 1 1 1 1 1 1 1 1 1 1 1 1 1 1 1 1 1 1 1 1 1 1 1 1 1 1 1 1 1 1 1 1 1 1 1 1 1 1 1 1 1 1 1 1 1 1 1 1 1 1 1 1 1 1 1 1 1 1 1 1 1 1 1 1 1 1 1 1 1 1 1 1 1 1 1 1 1 1 1 1 1 1 1 1 1 1 1 1 1 1 1 1 1 1 1 1 1 1 1 1 1 1 1 1 1 1 1 1 1 1 1 1 1 1 1 1 1 1 1 1 1 1 1 1 1 1 1 1 1 1 1 1 1 1 1 1 1 1 1 1 1 1 1 1 1 1 1 1 1 1 1 1 1 1 1 1 1 1 1 1 1 1 1 1 1 1 1 1 1 1 1 1 1 1 1 1 1 1 1 1 1 1 1 1 1 1 1 1 1 1 1 1 1 1 1 1 1 1 1 1 1 1 1 1 1 1 1 1 1 1 1 1 1 1 1 1 1 1 1 1 1 1 1 1 1 1 1 1 1 1 1 1 1 1 1 1 1 1 1 1 1 1 1 1 1 1 1 1 1 1 1 1 1 1 1 1 1 1 1 1 1 1 1 1 1 1 1 1 1 1 1 1 1 1 1 1 1 1 1 1 1 1 1 1 1 1 1 1 1 1 1 1 1 1 1 1 1 1 1 1 1 1 1 1 1 1 1 1 1 1 1 1 1 1 1 1 1 1 1 1 1 1 1 1 1 1 1 1 1 1 1 1 1 1 1 1 1 1 1 1 1 1 1 1 1 1 1 1 1 1 1 1 1 1 1 1 1 1 1 1 1 1 1 1 1 1 1 1 1 1 1 1 1 1 1 1 1 1 1 1 1 1 1 1 1 1 1 1 1 1 1 1 1 1 1 1 1 1 1 1 1 1 1 1 1 1 1 1 1 1 1 1 1 1 1 1 1 1 1 1 1 1 1 1 1 1 1 1 1 1 1 1 1 1 1 1 1 1 1 1 1 1 1 1 1 1 1 1 1 1 1 1 1 1 1 1 1 1 1 1 1 1 1 1 1 1 1 1 1 1 1 1 1 1 1 1 1 1 1 1 1 1 1 1 1 1 1 1 1 1 1 1 1 1 1 1 1 1 1 1 1 1 1 1 1 1 1 1 1 1 1 1 1 1 1 1 1 1 1 1 1 1 1 1 1 1 1 1 1 1 1 1 1 1 1 1 1 1 1 1 1 1 1 1 1 1 1 1 1 1 1 1 1 1 1 1 1 1 1 1 1 1 1 1 1 1 1 1 1 1 1 1 1 1 1 1 1 1 1 1 1 1 1 1 1 1 1 1 1 1 1 1 1 1 1 1 1 1 1 1 1 1 1 1 1 1 1 1 1 1 1 1 1 1 1 1 1 1 1</float_array>
          <technique_common>
            <accessor source="#Cube-mesh-colors-array" count="2304" stride="3">
              <param name="R" type="float"/>
              <param name="G" type="float"/>
              <param name="B" type="float"/>
            </accessor>
          </technique_common>
        </source>
        <vertices id="Cube-mesh-vertices">
          <input semantic="POSITION" source="#Cube-mesh-positions"/>
        </vertices>
        <polylist material="Material-material" count="768">
          <input semantic="VERTEX" source="#Cube-mesh-vertices" offset="0"/>
          <input semantic="NORMAL" source="#Cube-mesh-normals" offset="1"/>
          <input semantic="COLOR" source="#Cube-mesh-colors" offset="2"/>
          <vcount>3 3 3 3 3 3 3 3 3 3 3 3 3 3 3 3 3 3 3 3 3 3 3 3 3 3 3 3 3 3 3 3 3 3 3 3 3 3 3 3 3 3 3 3 3 3 3 3 3 3 3 3 3 3 3 3 3 3 3 3 3 3 3 3 3 3 3 3 3 3 3 3 3 3 3 3 3 3 3 3 3 3 3 3 3 3 3 3 3 3 3 3 3 3 3 3 3 3 3 3 3 3 3 3 3 3 3 3 3 3 3 3 3 3 3 3 3 3 3 3 3 3 3 3 3 3 3 3 3 3 3 3 3 3 3 3 3 3 3 3 3 3 3 3 3 3 3 3 3 3 3 3 3 3 3 3 3 3 3 3 3 3 3 3 3 3 3 3 3 3 3 3 3 3 3 3 3 3 3 3 3 3 3 3 3 3 3 3 3 3 3 3 3 3 3 3 3 3 3 3 3 3 3 3 3 3 3 3 3 3 3 3 3 3 3 3 3 3 3 3 3 3 3 3 3 3 3 3 3 3 3 3 3 3 3 3 3 3 3 3 3 3 3 3 3 3 3 3 3 3 3 3 3 3 3 3 3 3 3 3 3 3 3 3 3 3 3 3 3 3 3 3 3 3 3 3 3 3 3 3 3 3 3 3 3 3 3 3 3 3 3 3 3 3 3 3 3 3 3 3 3 3 3 3 3 3 3 3 3 3 3 3 3 3 3 3 3 3 3 3 3 3 3 3 3 3 3 3 3 3 3 3 3 3 3 3 3 3 3 3 3 3 3 3 3 3 3 3 3 3 3 3 3 3 3 3 3 3 3 3 3 3 3 3 3 3 3 3 3 3 3 3 3 3 3 3 3 3 3 3 3 3 3 3 3 3 3 3 3 3 3 3 3 3 3 3 3 3 3 3 3 3 3 3 3 3 3 3 3 3 3 3 3 3 3 3 3 3 3 3 3 3 3 3 3 3 3 3 3 3 3 3 3 3 3 3 3 3 3 3 3 3 3 3 3 3 3 3 3 3 3 3 3 3 3 3 3 3 3 3 3 3 3 3 3 3 3 3 3 3 3 3 3 3 3 3 3 3 3 3 3 3 3 3 3 3 3 3 3 3 3 3 3 3 3 3 3 3 3 3 3 3 3 3 3 3 3 3 3 3 3 3 3 3 3 3 3 3 3 3 3 3 3 3 3 3 3 3 3 3 3 3 3 3 3 3 3 3 3 3 3 3 3 3 3 3 3 3 3 3 3 3 3 3 3 3 3 3 3 3 3 3 3 3 3 3 3 3 3 3 3 3 3 3 3 3 3 3 3 3 3 3 3 3 3 3 3 3 3 3 3 3 3 3 3 3 3 3 3 3 3 3 3 3 3 3 3 3 3 3 3 3 3 3 3 3 3 3 3 3 3 3 3 3 3 3 3 3 3 3 3 3 3 3 3 3 3 3 3 3 3 3 3 3 3 3 3 3 3 3 3 3 3 3 3 3 3 3 3 3 3 3 3 3 3 3 3 3 3 3 3 3 3 3 3 3 3 3 3 3 3 3 3 3 3 3 3 3 3 3 3 3 3 3 3 3 3 3 3 3 3 3 3 3 3 3 3 3 3 3 3 3 3 3 3 3 3 3 3 3 3 3 3 3 3 3 3 3 3 3 3 3 3 3 3 3 3 3 3 3 3 3 3 3 3 3 3 3 3 3 3 3 3 3 3 3 3 3 3 3 3 3 3 3 3 3 3 3 </vcount>
          <p>290 0 0 101 0 1 2 0 2 291 1 3 121 1 4 6 1 5 292 2 6 106 2 7 5 2 8 293 3 9 108 3 10 6 3 11 294 4 12 109 4 13 7 4 14 295 5 15 99 5 16 3 5 17 296 6 18 122 6 19 151 6 20 297 7 21 171 7 22 172 7 23 298 8 24 161 8 25 173 8 26 299 9 27 126 9 28 168 9 29 300 10 30 175 10 31 176 10 32 301 11 33 157 11 34 177 11 35 302 12 36 130 12 37 162 12 38 303 13 39 179 13 40 180 13 41 304 14 42 166 14 43 181 14 44 305 15 45 134 15 46 164 15 47 306 16 48 183 16 49 184 16 50 307 17 51 168 17 52 185 17 53 308 18 54 138 18 55 165 18 56 309 19 57 187 19 58 188 19 59 310 20 60 169 20 61 189 20 62 311 21 63 142 21 64 153 21 65 312 22 66 191 22 67 192 22 68 313 23 69 159 23 70 193 23 71 314 24 72 194 24 73 43 24 74 315 25 75 195 25 76 74 25 77 316 26 78 149 26 79 29 26 80 317 27 81 198 27 82 36 27 83 318 28 84 199 28 85 75 28 86 319 29 87 169 29 88 49 29 89 320 30 90 202 30 91 30 30 92 321 31 93 203 31 94 76 31 95 322 32 96 154 32 97 34 32 98 323 33 99 206 33 100 32 33 101 324 34 102 207 34 103 77 34 104 325 35 105 156 35 106 36 35 107 326 36 108 210 36 109 33 36 110 327 37 111 211 37 112 78 37 113 328 38 114 157 38 115 37 38 116 329 39 117 214 39 118 45 39 119 330 40 120 215 40 121 79 40 122 331 41 123 147 41 124 27 41 125 332 42 126 218 42 127 103 42 128 333 43 129 219 43 130 220 43 131 334 44 132 170 44 133 221 44 134 335 45 135 222 45 136 124 45 137 336 46 138 223 46 139 224 46 140 337 47 141 123 47 142 225 47 143 338 48 144 226 48 145 125 48 146 339 49 147 227 49 148 228 49 149 340 50 150 113 50 151 229 50 152 341 51 153 230 51 154 120 51 155 342 52 156 231 52 157 232 52 158 343 53 159 174 53 160 233 53 161 344 54 162 234 54 163 128 54 164 345 55 165 235 55 166 236 55 167 346 56 168 127 56 169 237 56 170 347 57 171 238 57 172 129 57 173 348 58 174 239 58 175 240 58 176 349 59 177 109 59 178 241 59 179 350 60 180 242 60 181 114 60 182 351 61 183 243 61 184 244 61 185 352 62 186 178 62 187 245 62 188 353 63 189 246 63 190 132 63 191 354 64 192 247 64 193 248 64 194 355 65 195 131 65 196 249 65 197 356 66 198 250 66 199 133 66 200 357 67 201 251 67 202 252 67 203 358 68 204 118 68 205 253 68 206 359 69 207 254 69 208 116 69 209 360 70 210 255 70 211 256 70 212 361 71 213 182 71 214 257 71 215 362 72 216 258 72 217 136 72 218 363 73 219 259 73 220 260 73 221 364 74 222 135 74 223 261 74 224 365 75 225 262 75 226 137 75 227 366 76 228 263 76 229 264 76 230 367 77 231 120 77 232 265 77 233 368 78 234 266 78 235 117 78 236 369 79 237 267 79 238 268 79 239 370 80 240 186 80 241 269 80 242 371 81 243 270 81 244 140 81 245 372 82 246 271 82 247 272 82 248 373 83 249 139 83 250 273 83 251 374 84 252 274 84 253 141 84 254 375 85 255 275 85 256 276 85 257 376 86 258 121 86 259 277 86 260 377 87 261 278 87 262 105 87 263 378 88 264 279 88 265 280 88 266 379 89 267 190 89 268 281 89 269 380 90 270 282 90 271 144 90 272 381 91 273 283 91 274 284 91 275 382 92 276 143 92 277 285 92 278 383 93 279 286 93 280 145 93 281 384 94 282 287 94 283 288 94 284 385 95 285 111 95 286 289 95 287 194 96 288 290 96 289 115 96 290 74 97 291 197 97 292 194 97 293 197 98 294 29 98 295 101 98 296 198 99 297 291 99 298 108 99 299 75 100 300 201 100 301 198 100 302 201 101 303 49 101 304 121 101 305 202 102 306 292 102 307 102 102 308 76 103 309 205 103 310 202 103 311 205 104 312 34 104 313 106 104 314 206 105 315 293 105 316 104 105 317 77 106 318 209 106 319 206 106 320 209 107 321 36 107 322 108 107 323 210 108 324 294 108 325 105 108 326 78 109 327 213 109 328 210 109 329 213 110 330 37 110 331 109 110 332 214 111 333 295 111 334 117 111 335 79 112 336 217 112 337 214 112 338 217 113 339 27 113 340 99 113 341 218 114 342 296 114 343 31 114 344 80 115 345 221 115 346 218 115 347 221 116 348 50 116 349 122 116 350 222 117 351 297 117 352 172 117 353 81 118 354 225 118 355 297 118 356 225 119 357 51 119 358 171 119 359 226 120 360 298 120 361 173 120 362 82 121 363 229 121 364 226 121 365 229 122 366 41 122 367 298 122 368 230 123 369 299 123 370 48 123 371 83 124 372 233 124 373 230 124 374 233 125 375 54 125 376 126 125 377 234 126 378 300 126 379 176 126 380 84 127 381 237 127 382 300 127 383 237 128 384 55 128 385 175 128 386 238 129 387 301 129 388 177 129 389 85 130 390 241 130 391 238 130 392 241 131 393 37 131 394 301 131 395 242 132 396 302 132 397 42 132 398 86 133 399 245 133 400 242 133 401 245 134 402 58 134 403 130 134 404 246 135 405 303 135 406 180 135 407 87 136 408 249 136 409 303 136 410 249 137 411 59 137 412 179 137 413 250 138 414 304 138 415 181 138 416 88 139 417 253 139 418 250 139 419 253 140 420 46 140 421 304 140 422 254 141 423 305 141 424 44 141 425 89 142 426 257 142 427 254 142 428 257 143 429 62 143 430 134 143 431 258 144 432 306 144 433 184 144 434 90 145 435 261 145 436 306 145 437 261 146 438 63 146 439 183 146 440 262 147 441 307 147 442 185 147 443 91 148 444 265 148 445 262 148 446 265 149 447 48 149 448 307 149 449 266 150 450 308 150 451 45 150 452 92 151 453 269 151 454 266 151 455 269 152 456 66 152 457 138 152 458 270 153 459 309 153 460 188 153 461 93 154 462 273 154 463 309 154 464 273 155 465 67 155 466 187 155 467 274 156 468 310 156 469 189 156 470 94 157 471 277 157 472 274 157 473 277 158 474 49 158 475 310 158 476 278 159 477 311 159 478 33 159 479 95 160 480 281 160 481 278 160 482 281 161 483 70 161 484 142 161 485 282 162 486 312 162 487 192 162 488 96 163 489 285 163 490 312 163 491 285 164 492 71 164 493 191 164 494 286 165 495 313 165 496 193 165 497 97 166 498 289 166 499 286 166 500 289 167 501 39 167 502 313 167 503 122 168 504 314 168 505 163 168 506 50 169 507 196 169 508 122 169 509 196 170 510 74 170 511 194 170 512 170 171 513 315 171 514 196 171 515 20 172 516 125 172 517 170 172 518 125 173 519 53 173 520 195 173 521 195 174 522 316 174 523 197 174 524 53 175 525 173 175 526 195 175 527 173 176 528 11 176 529 149 176 530 126 177 531 317 177 532 156 177 533 54 178 534 200 178 535 126 178 536 200 179 537 75 179 538 198 179 539 174 180 540 318 180 541 200 180 542 21 181 543 129 181 544 174 181 545 129 182 546 57 182 547 199 182 548 199 183 549 319 183 550 201 183 551 57 184 552 177 184 553 199 184 554 177 185 555 19 185 556 169 185 557 130 186 558 320 186 559 150 186 560 58 187 561 204 187 562 130 187 563 204 188 564 76 188 565 202 188 566 178 189 567 321 189 568 204 189 569 22 190 570 133 190 571 178 190 572 133 191 573 61 191 574 203 191 575 203 192 576 322 192 577 205 192 578 61 193 579 181 193 580 203 193 581 181 194 582 16 194 583 154 194 584 134 195 585 323 195 586 152 195 587 62 196 588 208 196 589 134 196 590 208 197 591 77 197 592 206 197 593 182 198 594 324 198 595 208 198 596 23 199 597 137 199 598 182 199 599 137 200 600 65 200 601 207 200 602 207 201 603 325 201 604 209 201 605 65 202 606 185 202 607 207 202 608 185 203 609 18 203 610 156 203 611 138 204 612 326 204 613 153 204 614 66 205 615 212 205 616 138 205 617 212 206 618 78 206 619 210 206 620 186 207 621 327 207 622 212 207 623 24 208 624 141 208 625 186 208 626 141 209 627 69 209 628 211 209 629 211 210 630 328 210 631 213 210 632 69 211 633 189 211 634 211 211 635 189 212 636 19 212 637 157 212 638 142 213 639 329 213 640 165 213 641 70 214 642 216 214 643 142 214 644 216 215 645 79 215 646 214 215 647 190 216 648 330 216 649 216 216 650 25 217 651 145 217 652 190 217 653 145 218 654 73 218 655 215 218 656 215 219 657 331 219 658 217 219 659 73 220 660 193 220 661 215 220 662 193 221 663 9 221 664 147 221 665 99 222 666 332 222 667 3 222 668 27 223 669 220 223 670 99 223 671 220 224 672 80 224 673 218 224 674 147 225 675 333 225 676 27 225 677 9 226 678 124 226 679 147 226 680 124 227 681 52 227 682 219 227 683 219 228 684 334 228 685 80 228 686 52 229 687 172 229 688 219 229 689 172 230 690 20 230 691 170 230 692 159 231 693 335 231 694 124 231 695 39 232 696 224 232 697 335 232 698 224 233 699 81 233 700 222 233 701 111 234 702 336 234 703 224 234 704 0 235 705 110 235 706 336 235 707 110 236 708 38 236 709 223 236 710 223 237 711 337 237 712 225 237 713 38 238 714 158 238 715 337 238 716 158 239 717 8 239 718 123 239 719 171 240 720 338 240 721 125 240 722 51 241 723 228 241 724 171 241 725 228 242 726 82 242 727 338 242 728 123 243 729 339 243 730 228 243 731 8 244 732 146 244 733 123 244 734 146 245 735 26 245 736 339 245 737 227 246 738 340 246 739 229 246 740 26 247 741 98 247 742 227 247 743 98 248 744 1 248 745 340 248 746 106 249 747 341 249 748 5 249 749 34 250 750 232 250 751 106 250 752 232 251 753 83 251 754 230 251 755 154 252 756 342 252 757 34 252 758 16 253 759 128 253 760 154 253 761 128 254 762 56 254 763 231 254 764 231 255 765 343 255 766 83 255 767 56 256 768 176 256 769 231 256 770 176 257 771 21 257 772 174 257 773 166 258 774 344 258 775 128 258 776 46 259 777 236 259 778 344 259 779 236 260 780 84 260 781 234 260 782 118 261 783 345 261 784 236 261 785 4 262 786 119 262 787 345 262 788 119 263 789 47 263 790 235 263 791 235 264 792 346 264 793 237 264 794 47 265 795 167 265 796 346 265 797 167 266 798 17 266 799 127 266 800 175 267 801 347 267 802 129 267 803 55 268 804 240 268 805 175 268 806 240 269 807 85 269 808 347 269 809 127 270 810 348 270 811 240 270 812 17 271 813 155 271 814 127 271 815 155 272 816 35 272 817 348 272 818 239 273 819 349 273 820 241 273 821 35 274 822 107 274 823 239 274 824 107 275 825 7 275 826 349 275 827 98 276 828 350 276 829 1 276 830 26 277 831 244 277 832 98 277 833 244 278 834 86 278 835 242 278 836 146 279 837 351 279 838 26 279 839 8 280 840 132 280 841 146 280 842 132 281 843 60 281 844 243 281 845 243 282 846 352 282 847 86 282 848 60 283 849 180 283 850 243 283 851 180 284 852 22 284 853 178 284 854 158 285 855 353 285 856 132 285 857 38 286 858 248 286 859 353 286 860 248 287 861 87 287 862 246 287 863 110 288 864 354 288 865 248 288 866 0 289 867 112 289 868 354 289 869 112 290 870 40 290 871 247 290 872 247 291 873 355 291 874 249 291 875 40 292 876 160 292 877 355 292 878 160 293 879 10 293 880 131 293 881 179 294 882 356 294 883 133 294 884 59 295 885 252 295 886 179 295 887 252 296 888 88 296 889 356 296 890 131 297 891 357 297 892 252 297 893 10 298 894 148 298 895 131 298 896 148 299 897 28 299 898 357 299 899 251 300 900 358 300 901 253 300 902 28 301 903 100 301 904 251 301 905 100 302 906 4 302 907 358 302 908 101 303 909 359 303 910 2 303 911 29 304 912 256 304 913 101 304 914 256 305 915 89 305 916 254 305 917 149 306 918 360 306 919 29 306 920 11 307 921 136 307 922 149 307 923 136 308 924 64 308 925 255 308 926 255 309 927 361 309 928 89 309 929 64 310 930 184 310 931 255 310 932 184 311 933 23 311 934 182 311 935 161 312 936 362 312 937 136 312 938 41 313 939 260 313 940 362 313 941 260 314 942 90 314 943 258 314 944 113 315 945 363 315 946 260 315 947 1 316 948 114 316 949 363 316 950 114 317 951 42 317 952 259 317 953 259 318 954 364 318 955 261 318 956 42 319 957 162 319 958 364 319 959 162 320 960 12 320 961 135 320 962 183 321 963 365 321 964 137 321 965 63 322 966 264 322 967 183 322 968 264 323 969 91 323 970 365 323 971 135 324 972 366 324 973 264 324 974 12 325 975 150 325 976 135 325 977 150 326 978 30 326 979 366 326 980 263 327 981 367 327 982 265 327 983 30 328 984 102 328 985 263 328 986 102 329 987 5 329 988 367 329 989 103 330 990 368 330 991 3 330 992 31 331 993 268 331 994 103 331 995 268 332 996 92 332 997 266 332 998 151 333 999 369 333 1000 31 333 1001 13 334 1002 140 334 1003 151 334 1004 140 335 1005 68 335 1006 267 335 1007 267 336 1008 370 336 1009 92 336 1010 68 337 1011 188 337 1012 267 337 1013 188 338 1014 24 338 1015 186 338 1016 163 339 1017 371 339 1018 140 339 1019 43 340 1020 272 340 1021 371 340 1022 272 341 1023 93 341 1024 270 341 1025 115 342 1026 372 342 1027 272 342 1028 2 343 1029 116 343 1030 372 343 1031 116 344 1032 44 344 1033 271 344 1034 271 345 1035 373 345 1036 273 345 1037 44 346 1038 164 346 1039 373 346 1040 164 347 1041 14 347 1042 139 347 1043 187 348 1044 374 348 1045 141 348 1046 67 349 1047 276 349 1048 187 349 1049 276 350 1050 94 350 1051 374 350 1052 139 351 1053 375 351 1054 276 351 1055 14 352 1056 152 352 1057 139 352 1058 152 353 1059 32 353 1060 375 353 1061 275 354 1062 376 354 1063 277 354 1064 32 355 1065 104 355 1066 275 355 1067 104 356 1068 6 356 1069 376 356 1070 107 357 1071 377 357 1072 7 357 1073 35 358 1074 280 358 1075 107 358 1076 280 359 1077 95 359 1078 278 359 1079 155 360 1080 378 360 1081 35 360 1082 17 361 1083 144 361 1084 155 361 1085 144 362 1086 72 362 1087 279 362 1088 279 363 1089 379 363 1090 95 363 1091 72 364 1092 192 364 1093 279 364 1094 192 365 1095 25 365 1096 190 365 1097 167 366 1098 380 366 1099 144 366 1100 47 367 1101 284 367 1102 380 367 1103 284 368 1104 96 368 1105 282 368 1106 119 369 1107 381 369 1108 284 369 1109 4 370 1110 100 370 1111 381 370 1112 100 371 1113 28 371 1114 283 371 1115 283 372 1116 382 372 1117 285 372 1118 28 373 1119 148 373 1120 382 373 1121 148 374 1122 10 374 1123 143 374 1124 191 375 1125 383 375 1126 145 375 1127 71 376 1128 288 376 1129 191 376 1130 288 377 1131 97 377 1132 383 377 1133 143 378 1134 384 378 1135 288 378 1136 10 379 1137 160 379 1138 143 379 1139 160 380 1140 40 380 1141 384 380 1142 287 381 1143 385 381 1144 289 381 1145 40 382 1146 112 382 1147 287 382 1148 112 383 1149 0 383 1150 385 383 1151 115 384 1152 290 384 1153 2 384 1154 108 385 1155 291 385 1156 6 385 1157 102 386 1158 292 386 1159 5 386 1160 104 387 1161 293 387 1162 6 387 1163 105 388 1164 294 388 1165 7 388 1166 117 389 1167 295 389 1168 3 389 1169 122 390 1170 13 390 1171 151 390 1172 171 391 1173 20 391 1174 172 391 1175 161 392 1176 11 392 1177 173 392 1178 126 393 1179 18 393 1180 168 393 1181 175 394 1182 21 394 1183 176 394 1184 157 395 1185 19 395 1186 177 395 1187 130 396 1188 12 396 1189 162 396 1190 179 397 1191 22 397 1192 180 397 1193 166 398 1194 16 398 1195 181 398 1196 134 399 1197 14 399 1198 164 399 1199 183 400 1200 23 400 1201 184 400 1202 168 401 1203 18 401 1204 185 401 1205 138 402 1206 15 402 1207 165 402 1208 187 403 1209 24 403 1210 188 403 1211 169 404 1212 19 404 1213 189 404 1214 142 405 1215 15 405 1216 153 405 1217 191 406 1218 25 406 1219 192 406 1220 159 407 1221 9 407 1222 193 407 1223 163 408 1224 314 408 1225 43 408 1226 196 409 1227 315 409 1228 74 409 1229 197 410 1230 316 410 1231 29 410 1232 156 411 1233 317 411 1234 36 411 1235 200 412 1236 318 412 1237 75 412 1238 201 413 1239 319 413 1240 49 413 1241 150 414 1242 320 414 1243 30 414 1244 204 415 1245 321 415 1246 76 415 1247 205 416 1248 322 416 1249 34 416 1250 152 417 1251 323 417 1252 32 417 1253 208 418 1254 324 418 1255 77 418 1256 209 419 1257 325 419 1258 36 419 1259 153 420 1260 326 420 1261 33 420 1262 212 421 1263 327 421 1264 78 421 1265 213 422 1266 328 422 1267 37 422 1268 165 423 1269 329 423 1270 45 423 1271 216 424 1272 330 424 1273 79 424 1274 217 425 1275 331 425 1276 27 425 1277 218 426 1278 31 426 1279 103 426 1280 219 427 1281 80 427 1282 220 427 1283 170 428 1284 50 428 1285 221 428 1286 222 429 1287 52 429 1288 124 429 1289 223 430 1290 81 430 1291 224 430 1292 123 431 1293 51 431 1294 225 431 1295 226 432 1296 53 432 1297 125 432 1298 227 433 1299 82 433 1300 228 433 1301 113 434 1302 41 434 1303 229 434 1304 230 435 1305 48 435 1306 120 435 1307 231 436 1308 83 436 1309 232 436 1310 174 437 1311 54 437 1312 233 437 1313 234 438 1314 56 438 1315 128 438 1316 235 439 1317 84 439 1318 236 439 1319 127 440 1320 55 440 1321 237 440 1322 238 441 1323 57 441 1324 129 441 1325 239 442 1326 85 442 1327 240 442 1328 109 443 1329 37 443 1330 241 443 1331 242 444 1332 42 444 1333 114 444 1334 243 445 1335 86 445 1336 244 445 1337 178 446 1338 58 446 1339 245 446 1340 246 447 1341 60 447 1342 132 447 1343 247 448 1344 87 448 1345 248 448 1346 131 449 1347 59 449 1348 249 449 1349 250 450 1350 61 450 1351 133 450 1352 251 451 1353 88 451 1354 252 451 1355 118 452 1356 46 452 1357 253 452 1358 254 453 1359 44 453 1360 116 453 1361 255 454 1362 89 454 1363 256 454 1364 182 455 1365 62 455 1366 257 455 1367 258 456 1368 64 456 1369 136 456 1370 259 457 1371 90 457 1372 260 457 1373 135 458 1374 63 458 1375 261 458 1376 262 459 1377 65 459 1378 137 459 1379 263 460 1380 91 460 1381 264 460 1382 120 461 1383 48 461 1384 265 461 1385 266 462 1386 45 462 1387 117 462 1388 267 463 1389 92 463 1390 268 463 1391 186 464 1392 66 464 1393 269 464 1394 270 465 1395 68 465 1396 140 465 1397 271 466 1398 93 466 1399 272 466 1400 139 467 1401 67 467 1402 273 467 1403 274 468 1404 69 468 1405 141 468 1406 275 469 1407 94 469 1408 276 469 1409 121 470 1410 49 470 1411 277 470 1412 278 471 1413 33 471 1414 105 471 1415 279 472 1416 95 472 1417 280 472 1418 190 473 1419 70 473 1420 281 473 1421 282 474 1422 72 474 1423 144 474 1424 283 475 1425 96 475 1426 284 475 1427 143 476 1428 71 476 1429 285 476 1430 286 477 1431 73 477 1432 145 477 1433 287 478 1434 97 478 1435 288 478 1436 111 479 1437 39 479 1438 289 479 1439 43 480 1440 194 480 1441 115 480 1442 197 481 1443 290 481 1444 194 481 1445 290 482 1446 197 482 1447 101 482 1448 36 483 1449 198 483 1450 108 483 1451 201 484 1452 291 484 1453 198 484 1454 291 485 1455 201 485 1456 121 485 1457 30 486 1458 202 486 1459 102 486 1460 205 487 1461 292 487 1462 202 487 1463 292 488 1464 205 488 1465 106 488 1466 32 489 1467 206 489 1468 104 489 1469 209 490 1470 293 490 1471 206 490 1472 293 491 1473 209 491 1474 108 491 1475 33 492 1476 210 492 1477 105 492 1478 213 493 1479 294 493 1480 210 493 1481 294 494 1482 213 494 1483 109 494 1484 45 495 1485 214 495 1486 117 495 1487 217 496 1488 295 496 1489 214 496 1490 295 497 1491 217 497 1492 99 497 1493 296 498 1494 151 498 1495 31 498 1496 221 499 1497 296 499 1498 218 499 1499 296 500 1500 221 500 1501 122 500 1502 52 501 1503 222 501 1504 172 501 1505 222 502 1506 81 502 1507 297 502 1508 297 503 1509 225 503 1510 171 503 1511 53 504 1512 226 504 1513 173 504 1514 229 505 1515 298 505 1516 226 505 1517 41 506 1518 161 506 1519 298 506 1520 299 507 1521 168 507 1522 48 507 1523 233 508 1524 299 508 1525 230 508 1526 299 509 1527 233 509 1528 126 509 1529 56 510 1530 234 510 1531 176 510 1532 234 511 1533 84 511 1534 300 511 1535 300 512 1536 237 512 1537 175 512 1538 57 513 1539 238 513 1540 177 513 1541 241 514 1542 301 514 1543 238 514 1544 37 515 1545 157 515 1546 301 515 1547 302 516 1548 162 516 1549 42 516 1550 245 517 1551 302 517 1552 242 517 1553 302 518 1554 245 518 1555 130 518 1556 60 519 1557 246 519 1558 180 519 1559 246 520 1560 87 520 1561 303 520 1562 303 521 1563 249 521 1564 179 521 1565 61 522 1566 250 522 1567 181 522 1568 253 523 1569 304 523 1570 250 523 1571 46 524 1572 166 524 1573 304 524 1574 305 525 1575 164 525 1576 44 525 1577 257 526 1578 305 526 1579 254 526 1580 305 527 1581 257 527 1582 134 527 1583 64 528 1584 258 528 1585 184 528 1586 258 529 1587 90 529 1588 306 529 1589 306 530 1590 261 530 1591 183 530 1592 65 531 1593 262 531 1594 185 531 1595 265 532 1596 307 532 1597 262 532 1598 48 533 1599 168 533 1600 307 533 1601 308 534 1602 165 534 1603 45 534 1604 269 535 1605 308 535 1606 266 535 1607 308 536 1608 269 536 1609 138 536 1610 68 537 1611 270 537 1612 188 537 1613 270 538 1614 93 538 1615 309 538 1616 309 539 1617 273 539 1618 187 539 1619 69 540 1620 274 540 1621 189 540 1622 277 541 1623 310 541 1624 274 541 1625 49 542 1626 169 542 1627 310 542 1628 311 543 1629 153 543 1630 33 543 1631 281 544 1632 311 544 1633 278 544 1634 311 545 1635 281 545 1636 142 545 1637 72 546 1638 282 546 1639 192 546 1640 282 547 1641 96 547 1642 312 547 1643 312 548 1644 285 548 1645 191 548 1646 73 549 1647 286 549 1648 193 549 1649 289 550 1650 313 550 1651 286 550 1652 39 551 1653 159 551 1654 313 551 1655 13 552 1656 122 552 1657 163 552 1658 196 553 1659 314 553 1660 122 553 1661 314 554 1662 196 554 1663 194 554 1664 50 555 1665 170 555 1666 196 555 1667 125 556 1668 315 556 1669 170 556 1670 315 557 1671 125 557 1672 195 557 1673 74 558 1674 195 558 1675 197 558 1676 173 559 1677 316 559 1678 195 559 1679 316 560 1680 173 560 1681 149 560 1682 18 561 1683 126 561 1684 156 561 1685 200 562 1686 317 562 1687 126 562 1688 317 563 1689 200 563 1690 198 563 1691 54 564 1692 174 564 1693 200 564 1694 129 565 1695 318 565 1696 174 565 1697 318 566 1698 129 566 1699 199 566 1700 75 567 1701 199 567 1702 201 567 1703 177 568 1704 319 568 1705 199 568 1706 319 569 1707 177 569 1708 169 569 1709 12 570 1710 130 570 1711 150 570 1712 204 571 1713 320 571 1714 130 571 1715 320 572 1716 204 572 1717 202 572 1718 58 573 1719 178 573 1720 204 573 1721 133 574 1722 321 574 1723 178 574 1724 321 575 1725 133 575 1726 203 575 1727 76 576 1728 203 576 1729 205 576 1730 181 577 1731 322 577 1732 203 577 1733 322 578 1734 181 578 1735 154 578 1736 14 579 1737 134 579 1738 152 579 1739 208 580 1740 323 580 1741 134 580 1742 323 581 1743 208 581 1744 206 581 1745 62 582 1746 182 582 1747 208 582 1748 137 583 1749 324 583 1750 182 583 1751 324 584 1752 137 584 1753 207 584 1754 77 585 1755 207 585 1756 209 585 1757 185 586 1758 325 586 1759 207 586 1760 325 587 1761 185 587 1762 156 587 1763 15 588 1764 138 588 1765 153 588 1766 212 589 1767 326 589 1768 138 589 1769 326 590 1770 212 590 1771 210 590 1772 66 591 1773 186 591 1774 212 591 1775 141 592 1776 327 592 1777 186 592 1778 327 593 1779 141 593 1780 211 593 1781 78 594 1782 211 594 1783 213 594 1784 189 595 1785 328 595 1786 211 595 1787 328 596 1788 189 596 1789 157 596 1790 15 597 1791 142 597 1792 165 597 1793 216 598 1794 329 598 1795 142 598 1796 329 599 1797 216 599 1798 214 599 1799 70 600 1800 190 600 1801 216 600 1802 145 601 1803 330 601 1804 190 601 1805 330 602 1806 145 602 1807 215 602 1808 79 603 1809 215 603 1810 217 603 1811 193 604 1812 331 604 1813 215 604 1814 331 605 1815 193 605 1816 147 605 1817 332 606 1818 103 606 1819 3 606 1820 220 607 1821 332 607 1822 99 607 1823 332 608 1824 220 608 1825 218 608 1826 333 609 1827 220 609 1828 27 609 1829 124 610 1830 333 610 1831 147 610 1832 333 611 1833 124 611 1834 219 611 1835 334 612 1836 221 612 1837 80 612 1838 172 613 1839 334 613 1840 219 613 1841 334 614 1842 172 614 1843 170 614 1844 9 615 1845 159 615 1846 124 615 1847 159 616 1848 39 616 1849 335 616 1850 335 617 1851 224 617 1852 222 617 1853 39 618 1854 111 618 1855 224 618 1856 111 619 1857 0 619 1858 336 619 1859 336 620 1860 110 620 1861 223 620 1862 81 621 1863 223 621 1864 225 621 1865 223 622 1866 38 622 1867 337 622 1868 337 623 1869 158 623 1870 123 623 1871 20 624 1872 171 624 1873 125 624 1874 228 625 1875 338 625 1876 171 625 1877 82 626 1878 226 626 1879 338 626 1880 51 627 1881 123 627 1882 228 627 1883 146 628 1884 339 628 1885 123 628 1886 26 629 1887 227 629 1888 339 629 1889 82 630 1890 227 630 1891 229 630 1892 98 631 1893 340 631 1894 227 631 1895 1 632 1896 113 632 1897 340 632 1898 341 633 1899 120 633 1900 5 633 1901 232 634 1902 341 634 1903 106 634 1904 341 635 1905 232 635 1906 230 635 1907 342 636 1908 232 636 1909 34 636 1910 128 637 1911 342 637 1912 154 637 1913 342 638 1914 128 638 1915 231 638 1916 343 639 1917 233 639 1918 83 639 1919 176 640 1920 343 640 1921 231 640 1922 343 641 1923 176 641 1924 174 641 1925 16 642 1926 166 642 1927 128 642 1928 166 643 1929 46 643 1930 344 643 1931 344 644 1932 236 644 1933 234 644 1934 46 645 1935 118 645 1936 236 645 1937 118 646 1938 4 646 1939 345 646 1940 345 647 1941 119 647 1942 235 647 1943 84 648 1944 235 648 1945 237 648 1946 235 649 1947 47 649 1948 346 649 1949 346 650 1950 167 650 1951 127 650 1952 21 651 1953 175 651 1954 129 651 1955 240 652 1956 347 652 1957 175 652 1958 85 653 1959 238 653 1960 347 653 1961 55 654 1962 127 654 1963 240 654 1964 155 655 1965 348 655 1966 127 655 1967 35 656 1968 239 656 1969 348 656 1970 85 657 1971 239 657 1972 241 657 1973 107 658 1974 349 658 1975 239 658 1976 7 659 1977 109 659 1978 349 659 1979 350 660 1980 114 660 1981 1 660 1982 244 661 1983 350 661 1984 98 661 1985 350 662 1986 244 662 1987 242 662 1988 351 663 1989 244 663 1990 26 663 1991 132 664 1992 351 664 1993 146 664 1994 351 665 1995 132 665 1996 243 665 1997 352 666 1998 245 666 1999 86 666 2000 180 667 2001 352 667 2002 243 667 2003 352 668 2004 180 668 2005 178 668 2006 8 669 2007 158 669 2008 132 669 2009 158 670 2010 38 670 2011 353 670 2012 353 671 2013 248 671 2014 246 671 2015 38 672 2016 110 672 2017 248 672 2018 110 673 2019 0 673 2020 354 673 2021 354 674 2022 112 674 2023 247 674 2024 87 675 2025 247 675 2026 249 675 2027 247 676 2028 40 676 2029 355 676 2030 355 677 2031 160 677 2032 131 677 2033 22 678 2034 179 678 2035 133 678 2036 252 679 2037 356 679 2038 179 679 2039 88 680 2040 250 680 2041 356 680 2042 59 681 2043 131 681 2044 252 681 2045 148 682 2046 357 682 2047 131 682 2048 28 683 2049 251 683 2050 357 683 2051 88 684 2052 251 684 2053 253 684 2054 100 685 2055 358 685 2056 251 685 2057 4 686 2058 118 686 2059 358 686 2060 359 687 2061 116 687 2062 2 687 2063 256 688 2064 359 688 2065 101 688 2066 359 689 2067 256 689 2068 254 689 2069 360 690 2070 256 690 2071 29 690 2072 136 691 2073 360 691 2074 149 691 2075 360 692 2076 136 692 2077 255 692 2078 361 693 2079 257 693 2080 89 693 2081 184 694 2082 361 694 2083 255 694 2084 361 695 2085 184 695 2086 182 695 2087 11 696 2088 161 696 2089 136 696 2090 161 697 2091 41 697 2092 362 697 2093 362 698 2094 260 698 2095 258 698 2096 41 699 2097 113 699 2098 260 699 2099 113 700 2100 1 700 2101 363 700 2102 363 701 2103 114 701 2104 259 701 2105 90 702 2106 259 702 2107 261 702 2108 259 703 2109 42 703 2110 364 703 2111 364 704 2112 162 704 2113 135 704 2114 23 705 2115 183 705 2116 137 705 2117 264 706 2118 365 706 2119 183 706 2120 91 707 2121 262 707 2122 365 707 2123 63 708 2124 135 708 2125 264 708 2126 150 709 2127 366 709 2128 135 709 2129 30 710 2130 263 710 2131 366 710 2132 91 711 2133 263 711 2134 265 711 2135 102 712 2136 367 712 2137 263 712 2138 5 713 2139 120 713 2140 367 713 2141 368 714 2142 117 714 2143 3 714 2144 268 715 2145 368 715 2146 103 715 2147 368 716 2148 268 716 2149 266 716 2150 369 717 2151 268 717 2152 31 717 2153 140 718 2154 369 718 2155 151 718 2156 369 719 2157 140 719 2158 267 719 2159 370 720 2160 269 720 2161 92 720 2162 188 721 2163 370 721 2164 267 721 2165 370 722 2166 188 722 2167 186 722 2168 13 723 2169 163 723 2170 140 723 2171 163 724 2172 43 724 2173 371 724 2174 371 725 2175 272 725 2176 270 725 2177 43 726 2178 115 726 2179 272 726 2180 115 727 2181 2 727 2182 372 727 2183 372 728 2184 116 728 2185 271 728 2186 93 729 2187 271 729 2188 273 729 2189 271 730 2190 44 730 2191 373 730 2192 373 731 2193 164 731 2194 139 731 2195 24 732 2196 187 732 2197 141 732 2198 276 733 2199 374 733 2200 187 733 2201 94 734 2202 274 734 2203 374 734 2204 67 735 2205 139 735 2206 276 735 2207 152 736 2208 375 736 2209 139 736 2210 32 737 2211 275 737 2212 375 737 2213 94 738 2214 275 738 2215 277 738 2216 104 739 2217 376 739 2218 275 739 2219 6 740 2220 121 740 2221 376 740 2222 377 741 2223 105 741 2224 7 741 2225 280 742 2226 377 742 2227 107 742 2228 377 743 2229 280 743 2230 278 743 2231 378 744 2232 280 744 2233 35 744 2234 144 745 2235 378 745 2236 155 745 2237 378 746 2238 144 746 2239 279 746 2240 379 747 2241 281 747 2242 95 747 2243 192 748 2244 379 748 2245 279 748 2246 379 749 2247 192 749 2248 190 749 2249 17 750 2250 167 750 2251 144 750 2252 167 751 2253 47 751 2254 380 751 2255 380 752 2256 284 752 2257 282 752 2258 47 753 2259 119 753 2260 284 753 2261 119 754 2262 4 754 2263 381 754 2264 381 755 2265 100 755 2266 283 755 2267 96 756 2268 283 756 2269 285 756 2270 283 757 2271 28 757 2272 382 757 2273 382 758 2274 148 758 2275 143 758 2276 25 759 2277 191 759 2278 145 759 2279 288 760 2280 383 760 2281 191 760 2282 97 761 2283 286 761 2284 383 761 2285 71 762 2286 143 762 2287 288 762 2288 160 763 2289 384 763 2290 143 763 2291 40 764 2292 287 764 2293 384 764 2294 97 765 2295 287 765 2296 289 765 2297 112 766 2298 385 766 2299 287 766 2300 0 767 2301 111 767 2302 385 767 2303</p>
        </polylist>
      </mesh>
      <extra><technique profile="MAYA"><double_sided>1</double_sided></technique></extra>
    </geometry>
  </library_geometries>
  <library_visual_scenes>
    <visual_scene id="Scene" name="Scene">
      <node id="Cube" name="Cube" type="NODE">
        <translate sid="location">0 0 0</translate>
        <rotate sid="rotationZ">0 0 1 0</rotate>
        <rotate sid="rotationY">0 1 0 0</rotate>
        <rotate sid="rotationX">1 0 0 0</rotate>
        <scale sid="scale">1 1 1</scale>
        <instance_geometry url="#Cube-mesh">
          <bind_material>
            <technique_common>
              <instance_material symbol="Material-material" target="#Material-material"/>
            </technique_common>
          </bind_material>
        </instance_geometry>
      </node>
    </visual_scene>
  </library_visual_scenes>
  <scene>
    <instance_visual_scene url="#Scene"/>
  </scene>
</COLLADA>
